# Supplementary material for: Inter-plasmid transfer of antibiotic resistance genes accelerates antibiotic resistance in bacterial pathogens
Source: ISME J. 2024 Jan 10;18(1):wrad032. doi: 10.1093/ismejo/wrad032 (PMC10881300; doi:10.1093/ismejo/wrad032)
Supplement: Table_S1_Full_information_of_clinic_category_plasmids_wrad032 [file table_s1_full_information_of_clinic_category_plasmids_wrad032.xlsx]

## Sheet: Sheet2
Table S1 Detail information of clinical plasmids.
Accession number	Isolation source	Host	ARG number	ARG subtypes	Year	Location	Species	Plasmid type (Inc group)	Plasmid type (PTU)
NC_007365.1	clinic	-	-	-	2005	-	Escherichia coli	IncFIB	PTU-B/O/K/Z
NC_014477.1	clinic	-	1	beta-lactam__CTX-M-14	2010	-	Escherichia coli	IncB/O/K/Z	PTU-B/O/K/Z
NC_014843.1	clinic	-	7	sulfonamide__sul2|aminoglycoside__aph(3'')-I|beta-lactam__TEM-1|aminoglycoside__aac(3)-II|beta-lactam__TEM-1|aminoglycoside__aph(6)-I|beta-lactam__ampC	2011	-	Escherichia coli	IncB/O/K/Z	PTU-B/O/K/Z
NC_018995.1	clinic	-	4	aminoglycoside__aph(6)-I|beta-lactam__TEM-1|aminoglycoside__aph(3'')-I|sulfonamide__sul2	2011	-	Escherichia coli	IncB/O/K/Z	PTU-B/O/K/Z
CP005999.1	stool	-	1	chloramphenicol__catA	2014	Viet Nam	Escherichia coli	IncB/O/K/Z	PTU-B/O/K/Z
NZ_CP009107.1	human stool	-	-	-	2015	USA: Montana	Escherichia coli	IncFIB	PTU-B/O/K/Z
NZ_CP024254.1	Feces, human	-	4	tetracycline__tetD|tetracycline__tetC|tetracycline__tetB|sulfonamide__sul2	2017	missing	Escherichia coli	IncB/O/K/Z	PTU-B/O/K/Z
NZ_CP024154.1	clinical patient	-	-	-	2018	China	Escherichia coli	IncB/O/K/Z	PTU-B/O/K/Z
NZ_CP009052.1	stool	-	-	-	2018	South Korea	Escherichia coli	IncB/O/K/Z	PTU-B/O/K/Z
LR213460.1	feces	-	4	aminoglycoside__aph(6)-I|beta-lactam__TEM-1|aminoglycoside__aph(3'')-I|sulfonamide__sul2	2019	-	Shigella sonnei	IncB/O/K/Z	PTU-B/O/K/Z
NZ_MK088173.1	blood	-	1	aminoglycoside__aph(3')-I	2020	-	Salmonella enterica	IncB/O/K/Z	PTU-B/O/K/Z
NZ_KR905385.1	clinical isolate	-	1	beta-lactam__CMY-2	2020	-	Escherichia coli	IncB/O/K/Z	PTU-B/O/K/Z
NZ_KR905389.1	clinical isolate	-	1	beta-lactam__CMY-2	2020	-	Escherichia coli	IncB/O/K/Z	PTU-B/O/K/Z
NZ_MF156268.1	feces	-	1	beta-lactam__TEM-1	2020	-	Escherichia coli	IncB/O/K/Z	PTU-B/O/K/Z
NZ_MH618673.1	feces	-	4	aminoglycoside__aph(6)-I|beta-lactam__TEM-1|aminoglycoside__aph(3'')-I|sulfonamide__sul2	2020	-	Escherichia coli	IncB/O/K/Z	PTU-B/O/K/Z
NZ_MN335640.1	feces	-	1	beta-lactam__CTX-M-1	2020	-	Escherichia coli	IncB/O/K/Z	PTU-B/O/K/Z
NZ_KY471629.1	patient feces	-	3	macrolide-lincosamide-streptogramin__mphA|aminoglycoside__aac(3)-II|beta-lactam__CTX-M-14	2020	-	Shigella sonnei	IncB/O/K/Z	PTU-B/O/K/Z
NZ_MK396099.1	Rectal swab	-	9	sulfonamide__sul2|aminoglycoside__aph(3'')-I|trimethoprim__dfrA14|beta-lactam__TEM-1|beta-lactam__CTX-M-15|chloramphenicol__catB|beta-lactam__OXA-1|aminoglycoside__aac(6')-I|aminoglycoside__aph(6)-I	2020	-	Escherichia coli	IncB/O/K/Z	PTU-B/O/K/Z
NZ_MN335639.1	Urine	-	2	aminoglycoside__aadA|beta-lactam__CTX-M-32	2020	-	Escherichia coli	IncB/O/K/Z	PTU-B/O/K/Z
NZ_MN335638.1	Urine	-	3	beta-lactam__CTX-M-1|macrolide-lincosamide-streptogramin__mphA|tetracycline__tetA	2020	-	Escherichia coli	IncB/O/K/Z	PTU-B/O/K/Z
NZ_CP028120.1	feces	Homo sapiens	-	-	2018	USA: California	Escherichia coli	IncB/O/K/Z	PTU-B/O/K/Z
NZ_CP028382.1	feces	Homo sapiens	-	-	2018	USA: Salinas, California	Escherichia coli	IncFIB	PTU-B/O/K/Z
NZ_CP013024.1	stool	Homo sapiens	6	beta-lactam__TEM-1|sulfonamide__sul2|aminoglycoside__aph(3'')-I|aminoglycoside__aph(6)-I|aminoglycoside__aph(3')-I|tetracycline__tetA	2016	USA	Escherichia coli	IncB/O/K/Z	PTU-B/O/K/Z
NZ_CP015141.1	-	Homo sapiens	-	-	2016	Thailand: Bangkok	Escherichia coli	IncB/O/K/Z	PTU-B/O/K/Z
NZ_CP023542.1	stool	Homo sapiens	-	-	2017	USA: MT	Escherichia coli	IncFIB	PTU-B/O/K/Z
CP022458.1	-	Homo sapiens	-	-	2017	USA	Shigella sonnei	-	PTU-B/O/K/Z
CP022673.1	feces	Homo sapiens	7	beta-lactam__TEM-1|sulfonamide__sul2|tetracycline__tetD|tetracycline__tetC|tetracycline__tetB|aminoglycoside__aadA|trimethoprim__dfrA1	2018	Spain: Barcelona	Shigella sonnei	IncB/O/K/Z	PTU-B/O/K/Z
NZ_CP027370.1	stool	Homo sapiens	-	-	2018	missing	Escherichia coli	IncFIB	PTU-B/O/K/Z
NZ_CP027324.1	stool	Homo sapiens	-	-	2018	missing	Escherichia coli	ColRNAI	PTU-B/O/K/Z
NZ_CP027453.1	stool	Homo sapiens	-	-	2018	missing	Escherichia coli	IncFIB	PTU-B/O/K/Z
NZ_CP027372.1	stool	Homo sapiens	-	-	2018	missing	Escherichia coli	IncFIB	PTU-B/O/K/Z
NZ_CP027600.1	stool	Homo sapiens	6	sulfonamide__sul2|tetracycline__tetA|beta-lactam__TEM-1|aminoglycoside__aph(3')-I|aminoglycoside__aph(6)-I|aminoglycoside__aph(3'')-I	2018	missing	Escherichia coli	IncB/O/K/Z	PTU-B/O/K/Z
NZ_CP027451.1	stool	Homo sapiens	-	-	2018	missing	Escherichia coli	IncB/O/K/Z	PTU-B/O/K/Z
NZ_CP027441.1	stool	Homo sapiens	-	-	2018	missing	Escherichia coli	IncFIB	PTU-B/O/K/Z
CP027673.1	stool	Homo sapiens	-	-	2018	missing	Escherichia coli	IncB/O/K/Z	PTU-B/O/K/Z
CP027379.1	stool	Homo sapiens	-	-	2018	missing	Escherichia coli	IncB/O/K/Z	PTU-B/O/K/Z
NZ_CP033883.1	urine	Homo sapiens	1	beta-lactam__CTX-M-14	2018	Norway	Escherichia coli	IncB/O/K/Z	PTU-B/O/K/Z
NZ_CP027585.1	urine	Homo sapiens	-	-	2018	missing	Escherichia coli	IncB/O/K/Z	PTU-B/O/K/Z
NZ_CP026855.1	urine	Homo sapiens	4	sulfonamide__sul2|aminoglycoside__aph(3'')-I|trimethoprim__dfrA14|aminoglycoside__aph(6)-I	2018	Slovakia	Escherichia coli	IncB/O/K/Z	PTU-B/O/K/Z
NZ_CP032880.1	-	Homo sapiens	-	-	2018	China: Sichuan	Escherichia coli	IncB/O/K/Z	PTU-B/O/K/Z
NZ_CP025625.1	-	Homo sapiens	-	-	2018	China: Sichuan, Zigong	Escherichia coli	IncB/O/K/Z	PTU-B/O/K/Z
NZ_CP043035.1	blood	Homo sapiens	2	macrolide-lincosamide-streptogramin__mphA|sulfonamide__sul1	2019	China: Hangzhou	Escherichia coli	IncI	PTU-B/O/K/Z
NZ_CP031899.1	Clinical: Human (Homo sapiens)	Homo sapiens	-	-	2019	Canada	Escherichia coli	IncFIB	PTU-B/O/K/Z
NZ_CP040455.1	urinary	Homo sapiens	2	tetracycline__tetA|beta-lactam__TEM-1	2019	China: Tianjin	Escherichia coli	IncB/O/K/Z	PTU-B/O/K/Z
NZ_CP019253.1	urine	Homo sapiens	1	macrolide-lincosamide-streptogramin__mphA	2019	Hong Kong	Escherichia coli	IncB/O/K/Z	PTU-B/O/K/Z
NZ_CP041959.1	urine	Homo sapiens	1	beta-lactam__CMY-4	2019	USA:Houston	Escherichia coli	IncB/O/K/Z	PTU-B/O/K/Z
NZ_AP019762.1	-	Homo sapiens	5	beta-lactam__TEM-1|aminoglycoside__aph(6)-I|aminoglycoside__aph(3'')-I|sulfonamide__sul2|tetracycline__tetA	2019	Japan	Escherichia coli	IncB/O/K/Z	PTU-B/O/K/Z
NZ_CP060749.1	bile	Homo sapiens	12	aminoglycoside__rmtB|chloramphenicol__chloramphenicol exporter|tetracycline__tetA|aminoglycoside__aph(6)-I|aminoglycoside__aph(3'')-I|sulfonamide__sul2|trimethoprim__dfrA14|beta-lactam__TEM-1|beta-lactam__CTX-M-55|macrolide-lincosamide-streptogramin__mphA|chloramphenicol__catA|aminoglycoside__aac(6')-I	2020	China:Shanghai	Escherichia coli	IncX1	PTU-B/O/K/Z
CP052260.1	blood	Homo sapiens	5	aminoglycoside__aac(6')-I|chloramphenicol__cmlA|sulfonamide__sul1|beta-lactam__CTX-M-14|macrolide-lincosamide-streptogramin__mphA	2020	South Korea: Jeonnam	Klebsiella pneumoniae	IncB/O/K/Z	PTU-B/O/K/Z
NZ_CP059004.1	blood	Homo sapiens	1	beta-lactam__CTX-M-14	2020	China: Yueqing	Escherichia coli	IncB/O/K/Z	PTU-B/O/K/Z
NZ_CP058225.1	Rectal swab	Homo sapiens	-	-	2020	Italy: Milan	Escherichia coli	IncB/O/K/Z	PTU-B/O/K/Z
NZ_CP054354.1	rectal swab from healthy college student	Homo sapiens	-	-	2020	USA: California	Escherichia coli	IncB/O/K/Z	PTU-B/O/K/Z
CP054459.1	rectal swab from healthy college student	Homo sapiens	-	-	2020	USA: California	Escherichia coli	IncB/O/K/Z	PTU-B/O/K/Z
NZ_CP051720.1	rectal swab from healthy college student	Homo sapiens	-	-	2020	USA: California	Escherichia coli	IncB/O/K/Z	PTU-B/O/K/Z
NZ_CP051702.1	rectal swab from healthy college student	Homo sapiens	5	trimethoprim__dfrA5|sulfonamide__sul1|aminoglycoside__aph(6)-I|aminoglycoside__aph(3'')-I|sulfonamide__sul2	2020	USA: California	Escherichia coli	IncB/O/K/Z	PTU-B/O/K/Z
NZ_CP053235.1	rectal swab from healthy college student	Homo sapiens	-	-	2020	USA: California	Escherichia coli	IncB/O/K/Z	PTU-B/O/K/Z
NZ_CP051713.1	rectal swab from healthy college student	Homo sapiens	4	aminoglycoside__aph(6)-I|beta-lactam__TEM-1|aminoglycoside__aph(3'')-I|sulfonamide__sul2	2020	USA: California	Escherichia coli	IncB/O/K/Z	PTU-B/O/K/Z
NZ_CP054380.1	rectal swab from healthy college student	Homo sapiens	7	macrolide-lincosamide-streptogramin__mphA|trimethoprim__dfrA1|aminoglycoside__aadA|tetracycline__tetB|tetracycline__tetC|tetracycline__tetD|sulfonamide__sul2	2020	USA: California	Escherichia coli	IncB/O/K/Z	PTU-B/O/K/Z
NZ_CP058573.1	urinary tract	Homo sapiens	1	beta-lactam__TEM-1	2020	Australia	Escherichia coli	IncB/O/K/Z	PTU-B/O/K/Z
NZ_CP064254.1	-	Homo sapiens	4	sulfonamide__sul1|aminoglycoside__aadA|trimethoprim__dfrA17|beta-lactam__CTX-M-14	2020	China:Nanchang	Klebsiella pneumoniae	IncB/O/K/Z	PTU-B/O/K/Z
AP022817.1	-	Homo sapiens	-	-	2020	Japan	Escherichia coli	IncB/O/K/Z	PTU-B/O/K/Z
AP022813.1	-	Homo sapiens	-	-	2020	Japan	Escherichia coli	IncB/O/K/Z	PTU-B/O/K/Z
NC_009140.1	clinic	-	10	aminoglycoside__aadA|aminoglycoside__aac(3)-VI|sulfonamide__sul1|chloramphenicol__floR|tetracycline__tetA|aminoglycoside__aph(6)-I|aminoglycoside__aph(3'')-I|sulfonamide__sul2|beta-lactam__CMY-2|beta-lactam__CMY-2	2007	-	Salmonella enterica	IncC	PTU-C
NC_012692.1	clinic	-	9	aminoglycoside__aadA|aminoglycoside__aac(3)-VI|sulfonamide__sul1|chloramphenicol__floR|tetracycline__tetA|aminoglycoside__aph(6)-I|aminoglycoside__aph(3'')-I|sulfonamide__sul2|beta-lactam__CMY-2	2009	-	Escherichia coli	IncC	PTU-C
NC_012693.1	clinic	-	7	chloramphenicol__floR|tetracycline__tetA|aminoglycoside__aph(6)-I|aminoglycoside__aph(3'')-I|sulfonamide__sul2|beta-lactam__CMY-2|beta-lactam__CMY-2	2009	-	Salmonella enterica	IncC	PTU-C
NC_016974.1	blood	-	18	aminoglycoside__ant(2'')-I|chloramphenicol__cmlA|beta-lactam__OXA-10|aminoglycoside__aadA|sulfonamide__sul1|unclassified__16S rRNA methylase|sulfonamide__sul1|beta-lactam__NDM-4|aminoglycoside__aph(3')-I|quinolone__qnrA|sulfonamide__sul1|aminoglycoside__aac(6')-I|chloramphenicol__floR|tetracycline__tetA|aminoglycoside__aph(6)-I|aminoglycoside__aph(3'')-I|sulfonamide__sul2|beta-lactam__CMY-16	2012	-	Providencia stuartii	IncC	PTU-C
NC_019153.1	clinic	-	8	beta-lactam__NDM-4|aminoglycoside__rmtC|sulfonamide__sul1|chloramphenicol__cmlA|aminoglycoside__aadA|macrolide-lincosamide-streptogramin__ereA|rifamycin__ADP-ribosylating transferase_arr|beta-lactam__CMY-6	2012	-	Klebsiella pneumoniae	IncC	PTU-C
NZ_CP006661.1	hospital patients	-	5	beta-lactam__CMY-6|aminoglycoside__aac(6')-I|sulfonamide__sul1|aminoglycoside__rmtC|beta-lactam__NDM-4	2015	USA	Klebsiella pneumoniae	IncC	PTU-C
NZ_LT882698.1	urine sample	-	15	aminoglycoside__aac(6')-I|chloramphenicol__floR|beta-lactam__OXA-10|aminoglycoside__aadA|sulfonamide__sul1|sulfonamide__sul1|beta-lactam__OXA-11|aminoglycoside__aadA|sulfonamide__sul1|beta-lactam__OXA-2|aminoglycoside__aadA|aminoglycoside__aadA|beta-lactam__TEM-1|aminoglycoside__aph(6)-I|aminoglycoside__aph(3'')-I	2017	-	Klebsiella pneumoniae	IncC	PTU-C
NZ_LT882699.1	wound sample	-	4	beta-lactam__TEM-1|aminoglycoside__aph(6)-I|aminoglycoside__aph(3'')-I|sulfonamide__sul2	2017	-	Enterobacter cloacae	IncC	PTU-C
NZ_CP032238.1	stool	-	10	beta-lactam__OXA-10|aminoglycoside__aadA|trimethoprim__dfrA14|macrolide-lincosamide-streptogramin__mphA|chloramphenicol__chloramphenicol exporter|tetracycline__tetracycline_resistance_protein|aminoglycoside__aph(6)-I|aminoglycoside__aph(3'')-I|sulfonamide__sul2|beta-lactam__CMY-2	2018	China:Zhejiang	Escherichia coli	IncC	PTU-C
NZ_CP038464.1	diarrheal snake diarrheal snake in Hunan	-	12	chloramphenicol__chloramphenicol exporter|tetracycline__tetA|aminoglycoside__aph(6)-I|aminoglycoside__aph(3'')-I|sulfonamide__sul2|beta-lactam__CMY-2|chloramphenicol__cmlA|beta-lactam__OXA-10|aminoglycoside__aadA|trimethoprim__dfrA14|macrolide-lincosamide-streptogramin__mphA|aminoglycoside__aph(3')-I	2019	China:Hunan	Aeromonas hydrophila	IncC	PTU-C
NZ_CP040068.1	feces	-	3	aminoglycoside__aph(3')-I|beta-lactam__TEM-1|beta-lactam__KPC-2	2019	USA: Alaska, Anchorage mudflats	Escherichia coli	IncC	PTU-C
NZ_MF582638.1	Blood	-	11	beta-lactam__metallo-beta-lactamase|trimethoprim__dfrA1|aminoglycoside__aadA|sulfonamide__sul1|chloramphenicol__cmlA|aminoglycoside__ant(2'')-I|tetracycline__tetA|aminoglycoside__aph(6)-I|aminoglycoside__aph(3'')-I|sulfonamide__sul2|beta-lactam__CMY-4	2020	-	Klebsiella pneumoniae	IncC	PTU-C
NZ_MN175387.1	blood from female	-	7	beta-lactam__FONA-6|macrolide-lincosamide-streptogramin__mphA|beta-lactam__NDM-4|sulfonamide__sul1|trimethoprim__dfrA12|aminoglycoside__aac(3)-II|beta-lactam__TEM-1	2020	-	Klebsiella pneumoniae	IncC	PTU-C
NZ_KX709966.1	clinical isolate recovered in a	-	3	beta-lactam__TEM-1|aminoglycoside__aph(3')-I|sulfonamide__sul2	2020	-	Pseudomonas aeruginosa	IncC	PTU-C
NZ_MT316183.1	Clinical sample	-	5	sulfonamide__sul1|beta-lactam__CTX-M-2|sulfonamide__sul1|beta-lactam__OXA-2|aminoglycoside__aac(6')-I	2020	-	Escherichia coli	IncC	PTU-C
NZ_MT316184.1	Clinical sample	-	7	aminoglycoside__aac(3)-II|beta-lactam__TEM-1|sulfonamide__sul1|beta-lactam__CTX-M-2|sulfonamide__sul1|beta-lactam__OXA-2|aminoglycoside__aac(6')-I	2020	-	Salmonella enterica	IncC	PTU-C
NZ_KU726616.1	face	-	5	beta-lactam__NDM-4|sulfonamide__sul1|aminoglycoside__aadA|trimethoprim__dfrA12|beta-lactam__CMY-6	2020	-	Salmonella enterica	IncC	PTU-C
NZ_MN647787.1	fecal sample	-	9	aminoglycoside__aac(3)-II|colistin__MCR-3|quinolone__qnrS|macrolide-lincosamide-streptogramin__mphA|chloramphenicol__chloramphenicol exporter|tetracycline__tetA|aminoglycoside__aph(6)-I|aminoglycoside__aph(3'')-I|sulfonamide__sul2	2020	-	Salmonella enterica	IncC	PTU-C
NZ_MK770642.1	feces	-	6	colistin__MCR-3|bleomycin__bleomycin resistance protein|aminoglycoside__aph(6)-I|aminoglycoside__aph(3'')-I|sulfonamide__sul2|beta-lactam__CMY-2	2020	-	Klebsiella pneumoniae	IncC	PTU-C
NZ_MN101853.1	feces	-	8	beta-lactam__FONA-6|macrolide-lincosamide-streptogramin__mphA|beta-lactam__NDM-4|sulfonamide__sul1|aminoglycoside__aadA|rifamycin__ADP-ribosylating transferase_arr|aminoglycoside__aac(3)-II|beta-lactam__TEM-1	2020	-	Escherichia coli	IncC	PTU-C
NZ_KX029331.1	rectal culture	-	14	aminoglycoside__aac(6')-I|beta-lactam__OXA-1|chloramphenicol__catB|rifamycin__ADP-ribosylating transferase_arr|sulfonamide__sul1|beta-lactam__CTX-M-2|sulfonamide__sul1|trimethoprim__dfrA23|aminoglycoside__rmtG|chloramphenicol__floR|tetracycline__tetA|aminoglycoside__aph(6)-I|aminoglycoside__aph(3'')-I|sulfonamide__sul2	2020	-	Klebsiella pneumoniae	IncC	PTU-C
NZ_MK388209.1	Rectal swab	-	15	beta-lactam__KPC-2|aminoglycoside__aph(6)-I|aminoglycoside__aph(3'')-I|sulfonamide__sul2|trimethoprim__dfrA23|trimethoprim__dfrA14|beta-lactam__VEB-1|aminoglycoside__ant(2'')-I|rifamycin__ADP-ribosylating transferase_arr|chloramphenicol__cmlA|beta-lactam__OXA-10|aminoglycoside__aadA|sulfonamide__sul1|chloramphenicol__floR|tetracycline__tetA	2020	-	Escherichia coli	IncC	PTU-C
NZ_MH995508.1	Rectal swab	-	5	aminoglycoside__aac(6')-I|sulfonamide__sul1|aminoglycoside__rmtC|beta-lactam__NDM-4|beta-lactam__CMY-6	2020	-	Enterobacter cloacae	IncC	PTU-C
NZ_MN550958.1	Rectal swab	-	4	beta-lactam__NDM-4|unclassified__16S rRNA methylase|sulfonamide__sul1|beta-lactam__CMY-4	2020	-	Proteus mirabilis	IncC	PTU-C
NZ_MH995506.1	Rectal swab	-	5	aminoglycoside__aac(6')-I|sulfonamide__sul1|aminoglycoside__rmtC|beta-lactam__NDM-4|beta-lactam__CMY-6	2020	-	Citrobacter freundii	IncC	PTU-C
NZ_MK101346.1	sputum	-	3	aminoglycoside__rmtC|beta-lactam__NDM-4|beta-lactam__CMY-6	2020	-	Citrobacter freundii	IncC	PTU-C
NZ_MH476540.1	sputum	-	6	trimethoprim__dfrA1|sulfonamide__sul2|beta-lactam__class A beta-lactamase|beta-lactam__PSE-1|aminoglycoside__aadA|chloramphenicol__cmlA	2020	-	Klebsiella pneumoniae	IncC	PTU-C
NZ_MH011352.1	sputum	-	12	beta-lactam__FONA-6|macrolide-lincosamide-streptogramin__mphA|beta-lactam__TEM-1|aminoglycoside__aac(3)-II|trimethoprim__dfrA12|aminoglycoside__aadA|sulfonamide__sul1|beta-lactam__NDM-4|trimethoprim__dfrA12|aminoglycoside__aadA|sulfonamide__sul1|multidrug__omp36	2020	-	Klebsiella pneumoniae	IncC	PTU-C
NZ_MH760469.1	stool	-	13	sulfonamide__sul1|aminoglycoside__aadA|aminoglycoside__aph(3')-I|tetracycline__tetM|tetracycline__tetB|tetracycline__tetC|tetracycline__tetD|chloramphenicol__floR|tetracycline__tetA|aminoglycoside__aph(6)-I|aminoglycoside__aph(3'')-I|sulfonamide__sul2|beta-lactam__CMY-2	2020	-	Salmonella enterica	IncC	PTU-C
NZ_KP742988.1	Stool	-	4	beta-lactam__CMY-4|aminoglycoside__aac(6')-I|sulfonamide__sul1|beta-lactam__NDM-4	2020	-	Salmonella enterica	IncC	PTU-C
NZ_MN148427.1	urinary specimen	-	8	sulfonamide__sul1|aminoglycoside__aac(6')-I|beta-lactam__CAZ-6|trimethoprim__dfrA1|aminoglycoside__aadA|sulfonamide__sul1|chloramphenicol__floR|sulfonamide__sul2	2020	-	Proteus vulgaris	IncC	PTU-C
NZ_MG764534.1	urinary specimen	-	7	sulfonamide__sul1|aminoglycoside__aac(6')-I|beta-lactam__CAZ-6|trimethoprim__dfrA1|aminoglycoside__aadA|sulfonamide__sul1|sulfonamide__sul2	2020	-	Klebsiella aerogenes	IncC	PTU-C
MN065773.1	urine	-	7	aminoglycoside__aac(6')-I|beta-lactam__OXA-2|sulfonamide__sul1|beta-lactam__CTX-M-2|sulfonamide__sul1|beta-lactam__TEM-1|aminoglycoside__aac(3)-II	2020	-	Klebsiella pneumoniae	IncC	PTU-C
NZ_KP345882.1	urine	-	15	sulfonamide__sul1|chloramphenicol__catB|chloramphenicol__cmlA|aminoglycoside__aadA|beta-lactam__PSE-1|beta-lactam__ampC|beta-lactam__KPC-3|aminoglycoside__aac(6')-I|aminoglycoside__aadA|beta-lactam__OXA-9|beta-lactam__TEM-1|aminoglycoside__aph(6)-I|aminoglycoside__aph(3'')-I|sulfonamide__sul2|trimethoprim__dfrA14	2020	-	Escherichia coli	FIA	PTU-C
NZ_MH325468.1	urine	-	9	beta-lactam__CTX-M-2|sulfonamide__sul1|aminoglycoside__aac(6')-I|aminoglycoside__aadA|beta-lactam__OXA-9|beta-lactam__TEM-1|sulfonamide__sul2|aminoglycoside__rmtG|aminoglycoside__rmtG	2020	-	Enterobacter hormaechei	IncA	PTU-C
NZ_MH475146.1	urine	-	5	beta-lactam__PER-2|sulfonamide__sul1|sulfonamide__sul1|aminoglycoside__aadA|rifamycin__ADP-ribosylating transferase_arr	2020	-	Citrobacter freundii	IncC	PTU-C
NZ_MH892479.1	urine specimen of an male patient	-	8	beta-lactam__FONA-6|trimethoprim__dfrA12|aminoglycoside__aadA|sulfonamide__sul1|beta-lactam__NDM-4|trimethoprim__dfrA12|aminoglycoside__aadA|sulfonamide__sul1	2020	-	Citrobacter freundii	IncC	PTU-C
NZ_MH844629.1	urine specimen of an male patient	-	7	macrolide-lincosamide-streptogramin__mphA|beta-lactam__NDM-4|sulfonamide__sul1|aminoglycoside__aadA|trimethoprim__dfrA12|aminoglycoside__aac(3)-II|beta-lactam__TEM-1	2020	-	Escherichia coli	IncC	PTU-C
NZ_CP046773.1	wound	-	4	aminoglycoside__aph(3')-I|sulfonamide__sul1|trimethoprim__dfrA15|sulfonamide__sul2	2020	USA: Hawaii	Vibrio alginolyticus	IncC	PTU-C
NZ_CP031106.1	feces	Homo sapiens	5	chloramphenicol__chloramphenicol exporter|sulfonamide__sul2|aminoglycoside__aph(3'')-I|aminoglycoside__aph(6)-I|tetracycline__tetA	2018	China:Sichuan	Escherichia coli	IncC	PTU-C
NZ_CP029249.1	Foodborne disease surveillance	Homo sapiens	13	beta-lactam__TEM-1|chloramphenicol__chloramphenicol exporter|tetracycline__tetracycline_resistance_protein|aminoglycoside__aph(6)-I|aminoglycoside__aph(3'')-I|sulfonamide__sul2|beta-lactam__CMY-2|quinolone__qnrS|sulfonamide__sul1|aminoglycoside__aadA|trimethoprim__dfrA12|quinolone__qepA|macrolide-lincosamide-streptogramin__mphA	2018	China	Salmonella enterica	IncC	PTU-C
NZ_CP011429.1	blood-culture	Homo sapiens	9	bleomycin__bleomycin resistance protein|aminoglycoside__aadA|trimethoprim__dfrA12|chloramphenicol__floR|tetracycline__tetA|aminoglycoside__aph(6)-I|aminoglycoside__aph(3'')-I|sulfonamide__sul2|beta-lactam__CMY-2	2015	Mexico: Yucatan	Salmonella enterica	IncC	PTU-C
NZ_CP011622.1	urine	Homo sapiens	10	aminoglycoside__ant(2'')-I|sulfonamide__sul1|quinolone__qnrA|sulfonamide__sul1|beta-lactam__KPC-2|aminoglycoside__aac(6')-I|aminoglycoside__aadA|beta-lactam__OXA-9|beta-lactam__TEM-1|beta-lactam__SHV	2015	USA:Virginia	Klebsiella pneumoniae	IncC	PTU-C
NZ_CP007636.1	-	Homo sapiens	14	beta-lactam__CMY-2|rifamycin__ADP-ribosylating transferase_arr|aminoglycoside__ant(3'')-Ih-aac(6')-IId|sulfonamide__sul1|beta-lactam__CTX-M-2|sulfonamide__sul1|macrolide-lincosamide-streptogramin__mphA|beta-lactam__TEM-1|aminoglycoside__aac(3)-II|chloramphenicol__floR|tetracycline__tetA|aminoglycoside__aph(6)-I|aminoglycoside__aph(3'')-I|sulfonamide__sul2	2015	Haiti	Vibrio cholerae	IncC	PTU-C
NZ_CP017058.1	Human urine	Homo sapiens	11	chloramphenicol__catA|aminoglycoside__aac(3)-II|sulfonamide__sul2|aminoglycoside__aph(6)-I|aminoglycoside__aph(3'')-I|beta-lactam__TEM-1|chloramphenicol__catA|aminoglycoside__aac(3)-II|beta-lactam__TEM-1|beta-lactam__CTX-M-15|quinolone__qnrS	2016	Sierra Leone: Bo	Citrobacter freundii	IncC	PTU-C
NZ_CP013324.1	respiratory	Homo sapiens	9	beta-lactam__SHV|beta-lactam__TEM-1|beta-lactam__OXA-9|aminoglycoside__aadA|aminoglycoside__aac(6')-I|sulfonamide__sul1|quinolone__qnrA|sulfonamide__sul1|aminoglycoside__ant(2'')-I	2016	USA:Virginia	Klebsiella pneumoniae	IncC	PTU-C
NZ_CP015835.1	urine	Homo sapiens	5	aminoglycoside__aac(6')-I|sulfonamide__sul1|aminoglycoside__rmtC|beta-lactam__NDM-4|beta-lactam__CMY-6	2016	United Kingdom	Escherichia coli	IncC	PTU-C
NZ_CP017055.1	urine	Homo sapiens	2	sulfonamide__sul2|aminoglycoside__aph(3')-I	2016	USA: Maryland	Providencia stuartii	IncC	PTU-C
NZ_CP011540.1	not applicable	Homo sapiens	8	chloramphenicol__floR|sulfonamide__sul2|sulfonamide__sul1|aminoglycoside__aadA|trimethoprim__dfrA1|beta-lactam__CAZ-6|aminoglycoside__aac(6')-I|sulfonamide__sul1	2016	France	Klebsiella aerogenes	IncC	PTU-C
NZ_CP015139.1	-	Homo sapiens	11	macrolide-lincosamide-streptogramin__mphA|sulfonamide__sul1|beta-lactam__IMP-14|sulfonamide__sul1|aminoglycoside__aph(3')-I|sulfonamide__sul1|aminoglycoside__aadA|beta-lactam__OXA-10|chloramphenicol__cmlA|rifamycin__ADP-ribosylating transferase_arr|aminoglycoside__ant(2'')-I	2016	Thailand: Bangkok	Escherichia coli	IncC	PTU-C
NZ_CP025147.1	blood	Homo sapiens	6	beta-lactam__KPC-2|sulfonamide__sul1|aminoglycoside__aac(6')-I|aminoglycoside__ant(2'')-I|beta-lactam__TEM-1|sulfonamide__sul2	2017	USA: New York City	Klebsiella pneumoniae	IncC	PTU-C
NZ_CP025141.1	Pancreatic Fluid	Homo sapiens	6	beta-lactam__KPC-2|sulfonamide__sul1|aminoglycoside__aac(6')-I|aminoglycoside__ant(2'')-I|beta-lactam__TEM-1|sulfonamide__sul2	2017	USA: New York City	Klebsiella pneumoniae	IncC	PTU-C
CP012668.1	patient	Homo sapiens	12	chloramphenicol__catA|tetracycline__tetD|beta-lactam__TEM-1|aminoglycoside__aph(3')-I|aminoglycoside__aadA|sulfonamide__sul1|aminoglycoside__aph(6)-I|aminoglycoside__aph(3'')-I|sulfonamide__sul2|chloramphenicol__floR|sulfonamide__sul2|aminoglycoside__aac(3)-II	2017	China:Jiangxi	Vibrio cholerae	IncC	PTU-C
NZ_CP024192.1	rectal swab	Homo sapiens	8	beta-lactam__IMP-4|chloramphenicol__catB|sulfonamide__sul1|macrolide-lincosamide-streptogramin__mphA|aminoglycoside__aac(3)-II|sulfonamide__sul1|tetracycline__tetA|beta-lactam__TEM-1	2017	Australia: Melbourne	Klebsiella pneumoniae	IncC	PTU-C
NZ_CP017084.1	sputum	Homo sapiens	12	sulfonamide__sul2|aminoglycoside__aph(3'')-I|aminoglycoside__aph(6)-I|beta-lactam__TEM-1|aminoglycoside__aac(3)-II|trimethoprim__dfrA12|aminoglycoside__aadA|aminoglycoside__aph(3')-I|sulfonamide__sul1|aminoglycoside__rmtB|tetracycline__tetG|beta-lactam__CTX-M-14	2017	China: Zhejiang	Proteus mirabilis	IncC	PTU-C
NZ_CP022126.1	wound	Homo sapiens	5	sulfonamide__sul1|aminoglycoside__aac(6')-I|beta-lactam__NDM-4|beta-lactam__CMY-6|aminoglycoside__rmtC	2017	USA: Nevada	Klebsiella pneumoniae	IncC	PTU-C
CP014295.1	Not collected	Homo sapiens	2	sulfonamide__sul2|tetracycline__tetD	2017	Not collected	Klebsiella pneumoniae	IncC	PTU-C
NZ_CP018956.1	-	Homo sapiens	7	beta-lactam__TEM-1|aminoglycoside__ant(2'')-I|aminoglycoside__aac(6')-I|sulfonamide__sul1|beta-lactam__KPC-2|sulfonamide__sul2|chloramphenicol__floR	2017	USA: Caguas	Escherichia coli	IncC	PTU-C
NZ_CP022359.1	-	Homo sapiens	11	beta-lactam__SHV|tetracycline__tetA|aminoglycoside__aph(6)-I|aminoglycoside__aph(3'')-I|sulfonamide__sul2|beta-lactam__CTX-M-15|aminoglycoside__aac(3)-II|chloramphenicol__catB|beta-lactam__OXA-1|aminoglycoside__aac(6')-I|tetracycline__tetA	2017	France: Kremlin-Bicetre	Shewanella bicestrii	IncC	PTU-C
NZ_CP015394.1	-	Homo sapiens	7	aminoglycoside__aac(6')-I|beta-lactam__OXA-2|sulfonamide__sul1|beta-lactam__CTX-M-2|sulfonamide__sul1|beta-lactam__TEM-1|aminoglycoside__aac(3)-II	2017	USA: New York	Klebsiella pneumoniae	IncC	PTU-C
NZ_CP025144.1	bronchoalveolar lavage	Homo sapiens	6	sulfonamide__sul2|beta-lactam__KPC-2|sulfonamide__sul1|aminoglycoside__aac(6')-I|aminoglycoside__ant(2'')-I|beta-lactam__TEM-1	2017	USA: New York City	Klebsiella pneumoniae	IncC	PTU-C
NZ_CP018457.1	abscess	Homo sapiens	5	chloramphenicol__chloramphenicol exporter|tetracycline__tetA|aminoglycoside__aph(6)-I|aminoglycoside__aph(3'')-I|sulfonamide__sul2	2018	Taiwan	Shewanella algae	IncC	PTU-C
NZ_CP029436.1	Peri-rectal	Homo sapiens	6	trimethoprim__dfrA14|beta-lactam__KPC-3|sulfonamide__sul1|quinolone__qnrA|sulfonamide__sul1|aminoglycoside__ant(2'')-I	2018	USA:Virginia	Klebsiella quasipneumoniae	pKPC-CAV1321	PTU-C
NZ_CP019053.1	Rectal Swab	Homo sapiens	15	aminoglycoside__aac(3)-II|chloramphenicol__chloramphenicol exporter|tetracycline__tetA|macrolide-lincosamide-streptogramin__mphA|sulfonamide__sul1|rifamycin__ADP-ribosylating transferase_arr|beta-lactam__NDM-4|sulfonamide__sul1|aminoglycoside__aadA|rifamycin__ADP-ribosylating transferase_arr|aminoglycoside__aac(6')-I|aminoglycoside__aac(3)-II|aminoglycoside__aph(6)-I|aminoglycoside__aph(3'')-I|su…	2018	Hong Kong	Escherichia coli	IncC	PTU-C
NZ_CP031610.1	Rectal swab	Homo sapiens	9	trimethoprim__dfrA12|aminoglycoside__aadA|sulfonamide__sul1|quinolone__qnrA|sulfonamide__sul1|macrolide-lincosamide-streptogramin__mphA|aminoglycoside__aadA|trimethoprim__dfrA1|beta-lactam__metallo-beta-lactamase	2018	Missing	Escherichia coli	IncC	PTU-C
NZ_CP031576.1	Rectal swab	Homo sapiens	9	beta-lactam__metallo-beta-lactamase|trimethoprim__dfrA1|aminoglycoside__aadA|macrolide-lincosamide-streptogramin__mphA|sulfonamide__sul1|quinolone__qnrA|sulfonamide__sul1|aminoglycoside__aadA|trimethoprim__dfrA12	2018	Missing	Enterobacter hormaechei	IncC	PTU-C
NZ_CP030077.1	sptum	Homo sapiens	11	beta-lactam__TEM-1|chloramphenicol__catA|trimethoprim__dfrA17|aminoglycoside__aadA|sulfonamide__sul1|beta-lactam__class A beta-lactamase|sulfonamide__sul1|unclassified__16S rRNA methylase|aminoglycoside__aph(6)-I|aminoglycoside__aph(3'')-I|sulfonamide__sul2	2018	China:Shandong	Enterobacter hormaechei	IncC	PTU-C
NZ_CP020913.1	stool	Homo sapiens	-	-	2018	USA: BIFSCo Region 8	Salmonella enterica	IncC	PTU-C
NZ_CP027038.1	stool	Homo sapiens	15	sulfonamide__sul2|aminoglycoside__aph(3'')-I|aminoglycoside__aph(6)-I|tetracycline__tetA|beta-lactam__TEM-1|aminoglycoside__rmtB|tetracycline__tetG|chloramphenicol__floR|sulfonamide__sul1|aminoglycoside__aadA|beta-lactam__OXA-10|chloramphenicol__cmlA|rifamycin__ADP-ribosylating transferase_arr|aminoglycoside__ant(2'')-I|beta-lactam__VEB-1	2018	Greece: Athens	Klebsiella pneumoniae	IncC	PTU-C
NZ_CP027043.1	stool	Homo sapiens	17	sulfonamide__sul2|trimethoprim__dfrA14|trimethoprim__dfrA23|beta-lactam__VEB-1|aminoglycoside__ant(2'')-I|rifamycin__ADP-ribosylating transferase_arr|chloramphenicol__cmlA|beta-lactam__OXA-10|aminoglycoside__aadA|sulfonamide__sul1|chloramphenicol__floR|tetracycline__tetG|aminoglycoside__rmtB|beta-lactam__TEM-1|tetracycline__tetA|aminoglycoside__aph(6)-I|aminoglycoside__aph(3'')-I	2018	Greece: Athens	Klebsiella pneumoniae	IncC	PTU-C
NZ_CP016864.1	stool	Homo sapiens	2	tetracycline__tetA|sulfonamide__sul2	2018	USA: BIFSCo Region 8	Salmonella enterica	IncC	PTU-C
NZ_CP027055.1	urine	Homo sapiens	17	sulfonamide__sul2|aminoglycoside__aph(3'')-I|aminoglycoside__aph(6)-I|tetracycline__tetA|beta-lactam__TEM-1|aminoglycoside__rmtB|tetracycline__tetG|chloramphenicol__floR|sulfonamide__sul1|aminoglycoside__aadA|beta-lactam__OXA-10|chloramphenicol__cmlA|rifamycin__ADP-ribosylating transferase_arr|aminoglycoside__ant(2'')-I|beta-lactam__VEB-1|trimethoprim__dfrA23|trimethoprim__dfrA14	2018	Greece: Athens	Klebsiella pneumoniae	IncC	PTU-C
NZ_CP030132.1	urine	Homo sapiens	25	beta-lactam__CTX-M-14|chloramphenicol__catB|beta-lactam__OXA-10|aminoglycoside__aph(3')-I|trimethoprim__dfrA14|rifamycin__ADP-ribosylating transferase_arr|chloramphenicol__cmlA|beta-lactam__OXA-10|aminoglycoside__aadA|sulfonamide__sul1|beta-lactam__DHA-6|sulfonamide__sul1|beta-lactam__CMY-2|sulfonamide__sul2|aminoglycoside__aph(3'')-I|aminoglycoside__aph(6)-I|beta-lactam__TEM-1|aminoglycoside__aa…	2018	Taiwan	Klebsiella pneumoniae	IncC	PTU-C
CP027695.1	Not collected	Homo sapiens	11	beta-lactam__TEM-1|tetracycline__tetG|sulfonamide__sul1|aminoglycoside__aadA|trimethoprim__dfrA12|aminoglycoside__aac(3)-II|beta-lactam__TEM-1|aminoglycoside__aph(6)-I|aminoglycoside__aph(3'')-I|sulfonamide__sul2|beta-lactam__CTX-M-14	2018	Not collected	Klebsiella pneumoniae	IncC	PTU-C
NZ_CP031122.1	-	Homo sapiens	14	sulfonamide__sul2|aminoglycoside__aph(3'')-I|aminoglycoside__aph(6)-I|beta-lactam__TEM-1|aminoglycoside__aac(3)-II|beta-lactam__TEM-1|aminoglycoside__rmtB|tetracycline__tetG|chloramphenicol__floR|sulfonamide__sul1|aminoglycoside__aadA|trimethoprim__dfrA12|beta-lactam__IMP-8|beta-lactam__CTX-M-14	2018	China: Sichuan, Chengdu	Providencia sp. WCHPHu000369	IncC	PTU-C
NZ_CP034084.1	-	Homo sapiens	7	trimethoprim__dfrA14|macrolide-lincosamide-streptogramin__mphA|beta-lactam__metallo-beta-lactamase|aminoglycoside__aac(6')-I|aminoglycoside__aadA|chloramphenicol__catB|sulfonamide__sul1	2018	China	Klebsiella pneumoniae	IncA	PTU-C
NZ_CP023724.1	intraabdominal abscess	Homo sapiens	9	trimethoprim__dfrA12|aminoglycoside__aadA|sulfonamide__sul1|quinolone__qnrA|aminoglycoside__aac(3)-II|beta-lactam__TEM-1|aminoglycoside__aph(6)-I|aminoglycoside__aph(3'')-I|sulfonamide__sul2	2018	Taiwan: Taipei	Klebsiella pneumoniae	IncC	PTU-C
NZ_CP035908.1	blood	Homo sapiens	7	trimethoprim__dfrA14|beta-lactam__TEM-1|aminoglycoside__aph(6)-I|aminoglycoside__aph(3'')-I|sulfonamide__sul2|beta-lactam__CTX-M-15|beta-lactam__CMY-4	2019	India	Klebsiella pneumoniae	IncC	PTU-C
NZ_CP031297.1	blood	Homo sapiens	11	beta-lactam__OXA-4|aminoglycoside__aadA|aminoglycoside__aph(3'')-I|aminoglycoside__aph(6)-I|aminoglycoside__ant(2'')-I|sulfonamide__sul1|beta-lactam__NDM-4|aminoglycoside__aph(3')-I|sulfonamide__sul1|quinolone__qnrA|sulfonamide__sul1	2019	Viet Nam: Ho Chi Minh city	Escherichia coli	IncC	PTU-C
NZ_CP040884.1	blood	Homo sapiens	6	beta-lactam__NDM-4|beta-lactam__CMY-6|aminoglycoside__aac(6')-I|sulfonamide__sul1|aminoglycoside__rmtC|aminoglycoside__aac(3)-II	2019	Norway	Escherichia coli	IncC	PTU-C
NZ_CP036192.1	blood	Homo sapiens	8	beta-lactam__CMY-4|trimethoprim__dfrA14|beta-lactam__CTX-M-15|beta-lactam__TEM-1|aminoglycoside__aph(6)-I|aminoglycoside__aph(3'')-I|sulfonamide__sul2|beta-lactam__CTX-M-15	2019	India	Klebsiella pneumoniae	IncC	PTU-C
NZ_CP044075.1	clinical isolate	Homo sapiens	13	sulfonamide__sul1|aminoglycoside__aadA|beta-lactam__OXA-10|chloramphenicol__cmlA|aminoglycoside__aac(6')-I|chloramphenicol__floR|aminoglycoside__aac(6')-II|macrolide-lincosamide-streptogramin__ereA|macrolide-lincosamide-streptogramin__ereA|sulfonamide__sul1|sulfonamide__sul2|quinolone__qnrB|beta-lactam__OXA-9	2019	USA: KY	Providencia stuartii	IncC	PTU-C
NZ_CP034714.1	hospital	Homo sapiens	-	-	2019	Rwanda:Rulindo	Salmonella enterica	IncA	PTU-C
NZ_CP031573.1	Rectal swab	Homo sapiens	9	aminoglycoside__ant(2'')-I|sulfonamide__sul1|quinolone__qnrA|sulfonamide__sul1|beta-lactam__TEM-1|macrolide-lincosamide-streptogramin__mphA|aminoglycoside__aadA|trimethoprim__dfrA1|beta-lactam__metallo-beta-lactamase	2019	Missing	Enterobacter hormaechei	IncC	PTU-C
NZ_CP031570.1	Rectal swab	Homo sapiens	9	beta-lactam__metallo-beta-lactamase|trimethoprim__dfrA1|aminoglycoside__aadA|macrolide-lincosamide-streptogramin__mphA|sulfonamide__sul1|quinolone__qnrA|sulfonamide__sul1|aminoglycoside__aadA|trimethoprim__dfrA12	2019	Missing	Enterobacter hormaechei	IncC	PTU-C
NZ_CP031584.1	Rectal swab	Homo sapiens	9	aminoglycoside__ant(2'')-I|sulfonamide__sul1|quinolone__qnrA|sulfonamide__sul1|beta-lactam__TEM-1|macrolide-lincosamide-streptogramin__mphA|aminoglycoside__aadA|trimethoprim__dfrA1|beta-lactam__metallo-beta-lactamase	2019	Missing	Klebsiella pneumoniae	IncC	PTU-C
NZ_CP025245.1	stool	Homo sapiens	6	chloramphenicol__floR|tetracycline__tetA|aminoglycoside__aph(6)-I|aminoglycoside__aph(3'')-I|sulfonamide__sul2|beta-lactam__CMY-2	2019	USA: BIFSCo Region 2	Salmonella enterica	IncC	PTU-C
NZ_CP020524.1	urine	Homo sapiens	8	beta-lactam__CMY-6|rifamycin__ADP-ribosylating transferase_arr|chloramphenicol__cmlA|sulfonamide__sul1|aminoglycoside__rmtC|aminoglycoside__aph(3')-I|aminoglycoside__aph(3')-I|beta-lactam__NDM-4	2019	USA:Boston	Escherichia coli	IncC	PTU-C
NZ_CP044962.1	not collected	Homo sapiens	6	chloramphenicol__floR|beta-lactam__CTX-M-14|quinolone__qnrS|macrolide-lincosamide-streptogramin__mphA|aminoglycoside__aac(3)-II|beta-lactam__CMY-2	2019	Canada: BC	Salmonella enterica	IncC	PTU-C
NZ_CP041641.1	-	Homo sapiens	6	chloramphenicol__chloramphenicol exporter|tetracycline__tetA|aminoglycoside__aph(6)-I|aminoglycoside__aph(3'')-I|sulfonamide__sul2|colistin__MCR-1	2019	Viet Nam: Ho Chi Minh	Klebsiella pneumoniae	IncC	PTU-C
NZ_MF150118.1	blood	Homo sapiens	13	beta-lactam__TEM-1|sulfonamide__sul1|aminoglycoside__aadA|beta-lactam__CTX-M-14|trimethoprim__dfrA12|aminoglycoside__aac(3)-II|aminoglycoside__rmtB|beta-lactam__TEM-1|aminoglycoside__aph(6)-I|aminoglycoside__aph(3'')-I|sulfonamide__sul2|tetracycline__tetG|chloramphenicol__floR	2020	Brazil: City of Sao Paulo, State of Sao Paulo	Proteus mirabilis	IncC	PTU-C
NZ_CP040024.1	blood	Homo sapiens	5	beta-lactam__CTX-M-14|beta-lactam__TEM-1|aminoglycoside__aph(6)-I|aminoglycoside__aph(3'')-I|sulfonamide__sul2	2020	Taiwan:Taichung	Klebsiella pneumoniae	IncC	PTU-C
CP052444.1	blood	Homo sapiens	13	beta-lactam__CTX-M-14|beta-lactam__TEM-1|aminoglycoside__rmtB|tetracycline__tetG|chloramphenicol__floR|sulfonamide__sul1|aminoglycoside__aadA|trimethoprim__dfrA12|aminoglycoside__aac(3)-II|beta-lactam__TEM-1|aminoglycoside__aph(6)-I|aminoglycoside__aph(3'')-I|sulfonamide__sul2	2020	South Korea: Gangwon	Klebsiella pneumoniae	IncC	PTU-C
NZ_CP048797.1	blood	Homo sapiens	5	aminoglycoside__aac(6')-I|sulfonamide__sul1|aminoglycoside__rmtC|beta-lactam__NDM-4|beta-lactam__CMY-6	2020	Democratic Republic of the Congo: Kinshasa	Providencia vermicola	IncC	PTU-C
NZ_CP063685.1	feces	Homo sapiens	8	aminoglycoside__aac(6')-I|sulfonamide__sul1|unclassified__16S rRNA methylase|beta-lactam__TEM-1|trimethoprim__dfrA12|sulfonamide__sul1|aminoglycoside__rmtC|beta-lactam__CMY-6	2020	India: Vellore	Salmonella enterica	IncC	PTU-C
NZ_CP050164.1	rectal_swab	Homo sapiens	5	aminoglycoside__aac(6')-I|sulfonamide__sul1|aminoglycoside__rmtC|beta-lactam__NDM-4|beta-lactam__CMY-6	2020	Hong Kong	Klebsiella pneumoniae	IncC	PTU-C
NZ_CP047280.1	Rectum	Homo sapiens	16	beta-lactam__OXA-48|sulfonamide__sul2|aminoglycoside__aph(3'')-I|aminoglycoside__aph(6)-I|tetracycline__tetA|chloramphenicol__catA|beta-lactam__TEM-1|aminoglycoside__aac(3)-II|macrolide-lincosamide-streptogramin__mphA|sulfonamide__sul1|rifamycin__ADP-ribosylating transferase_arr|chloramphenicol__catB|beta-lactam__OXA-1|aminoglycoside__aac(6')-I|sulfonamide__sul2|beta-lactam__CMY-4	2020	Canada	Citrobacter freundii	IncFII	PTU-C
NZ_CP047272.1	Rectum	Homo sapiens	10	beta-lactam__OXA-48|sulfonamide__sul2|aminoglycoside__aph(3'')-I|aminoglycoside__aph(6)-I|tetracycline__tetA|chloramphenicol__catA|beta-lactam__TEM-1|aminoglycoside__aac(3)-II|sulfonamide__sul2|beta-lactam__CMY-4	2020	Canada	Klebsiella pneumoniae	IncFII	PTU-C
NZ_CP047276.1	Rectum	Homo sapiens	16	beta-lactam__OXA-48|sulfonamide__sul2|aminoglycoside__aph(3'')-I|aminoglycoside__aph(6)-I|tetracycline__tetA|chloramphenicol__catA|beta-lactam__TEM-1|aminoglycoside__aac(3)-II|macrolide-lincosamide-streptogramin__mphA|sulfonamide__sul1|rifamycin__ADP-ribosylating transferase_arr|chloramphenicol__catB|beta-lactam__OXA-1|aminoglycoside__aac(6')-I|sulfonamide__sul2|beta-lactam__CMY-4	2020	Canada	Citrobacter freundii	IncFII	PTU-C
NZ_CP047278.1	Rectum	Homo sapiens	11	beta-lactam__OXA-48|beta-lactam__TEM-1|aminoglycoside__aac(3)-II|macrolide-lincosamide-streptogramin__mphA|sulfonamide__sul1|rifamycin__ADP-ribosylating transferase_arr|chloramphenicol__catB|beta-lactam__OXA-1|aminoglycoside__aac(6')-I|sulfonamide__sul2|beta-lactam__CMY-4	2020	Canada	Escherichia coli	IncFII	PTU-C
NZ_CP035548.1	stool	Homo sapiens	9	bleomycin__bleomycin resistance protein|aminoglycoside__aadA|trimethoprim__dfrA12|chloramphenicol__floR|tetracycline__tetA|aminoglycoside__aph(6)-I|aminoglycoside__aph(3'')-I|sulfonamide__sul2|beta-lactam__CMY-2	2020	Mexico: Yucatan	Salmonella enterica	IncC	PTU-C
NZ_CP063295.1	stool	Homo sapiens	13	aminoglycoside__aph(3')-I|sulfonamide__sul1|beta-lactam__DHA-6|sulfonamide__sul1|aminoglycoside__aadA|aminoglycoside__aac(3)-II|beta-lactam__TEM-1|chloramphenicol__chloramphenicol exporter|tetracycline__tetA|aminoglycoside__aph(6)-I|trimethoprim__dfrA14|aminoglycoside__aph(3'')-I|sulfonamide__sul2	2020	Taiwan	Salmonella enterica	IncC	PTU-C
NZ_CP047270.1	trachea	Homo sapiens	12	beta-lactam__OXA-48|chloramphenicol__catA|beta-lactam__TEM-1|aminoglycoside__aac(3)-II|macrolide-lincosamide-streptogramin__mphA|sulfonamide__sul1|rifamycin__ADP-ribosylating transferase_arr|chloramphenicol__catB|beta-lactam__OXA-1|aminoglycoside__aac(6')-I|sulfonamide__sul2|beta-lactam__CMY-4	2020	Canada	Citrobacter freundii	IncFII	PTU-C
NZ_KT997783.1	urine	Homo sapiens	7	aminoglycoside__aac(3)-II|chloramphenicol__chloramphenicol exporter|tetracycline__tetA|aminoglycoside__aph(3')-I|aminoglycoside__aph(6)-I|aminoglycoside__aph(3'')-I|sulfonamide__sul2	2020	China: Zhejiang	Escherichia coli	IncC	PTU-C
NZ_MF150123.1	urine	Homo sapiens	4	sulfonamide__sul2|aminoglycoside__aph(3'')-I|aminoglycoside__aph(6)-I|beta-lactam__TEM-1	2020	Brazil: City of Sao Paulo, State of Sao Paulo	Klebsiella pneumoniae	IncC	PTU-C
NZ_CP040039.1	urine	Homo sapiens	4	beta-lactam__TEM-1|aminoglycoside__aph(6)-I|aminoglycoside__aph(3'')-I|sulfonamide__sul2	2020	Taiwan:Taichung	Klebsiella pneumoniae	IncC	PTU-C
NZ_CP055249.1	urine	Homo sapiens	4	aminoglycoside__aac(3)-II|aminoglycoside__aph(6)-I|aminoglycoside__aph(3'')-I|sulfonamide__sul2	2020	China:guangzhou	Citrobacter freundii	IncC	PTU-C
NZ_MF150121.1	urine	Homo sapiens	4	sulfonamide__sul2|aminoglycoside__aph(3'')-I|aminoglycoside__aph(6)-I|beta-lactam__TEM-1	2020	Brazil: City of Sao Paulo, State of Sao Paulo	Klebsiella pneumoniae	IncC	PTU-C
NZ_CP049969.1	urine	Homo sapiens	5	aminoglycoside__aac(6')-I|sulfonamide__sul1|aminoglycoside__rmtC|aminoglycoside__aph(3')-I|beta-lactam__CMY-6	2020	New Zealand	Escherichia coli	IncC	PTU-C
NZ_CP040034.1	urine	Homo sapiens	13	beta-lactam__CTX-M-14|trimethoprim__dfrA12|aminoglycoside__aadA|sulfonamide__sul1|chloramphenicol__floR|tetracycline__tetG|aminoglycoside__rmtB|beta-lactam__TEM-67|aminoglycoside__aac(3)-II|beta-lactam__TEM-1|aminoglycoside__aph(6)-I|aminoglycoside__aph(3'')-I|sulfonamide__sul2	2020	Taiwan:Taichung	Klebsiella pneumoniae	IncC	PTU-C
NZ_CP047308.1	urine sample	Homo sapiens	13	aminoglycoside__aac(3)-II|aminoglycoside__aac(6')-I|rifamycin__ADP-ribosylating transferase_arr|aminoglycoside__aadA|sulfonamide__sul1|beta-lactam__NDM-4|rifamycin__ADP-ribosylating transferase_arr|sulfonamide__sul1|macrolide-lincosamide-streptogramin__mphA|aminoglycoside__aac(3)-II|aminoglycoside__aph(6)-I|aminoglycoside__aph(3'')-I|sulfonamide__sul2	2020	China:guangzhou	Citrobacter freundii	IncC	PTU-C
LR890428.1	wound	Homo sapiens	18	trimethoprim__dfrA23|beta-lactam__VEB-1|aminoglycoside__ant(2'')-I|rifamycin__ADP-ribosylating transferase_arr|chloramphenicol__cmlA|beta-lactam__OXA-10|aminoglycoside__aadA|sulfonamide__sul1|chloramphenicol__floR|tetracycline__tetG|aminoglycoside__rmtB|beta-lactam__TEM-1|beta-lactam__CTX-M-15|chloramphenicol__floR|tetracycline__tetA|aminoglycoside__aph(6)-I|aminoglycoside__aph(3'')-I|sulfonamide…	2020	Australia: Melbourne	Klebsiella pneumoniae	IncC	PTU-C
NZ_AP018145.1	-	Homo sapiens	8	aminoglycoside__aac(6')-II|aminoglycoside__aadA|sulfonamide__sul1|unclassified__16S rRNA methylase|aminoglycoside__aph(3')-I|sulfonamide__sul2|tetracycline__tetD|beta-lactam__CTX-M-15	2020	Myanmar:Yangon	Escherichia coli	IncC	PTU-C
NZ_LC536681.1	-	Homo sapiens	7	aminoglycoside__aac(6')-I|beta-lactam__NDM-4|sulfonamide__sul1|trimethoprim__dfrA10|sulfonamide__sul1|chloramphenicol__floR|sulfonamide__sul2	2020	Myanmar:Mandalay	Klebsiella pneumoniae	IncC	PTU-C
NZ_AP018143.1	-	Homo sapiens	7	trimethoprim__dfrA12|aminoglycoside__aadA|sulfonamide__sul1|unclassified__16S rRNA methylase|aminoglycoside__aph(3')-I|beta-lactam__NDM-4|beta-lactam__CMY-4	2020	Myanmar:Yangon	Escherichia coli	IncC	PTU-C
NZ_AP022377.1	-	Homo sapiens	3	sulfonamide__sul1|aminoglycoside__aac(6')-I|beta-lactam__IMP-10	2020	Japan:Saitama	Providencia stuartii	IncC	PTU-C
NZ_LC536682.1	-	Homo sapiens	7	aminoglycoside__aac(6')-I|beta-lactam__NDM-4|sulfonamide__sul1|trimethoprim__dfrA10|sulfonamide__sul1|chloramphenicol__floR|sulfonamide__sul2	2020	Myanmar:Mandalay	Klebsiella pneumoniae	IncC	PTU-C
NZ_AP019818.1	-	Homo sapiens	5	beta-lactam__CTX-M-2|aminoglycoside__aadA|aminoglycoside__aac(6')-I|sulfonamide__sul1|beta-lactam__KHM-1	2020	Japan:Osaka	Enterobacter hormaechei	IncC	PTU-C
NZ_AP023051.1	-	Homo sapiens	7	trimethoprim__dfrA12|aminoglycoside__aadA|sulfonamide__sul1|beta-lactam__NDM-4|sulfonamide__sul1|unclassified__16S rRNA methylase|beta-lactam__CMY-4	2020	Nepal:Kathmandu	Citrobacter portucalensis	IncC	PTU-C
NZ_CP047274.1	-	Homo sapiens	12	beta-lactam__OXA-48|chloramphenicol__catA|beta-lactam__TEM-1|aminoglycoside__aac(3)-II|macrolide-lincosamide-streptogramin__mphA|sulfonamide__sul1|rifamycin__ADP-ribosylating transferase_arr|chloramphenicol__catB|beta-lactam__OXA-1|aminoglycoside__aac(6')-I|sulfonamide__sul2|beta-lactam__CMY-4	2020	Canada	Citrobacter freundii	IncFII	PTU-C
NZ_CP040171.1	-	Homo sapiens	2	sulfonamide__sul2|beta-lactam__TEM-1	2020	China	Vibrio cholerae	IncC	PTU-C
NZ_CP040029.1	pus	Homo sapiens	13	beta-lactam__CTX-M-14|beta-lactam__TEM-67|aminoglycoside__rmtB|tetracycline__tetG|chloramphenicol__floR|sulfonamide__sul1|aminoglycoside__aadA|trimethoprim__dfrA12|aminoglycoside__aac(3)-II|beta-lactam__TEM-1|aminoglycoside__aph(6)-I|aminoglycoside__aph(3'')-I|sulfonamide__sul2	2020	Taiwan:Taichung	Klebsiella pneumoniae	IncC	PTU-C
NZ_CP041083.1	not applicable	Homo species	17	beta-lactam__TEM-1|beta-lactam__CTX-M-15|unclassified__16S rRNA methylase|sulfonamide__sul1|beta-lactam__NDM-4|aminoglycoside__aph(3')-I|sulfonamide__sul1|beta-lactam__OXA-10|chloramphenicol__cmlA|rifamycin__ADP-ribosylating transferase_arr|trimethoprim__dfrA14|chloramphenicol__floR|tetracycline__tetA|aminoglycoside__aph(6)-I|aminoglycoside__aph(3'')-I|sulfonamide__sul2|beta-lactam__CMY-16	2019	not applicable	Klebsiella pneumoniae	IncC	PTU-C
NZ_CP024557.1	not collected	Homo species	9	beta-lactam__IMP-4|chloramphenicol__catB|sulfonamide__sul1|macrolide-lincosamide-streptogramin__mphA|aminoglycoside__aac(3)-II|sulfonamide__sul1|tetracycline__tetA|beta-lactam__TEM-1|beta-lactam__TEM-1	2017	not collected	Klebsiella pneumoniae	IncC	PTU-C
NZ_CP024550.1	not collected	Homo species	5	trimethoprim__dfrA12|aminoglycoside__aadA|sulfonamide__sul1|tetracycline__tetA|beta-lactam__TEM-1	2017	not collected	Klebsiella pneumoniae	IncC	PTU-C
NZ_CP041172.1	human feces	Homo species	13	beta-lactam__CMY-2|quinolone__qnrS|sulfonamide__sul1|aminoglycoside__aadA|trimethoprim__dfrA12|quinolone__qepA|macrolide-lincosamide-streptogramin__mphA|beta-lactam__TEM-1|chloramphenicol__chloramphenicol exporter|tetracycline__tetracycline_resistance_protein|aminoglycoside__aph(6)-I|aminoglycoside__aph(3'')-I|sulfonamide__sul2	2019	China:Shanghai	Salmonella enterica	IncC	PTU-C
NZ_CP031549.1	feces	Homo species	15	tetracycline__tetracycline_resistance_protein|aminoglycoside__aadA|chloramphenicol__cmlA|aminoglycoside__aadA|sulfonamide__sul3|aminoglycoside__aph(3')-I|macrolide-lincosamide-streptogramin__ermB|macrolide-lincosamide-streptogramin__ermC|macrolide-lincosamide-streptogramin__mphA|chloramphenicol__chloramphenicol exporter|chloramphenicol__chloramphenicol exporter|aminoglycoside__aph(6)-I|beta-lacta…	2018	China:Chongqing	Escherichia coli	IncC	PTU-C
NZ_CP047421.1	stool	Homo species	4	beta-lactam__CTX-M-15|trimethoprim__dfrA12|sulfonamide__sul1|unclassified__16S rRNA methylase	2020	Tanzania	Shewanella algae	IncC	PTU-C
NC_006134.1	clinic	-	1	tetracycline__tetO	2004	-	Campylobacter coli	-	PTU-Cam1
NC_006135.1	clinic	-	1	tetracycline__tetO	2004	-	Campylobacter jejuni	-	PTU-Cam1
CP002030.1	clinic	-	1	tetracycline__tetO	2010	-	Campylobacter jejuni	-	PTU-Cam1
NZ_CP007750.1	clinical	-	1	tetracycline__tetO	2016	USA:Tucson	Campylobacter jejuni	-	PTU-Cam1
NZ_CP017026.1	Housefly	-	2	tetracycline__tetO|aminoglycoside__aph(3')-VII	2016	USA: North Carolina	Campylobacter coli	-	PTU-Cam1
NZ_CP022471.1	human	-	1	tetracycline__tetO	2017	USA: Berkeley California	Campylobacter jejuni	-	PTU-Cam1
NC_022354.1	-	Homo sapiens	2	aminoglycoside__aph(3''')-III|tetracycline__tetO	2013	-	Campylobacter jejuni	-	PTU-Cam1
NZ_CP011017.1	feces	Homo sapiens	1	tetracycline__tetO	2015	United Kingdom: Cambridge	Campylobacter coli	-	PTU-Cam1
NZ_CP010073.1	not applicable	Homo sapiens	1	tetracycline__tetO	2015	Canada: New Brunswick	Campylobacter jejuni	-	PTU-Cam1
NZ_CP022078.1	human	Homo sapiens	1	tetracycline__tetO	2017	USA:VA	Campylobacter jejuni	-	PTU-Cam1
NZ_CP017230.1	Human stool	Homo sapiens	1	tetracycline__tetO	2017	South Korea: Seoul	Campylobacter jejuni	-	PTU-Cam1
NZ_CP028373.1	stool	Homo sapiens	-	-	2019	Germany: Goettingen	Campylobacter jejuni	-	PTU-Cam1
CP047483.1	stool	Homo sapiens	1	tetracycline__tetO	2020	Chile	Campylobacter jejuni	-	PTU-Cam1
NZ_CP040609.1	-	Homo sapiens	1	tetracycline__tetO	2020	Chile	Campylobacter sp. CFSAN093226	-	PTU-Cam1
NZ_CP059435.1	vaginal mucus	Homo sapiens	-	-	2020	Argentina	Campylobacter fetus	-	PTU-Cam5
NZ_CP059433.1	vaginal mucus	Homo sapiens	-	-	2020	Argentina	Campylobacter fetus	-	PTU-Cam5
NC_022656.1	-	Homo sapiens	-	-	2013	-	Campylobacter coli	-	PTU-Cam6
NZ_CP011016.1	feces	Homo sapiens	-	-	2015	United Kingdom: Cambridge	Campylobacter coli	-	PTU-Cam6
NZ_CP046318.1	gastrointestinal tract	Homo sapiens	-	-	2019	USA:VA	Campylobacter coli	-	PTU-Cam6
NC_005012.1	clinic	-	-	-	2003	-	Campylobacter jejuni	-	PTU-Cam7
NZ_CP010074.1	not applicable	Homo sapiens	-	-	2015	Canada: New Brunswick	Campylobacter jejuni	-	PTU-Cam7
NZ_CP035384.1	blood	-	-	-	2019	China:Nanchang	Klebsiella pneumoniae	repB	PTU-E21
NZ_KR822246.1	rectal swab	-	1	beta-lactam__NDM-4	2020	-	Enterobacter hormaechei	IncFII	PTU-E25
NZ_MT415055.1	stool	-	3	aminoglycoside__aadA|aminoglycoside__aac(6')-I|beta-lactam__NDM-4	2020	-	Klebsiella pneumoniae	IncFII	PTU-E25
NZ_MN688131.1	stool	-	1	beta-lactam__NDM-4	2020	-	Enterobacter hormaechei	IncFII	PTU-E25
NZ_MT415054.1	urine	-	3	aminoglycoside__aadA|aminoglycoside__aac(6')-I|beta-lactam__NDM-4	2020	-	Klebsiella pneumoniae	IncFII	PTU-E25
NZ_MN792917.1	Wound	-	1	beta-lactam__NDM-4	2020	-	Enterobacter hormaechei	IncFII	PTU-E25
NZ_MT415056.1	wound swab	-	3	aminoglycoside__aadA|aminoglycoside__aac(6')-I|beta-lactam__NDM-4	2020	-	Klebsiella pneumoniae	IncFII	PTU-E25
NZ_LN824135.1	urine	Homo sapiens	3	beta-lactam__OXA-9|quinolone__qnrB|trimethoprim__dfrA14	2015	-	Klebsiella pneumoniae	IncFII	PTU-E25
NZ_CP012569.1	Rectal	Homo sapiens	3	rifamycin__ADP-ribosylating transferase_arr|aminoglycoside__rmtF|chloramphenicol__cat_chloramphenicol acetyltransferase	2016	USA: California	Klebsiella pneumoniae	IncFII	PTU-E25
NZ_CP015502.1	Urine sample	Homo sapiens	3	trimethoprim__dfrA14|quinolone__qnrB|beta-lactam__OXA-9	2016	United Arab Emirates	Klebsiella pneumoniae	IncFII	PTU-E25
NZ_CP012564.1	abdominal drainage	Homo sapiens	4	rifamycin__ADP-ribosylating transferase_arr|aminoglycoside__rmtF|chloramphenicol__cat_chloramphenicol acetyltransferase|beta-lactam__CTX-M-15	2016	USA: California	Klebsiella pneumoniae	IncFII	PTU-E25
NZ_CP024835.1	Peritoneal fluid	Homo sapiens	3	rifamycin__ADP-ribosylating transferase_arr|quinolone__qnrB|beta-lactam__OXA-9	2017	South Korea: Seoul	Klebsiella pneumoniae	IncFII	PTU-E25
NZ_CP024839.1	Bronchial washing	Homo sapiens	8	chloramphenicol__catA|chloramphenicol__cat_chloramphenicol acetyltransferase|aminoglycoside__rmtF|rifamycin__ADP-ribosylating transferase_arr|quinolone__qnrB|beta-lactam__OXA-9|aminoglycoside__aadA|trimethoprim__dfrA12	2017	South Korea: Seoul	Klebsiella pneumoniae	IncFII	PTU-E25
NZ_CP024431.1	Trachaeal secretion	Homo sapiens	2	chloramphenicol__cat_chloramphenicol acetyltransferase|aminoglycoside__rmtF	2018	Pakistan	Klebsiella pneumoniae	IncFII	PTU-E25
NZ_CP018674.1	urine	Homo sapiens	-	-	2018	USA:Virginia	Klebsiella pneumoniae	IncFII	PTU-E25
NZ_CP025214.1	blie	Homo sapiens	-	-	2019	China: Hangzhou	Klebsiella pneumoniae	IncFII	PTU-E25
NZ_CP050361.1	Rectal swab	Homo sapiens	3	rifamycin__ADP-ribosylating transferase_arr|aminoglycoside__rmtF|chloramphenicol__cat_chloramphenicol acetyltransferase	2020	Czech Republic: Prague	Klebsiella pneumoniae	IncFII	PTU-E25
NC_019335.1	fecal sample	-	-	-	2012	-	Salmonella sp. 14	-	PTU-E27
NZ_LS997975.1	Blood of 26-month child with malaria and anemia	-	-	-	2018	-	Salmonella enterica	-	PTU-E27
CP034708.1	hospital	Homo sapiens	-	-	2019	Rwanda:Rulindo	Salmonella enterica	-	PTU-E27
NC_011351.1	clinic	-	-	-	2008	-	Escherichia coli	pEC4115	PTU-E28
NZ_CP041625.1	feces	-	-	-	2019	USA	Escherichia coli	IncX4	PTU-E28
NZ_CP007599.1	-	Homo sapiens	-	-	2015	USA:RI	Salmonella enterica	IncX4	PTU-E28
NZ_CP022051.2	clinical isolate	Homo sapiens	-	-	2017	USA:DC	Escherichia coli	IncX4	PTU-E28
NZ_CP027450.1	stool	Homo sapiens	-	-	2018	missing	Escherichia coli	pEC4115	PTU-E28
CP044351.1	feces	Homo sapiens	-	-	2019	not applicable	Escherichia coli	IncX4	PTU-E28
NZ_CP038409.1	-	Homo sapiens	-	-	2020	USA:Washington	Escherichia coli	IncX4	PTU-E28
NZ_CP039485.1	stool	Homo sapiens	-	-	2019	USA:NY	Salmonella enterica	IncFII	PTU-E39
NZ_CP039479.1	stool	Homo sapiens	-	-	2019	USA:NY	Salmonella enterica	IncFII	PTU-E39
NZ_CP039472.1	stool	Homo sapiens	-	-	2019	USA:NY	Salmonella enterica	IncFII	PTU-E39
NZ_CP039481.1	stool	Homo sapiens	-	-	2019	USA:NY	Salmonella enterica	IncFII	PTU-E39
NZ_CP039474.1	stool	Homo sapiens	-	-	2019	USA:NY	Salmonella enterica	IncFII	PTU-E39
NZ_CP039483.1	stool	Homo sapiens	-	-	2019	USA:NY	Salmonella enterica	IncFII	PTU-E39
NZ_CP039492.1	-	Homo sapiens	-	-	2019	USA:MD	Salmonella enterica	IncFII	PTU-E39
NZ_CP045760.1	-	Homo sapiens	-	-	2019	USA:MD	Salmonella enterica	IncFII	PTU-E39
NZ_CP045755.1	-	Homo sapiens	-	-	2019	USA:MD	Salmonella enterica	IncFII	PTU-E39
NZ_CP039494.1	-	Homo sapiens	-	-	2019	USA:MD	Salmonella enterica	IncFII	PTU-E39
NZ_CP039497.1	-	Homo sapiens	-	-	2019	USA:MD	Salmonella enterica	IncFII	PTU-E39
NZ_CP045758.1	-	Homo sapiens	-	-	2019	USA:MD	Salmonella enterica	IncFII	PTU-E39
NZ_CP034178.1	None	Homo sapiens	-	-	2019	United Kingdom	Salmonella enterica	IncFII	PTU-E39
NZ_CP015396.1	-	Homo sapiens	2	aminoglycoside__aac(6')-I|aminoglycoside__aadA	2017	USA: New York	Klebsiella pneumoniae	IncFII	PTU-E4
NZ_CP061406.1	unknown	Homo sapiens	3	beta-lactam__KPC-3|aminoglycoside__aac(6')-I|aminoglycoside__aadA	2020	USA: Chicago, IL	Klebsiella pneumoniae	ColRNAI	PTU-E4
NZ_CP011611.1	Urine/Genitourinary	Homo sapiens	11	aminoglycoside__aac(3)-II|aminoglycoside__aac(6')-I|beta-lactam__OXA-1|chloramphenicol__catB|rifamycin__ADP-ribosylating transferase_arr|sulfonamide__sul1|beta-lactam__TEM-1|beta-lactam__KPC-2|tetracycline__tetD|chloramphenicol__catA|sulfonamide__sul2	2015	USA:Virginia	Citrobacter freundii	pKPC-CAV1321	PTU-E40
NZ_CP026058.1	lung tissue grind	Homo sapiens	-	-	2018	USA	Citrobacter freundii	pKPC-CAV1321	PTU-E40
NZ_CP035215.1	Rectal Swab	Homo sapiens	-	-	2019	Australia: Queensland	Klebsiella michiganensis	pKPC-CAV1321	PTU-E40
NZ_CP045203.1	rectum	Homo sapiens	-	-	2019	Israel: Tel Aviv	Citrobacter sp. NMI7904_11	pKPC-CAV1321	PTU-E40
NZ_CP041047.1	-	Homo sapiens	-	-	2019	China	Citrobacter sp. CF971	pKPC-CAV1321	PTU-E40
CP052139.1	blood	Homo sapiens	11	tetracycline__tetB|sulfonamide__sul1|aminoglycoside__aadA|trimethoprim__dfrA12|aminoglycoside__aac(3)-II|beta-lactam__TEM-1|aminoglycoside__aph(3')-I|aminoglycoside__aph(6)-I|aminoglycoside__aph(3'')-I|sulfonamide__sul2|beta-lactam__TEM-1	2020	South Korea: Busan	Klebsiella pneumoniae	IncQ1	PTU-E40
NZ_CP027545.1	stool	Homo sapiens	-	-	2018	USA	Escherichia coli	IncFIB	PTU-E41
NZ_CP045828.1	-	Homo sapiens	-	-	2019	Australia	Escherichia coli	IncFIB	PTU-E41
NZ_CP008791.1	perirectal swab	-	9	aminoglycoside__aac(6')-I|aminoglycoside__aadA|beta-lactam__OXA-9|beta-lactam__TEM-95|beta-lactam__KPC-2|sulfonamide__sul2|aminoglycoside__aph(3'')-I|aminoglycoside__aph(6)-I|beta-lactam__KPC-2	2015	USA	Klebsiella oxytoca	IncFII	PTU-E42
NZ_CP006922.1	urinary tract infection	-	1	beta-lactam__TEM-156	2015	-	Klebsiella pneumoniae	IncFII	PTU-E42
NZ_CP011621.1	urine	Homo sapiens	4	beta-lactam__TEM-1|beta-lactam__OXA-9|aminoglycoside__aadA|aminoglycoside__aac(6')-I	2015	USA:Virginia	Klebsiella pneumoniae	IncFII	PTU-E42
NZ_CP025040.1	urine	Homo sapiens	2	aminoglycoside__aac(6')-I|beta-lactam__TEM-156	2017	USA: Chicago, IL	Klebsiella pneumoniae	IncFII	PTU-E42
NZ_CP026371.1	blood	Homo sapiens	-	-	2019	China	Klebsiella quasipneumoniae	IncFII	PTU-E42
NZ_CP041937.1	blood	Homo sapiens	-	-	2019	China:Beijing	Klebsiella pneumoniae	FII	PTU-E42
NZ_CP035124.1	urine	Homo sapiens	23	sulfonamide__sul2|aminoglycoside__aph(3'')-I|aminoglycoside__aph(6)-I|aminoglycoside__aac(3)-II|macrolide-lincosamide-streptogramin__mphA|sulfonamide__sul1|beta-lactam__OXA-9|quinolone__qnrB|sulfonamide__sul1|aminoglycoside__aadA|rifamycin__ADP-ribosylating transferase_arr|aminoglycoside__aac(6')-I|tetracycline__tetA|macrolide-lincosamide-streptogramin__mphA|sulfonamide__sul1|aminoglycoside__aadA…	2019	China: Hangzhou	Escherichia coli	IncFII	PTU-E42
CP041648.1	-	Homo sapiens	7	aminoglycoside__aac(3)-II|quinolone__qnrS|aminoglycoside__aac(3)-II|quinolone__qnrS|beta-lactam__TEM-1|sulfonamide__sul1|aminoglycoside__aadA	2019	China: Tianjin	Klebsiella pneumoniae	IncFII	PTU-E42
CP052535.1	blood	Homo sapiens	-	-	2020	South Korea: Gyeonggi	Klebsiella pneumoniae	IncFIA	PTU-E42
NZ_CP061393.1	unknown	Homo sapiens	-	-	2020	USA: Chicago, IL	Klebsiella pneumoniae	IncFII	PTU-E42
NZ_CP061400.1	unknown	Homo sapiens	2	beta-lactam__TEM-156|aminoglycoside__aac(6')-I	2020	USA: Chicago, IL	Klebsiella pneumoniae	FII	PTU-E42
NZ_CP061392.1	unknown	Homo sapiens	-	-	2020	USA: Chicago, IL	Klebsiella pneumoniae	FII	PTU-E42
NZ_MK933278.1	blood	-	2	sulfonamide__sul1|beta-lactam__NDM-4	2020	-	Enterobacter hormaechei	IncFII	PTU-E46
NZ_MF042356.1	blood culture	-	1	beta-lactam__NDM-4	2020	-	Enterobacter cloacae	IncFIB	PTU-E46
NZ_MF042354.1	feces	-	2	beta-lactam__NDM-4|sulfonamide__sul1	2020	-	Klebsiella pneumoniae	IncFIB	PTU-E46
NZ_MF042352.1	feces	-	2	beta-lactam__NDM-4|sulfonamide__sul1	2020	-	Serratia marcescens	IncFIB	PTU-E46
NZ_MF042353.1	feces	-	2	beta-lactam__NDM-4|sulfonamide__sul1	2020	-	Klebsiella pneumoniae	IncFIB	PTU-E46
NZ_MK124610.1	rectal screen	-	13	sulfonamide__sul2|aminoglycoside__aac(6')-I|rifamycin__ADP-ribosylating transferase_arr|aminoglycoside__aadA|sulfonamide__sul1|beta-lactam__NDM-4|aminoglycoside__aadA|sulfonamide__sul1|macrolide-lincosamide-streptogramin__mphA|aminoglycoside__aac(3)-II|beta-lactam__TEM-1|tetracycline__tetD|chloramphenicol__catA	2020	-	Citrobacter werkmanii	IncFII	PTU-E46
NZ_MN175388.1	sputum from female	-	8	sulfonamide__sul1|beta-lactam__NDM-4|sulfonamide__sul1|rifamycin__ADP-ribosylating transferase_arr|chloramphenicol__catB|beta-lactam__OXA-1|aminoglycoside__aac(6')-I|macrolide-lincosamide-streptogramin__mphA	2020	-	Cronobacter sp.	IncFII	PTU-E46
NZ_MF042359.1	urine	-	2	beta-lactam__NDM-4|sulfonamide__sul1	2020	-	Serratia marcescens	IncFIB	PTU-E46
NZ_MF042357.1	urine	-	2	beta-lactam__NDM-4|sulfonamide__sul1	2020	-	Serratia marcescens	IncFIB	PTU-E46
NZ_KR351290.1	wound culture	-	2	sulfonamide__sul1|beta-lactam__NDM-4	2020	-	Klebsiella pneumoniae	IncFIB	PTU-E46
NC_021501.1	-	Homo sapiens	2	beta-lactam__NDM-4|sulfonamide__sul1	2013	-	Klebsiella michiganensis	IncFIB	PTU-E46
NZ_CP011610.1	Urine/Genitourinary	Homo sapiens	1	tetracycline__tetD	2015	USA:Virginia	Citrobacter freundii	IncFIB	PTU-E46
NZ_CP016763.1	Sun Yat-sen Memorial Hospital	Homo sapiens	1	beta-lactam__IMP-4	2016	China: Guangzhou	Citrobacter freundii	IncFII	PTU-E46
NZ_CP018366.1	urine	Homo sapiens	2	sulfonamide__sul1|beta-lactam__NDM-4	2016	Germany: Goettingen	Klebsiella pneumoniae	IncFII	PTU-E46
NZ_CP022350.1	feces	Homo sapiens	2	sulfonamide__sul1|beta-lactam__NDM-4	2017	China: The First Affiliated Hospital of Zhejiang University	Klebsiella michiganensis	IncFII	PTU-E46
NZ_CP022697.1	Rectal swab	Homo sapiens	4	sulfonamide__sul2|chloramphenicol__catA|tetracycline__tetD|beta-lactam__TEM-1	2017	Australia: Victoria	Citrobacter farmeri	IncFIB	PTU-E46
NZ_CP023914.1	urine	Homo sapiens	2	sulfonamide__sul1|beta-lactam__NDM-4	2017	Canada:BC	Klebsiella pneumoniae	IncFII	PTU-E46
CP014296.1	Not collected	Homo sapiens	3	macrolide-lincosamide-streptogramin__mphA|sulfonamide__sul1|rifamycin__ADP-ribosylating transferase_arr	2017	Not collected	Klebsiella pneumoniae	-	PTU-E46
NZ_CP035537.1	anal sample	Homo sapiens	2	sulfonamide__sul1|beta-lactam__NDM-4	2019	Canada:Quebec City	Klebsiella pneumoniae	IncFIB	PTU-E46
NZ_CP044035.1	clinical isolate	Homo sapiens	2	beta-lactam__NDM-4|sulfonamide__sul1	2019	USA: MI	Klebsiella pneumoniae	IncFIB	PTU-E46
NZ_CP042480.1	clinical sample	Homo sapiens	12	beta-lactam__IMP-4|chloramphenicol__catB|beta-lactam__OXA-10|aminoglycoside__aadA|beta-lactam__VEB-3|aminoglycoside__aac(6')-I|beta-lactam__OXA-1|chloramphenicol__catB|rifamycin__ADP-ribosylating transferase_arr|sulfonamide__sul1|macrolide-lincosamide-streptogramin__mphA|aminoglycoside__aac(3)-II	2019	Australia: Sydney	Citrobacter freundii	IncFIB	PTU-E46
NZ_CP042553.1	clinical sample	Homo sapiens	12	beta-lactam__IMP-4|chloramphenicol__catB|beta-lactam__OXA-10|aminoglycoside__aadA|beta-lactam__VEB-3|aminoglycoside__aac(6')-I|beta-lactam__OXA-1|chloramphenicol__catB|rifamycin__ADP-ribosylating transferase_arr|sulfonamide__sul1|macrolide-lincosamide-streptogramin__mphA|aminoglycoside__aac(3)-II	2019	Australia: Sydney	Enterobacter hormaechei	IncFIB	PTU-E46
NZ_CP042483.1	clinical sample	Homo sapiens	6	beta-lactam__IMP-4|chloramphenicol__catB|rifamycin__ADP-ribosylating transferase_arr|sulfonamide__sul1|macrolide-lincosamide-streptogramin__mphA|aminoglycoside__aac(3)-II	2019	Australia: Sydney	Klebsiella pneumoniae	IncFIB	PTU-E46
NZ_CP040598.1	throat	Homo sapiens	2	beta-lactam__NDM-4|sulfonamide__sul1	2019	United Kingdom	Klebsiella pneumoniae	IncFII	PTU-E46
NZ_CP035386.1	-	Homo sapiens	-	-	2019	United Kingdom	Enterobacter hormaechei	IncFIB	PTU-E46
NZ_CP043515.1	screening swab	Homo sapiens	-	-	2019	United Kingdom:London	Enterobacter kobei	IncFII	PTU-E46
NZ_CP044029.1	blood	Homo sapiens	6	beta-lactam__CTX-M-15|quinolone__qnrS|macrolide-lincosamide-streptogramin__mphA|sulfonamide__sul1|aminoglycoside__aadA|trimethoprim__dfrA12	2020	China	Klebsiella pneumoniae	IncFIB	PTU-E46
NZ_CP054279.1	Rectal swab	Homo sapiens	5	macrolide-lincosamide-streptogramin__mphA|trimethoprim__dfrA12|aminoglycoside__aadA|sulfonamide__sul1|sulfonamide__sul2	2020	USA:Maine	Citrobacter freundii	IncFII	PTU-E46
NZ_CP054295.1	urine	Homo sapiens	9	sulfonamide__sul1|rifamycin__ADP-ribosylating transferase_arr|chloramphenicol__catB|beta-lactam__OXA-1|aminoglycoside__aac(6')-I|beta-lactam__TEM-1|aminoglycoside__aac(3)-II|macrolide-lincosamide-streptogramin__mphA|sulfonamide__sul2	2020	USA:Maine	Citrobacter freundii	IncFIB	PTU-E46
NZ_LC511996.1	-	Homo sapiens	2	beta-lactam__CTX-M-15|beta-lactam__TEM-1	2020	Myanmar:Yangon	Enterobacter hormaechei	IncFII	PTU-E46
NZ_LC511995.1	-	Homo sapiens	2	beta-lactam__CTX-M-15|beta-lactam__TEM-1	2020	Myanmar:Yangon	Enterobacter hormaechei	IncFII	PTU-E46
NZ_CP034756.1	-	Homo sapiens	2	sulfonamide__sul1|beta-lactam__NDM-4	2020	USA	Enterobacter hormaechei	IncFIB	PTU-E46
NZ_KY399974.1	-	Homo sapiens	1	beta-lactam__NDM-4	2020	China: Sichuan, Chengdu	Enterobacter cloacae	IncFIB	PTU-E46
NZ_KY399975.1	-	Homo sapiens	1	beta-lactam__NDM-4	2020	China: Sichuan, Chengdu	Enterobacter cloacae	IncFIB	PTU-E46
NZ_CP060652.1	-	Homo sapiens	-	-	2020	USA: MA, Boston	Citrobacter freundii	IncFII	PTU-E46
NZ_CP023187.1	China: The First Affiliated Hospital of Zhejiang University	patient	2	sulfonamide__sul1|beta-lactam__NDM-4	2017	China: Zhejiang	Klebsiella michiganensis	IncFII	PTU-E46
NC_009602.1	clinic	-	-	-	2007	-	Escherichia coli	IncFII	PTU-E5
NZ_LT882487.1	blood	-	3	quinolone__qnrS|beta-lactam__TEM-1|beta-lactam__CTX-M-15	2017	-	Salmonella enterica	IncY	PTU-E50
NZ_LR213454.1	feces	-	6	sulfonamide__sul2|aminoglycoside__aph(3'')-I|aminoglycoside__aph(6)-I|beta-lactam__TEM-1|quinolone__qnrS|trimethoprim__dfrA14	2019	-	Shigella flexneri	IncFIB	PTU-E50
NZ_KY848295.1	stool	-	7	tetracycline__tetA|quinolone__qnrS|beta-lactam__TEM-1|aminoglycoside__aph(6)-I|aminoglycoside__aph(3'')-I|sulfonamide__sul2|trimethoprim__dfrA14	2020	-	Shigella flexneri	IncFIB	PTU-E50
NZ_CP040810.1	feces	Homo sapiens	8	beta-lactam__CTX-M-65|beta-lactam__TEM-1|tetracycline__tetA|chloramphenicol__floR|aminoglycoside__aac(6')-I|chloramphenicol__catB|rifamycin__ADP-ribosylating transferase_arr|quinolone__qnrS	2019	China: Zhejiang	Escherichia fergusonii	IncFIB	PTU-E50
NZ_CP018207.1	clinical	Homo sapiens	9	beta-lactam__TEM-1|tetracycline__tetA|aminoglycoside__aph(6)-I|aminoglycoside__aph(3'')-I|sulfonamide__sul2|trimethoprim__dfrA14|beta-lactam__CTX-M-15|quinolone__qnrS|unclassified__bacterial regulatory protein LuxR	2016	USA	Escherichia coli	IncFIB	PTU-E50
NZ_CP020344.1	-	Homo sapiens	6	trimethoprim__dfrA14|quinolone__qnrS|beta-lactam__TEM-1|chloramphenicol__catA|tetracycline__tetA|tetracycline__tetA	2017	China: Hangzhou	Shigella flexneri	IncFIB	PTU-E50
NZ_CP026578.2	Rectal swab	Homo sapiens	6	tetracycline__tetA|quinolone__qnrS|trimethoprim__dfrA14|beta-lactam__TEM-1|tetracycline__tetA|chloramphenicol__floR	2018	China: Sichuan, Chengdu	Escherichia coli	IncFIB	PTU-E50
NZ_CP025845.1	stool	Homo sapiens	5	quinolone__qnrS|sulfonamide__sul2|aminoglycoside__aph(3'')-I|aminoglycoside__aph(6)-I|beta-lactam__TEM-1	2018	Pakistan	Escherichia coli	IncFIB	PTU-E50
NZ_CP026200.1	-	Homo sapiens	8	tetracycline__tetA|trimethoprim__dfrA14|quinolone__qnrS|beta-lactam__CTX-M-15|beta-lactam__TEM-1|aminoglycoside__aph(6)-I|aminoglycoside__aph(3'')-I|sulfonamide__sul2	2018	USA	Escherichia coli	IncY	PTU-E50
NZ_CP040574.1	blood	Homo sapiens	6	aminoglycoside__aph(3'')-I|aminoglycoside__aph(6)-I|beta-lactam__TEM-1|beta-lactam__CTX-M-15|quinolone__qnrS|sulfonamide__sul2	2019	Denmark	Salmonella enterica	IncY	PTU-E50
NZ_CP046430.1	blood	Homo sapiens	6	aminoglycoside__aph(3'')-I|aminoglycoside__aph(6)-I|beta-lactam__TEM-1|beta-lactam__CTX-M-15|quinolone__qnrS|sulfonamide__sul2	2019	India:Pakistan	Salmonella enterica	IncY	PTU-E50
CP044008.1	blood	Homo sapiens	6	quinolone__qnrS|beta-lactam__CTX-M-15|beta-lactam__TEM-1|aminoglycoside__aph(6)-I|aminoglycoside__aph(3'')-I|sulfonamide__sul2	2019	Pakistan:Punjab	Salmonella enterica	IncY	PTU-E50
NZ_CP036311.1	-	Homo sapiens	7	beta-lactam__CTX-M-65|sulfonamide__sul1|aminoglycoside__aadA|rifamycin__ADP-ribosylating transferase_arr|aminoglycoside__aac(6')-I|beta-lactam__TEM-1|tetracycline__tetA	2019	China: Chengdu, Sichuan	Enterobacter hormaechei	IncFIB	PTU-E50
NZ_CP043007.1	-	Homo sapiens	5	aminoglycoside__aph(6)-I|aminoglycoside__aph(3'')-I|trimethoprim__dfrA12|aminoglycoside__aadA|sulfonamide__sul1	2019	China: Sichuan, Chengdu	Citrobacter portucalensis	IncFIB	PTU-E50
NZ_CP045514.1	clinical	Homo sapiens	6	beta-lactam__TEM-1|aminoglycoside__aph(3')-I|sulfonamide__sul1|aminoglycoside__aadA|trimethoprim__dfrA12|tetracycline__tetA	2020	Taiwan: Linkou	Salmonella enterica	IncFIB	PTU-E50
NZ_CP047573.1	feces	Homo sapiens	8	aminoglycoside__aadA|sulfonamide__sul3|beta-lactam__TEM-1|chloramphenicol__floR|tetracycline__tetA|trimethoprim__dfrA5|tetracycline__tetA|quinolone__qnrS	2020	Singapore	Escherichia coli	IncFIB	PTU-E50
NZ_CP049607.1	stool	Homo sapiens	3	tetracycline__tetA|beta-lactam__TEM-1|quinolone__qnrS	2020	Bangladesh	Shigella boydii	IncFIB	PTU-E50
NC_025131.1	urine	-	9	beta-lactam__KPC-3|aminoglycoside__aac(6')-I|aminoglycoside__aadA|beta-lactam__OXA-9|beta-lactam__TEM-1|aminoglycoside__aph(6)-I|aminoglycoside__aph(3'')-I|sulfonamide__sul2|trimethoprim__dfrA14	2014	-	Klebsiella pneumoniae	FIA	PTU-E59
NZ_CP010363.1	bodily fluid	Homo sapiens	9	beta-lactam__KPC-3|aminoglycoside__aac(6')-I|aminoglycoside__aadA|beta-lactam__OXA-9|beta-lactam__TEM-1|aminoglycoside__aph(6)-I|aminoglycoside__aph(3'')-I|sulfonamide__sul2|trimethoprim__dfrA14	2015	USA	Enterobacter hormaechei	FII	PTU-E59
NZ_CP025039.1	urine	Homo sapiens	9	beta-lactam__KPC-3|aminoglycoside__aac(6')-I|aminoglycoside__aadA|beta-lactam__OXA-9|beta-lactam__TEM-1|aminoglycoside__aph(6)-I|aminoglycoside__aph(3'')-I|sulfonamide__sul2|trimethoprim__dfrA14	2017	USA: Chicago, IL	Klebsiella pneumoniae	FIA	PTU-E59
NZ_CP015387.1	-	Homo sapiens	9	beta-lactam__KPC-3|aminoglycoside__aac(6')-I|aminoglycoside__aadA|beta-lactam__OXA-9|beta-lactam__TEM-1|aminoglycoside__aph(6)-I|aminoglycoside__aph(3'')-I|sulfonamide__sul2|trimethoprim__dfrA14	2017	USA: New York	Klebsiella pneumoniae	FIA	PTU-E59
NZ_CP061382.1	unknown	Homo sapiens	3	beta-lactam__KPC-3|beta-lactam__KPC-3|trimethoprim__dfrA14	2020	USA: Chicago, IL	Klebsiella pneumoniae	FIA	PTU-E59
NC_014107.1	clinic	-	-	-	2010	-	Enterobacter cloacae	IncFII	PTU-E60
NZ_LT991956.1	hospital	-	-	-	2018	-	Enterobacter hormaechei	IncFII	PTU-E60
NZ_CP017187.1	-	Homo sapiens	-	-	2016	Germany	Enterobacter hormaechei	IncFIA	PTU-E60
NZ_CP043854.1	rectal screen	Homo sapiens	-	-	2019	United Kingdom: London	Enterobacter hormaechei	IncFIB	PTU-E60
NZ_CP034768.1	rectal swab	Homo sapiens	-	-	2019	Canada	Enterobacter sp. N18-03635	IncFII	PTU-E60
NZ_CP031569.1	Rectal swab	Homo sapiens	-	-	2019	Missing	Enterobacter hormaechei	IncFIB	PTU-E60
NZ_AP019633.1	-	Homo sapiens	-	-	2019	Japan:Osaka	Enterobacter asburiae	IncFII	PTU-E60
NZ_CP059418.1	sputum	Homo sapiens	-	-	2020	Czech Republic: Kolin	Enterobacter hormaechei	IncFIB	PTU-E60
CP053104.1	Transtracheal aspirate	Homo sapiens	-	-	2020	Brazil: Sao Paulo	Enterobacter hormaechei	IncFIB	PTU-E60
CP052316.1	blood	Homo sapiens	5	quinolone__qnrB|beta-lactam__OXA-9|beta-lactam__DHA-6|sulfonamide__sul1|unclassified__16S rRNA methylase	2020	South Korea: Jeonnam	Klebsiella pneumoniae	IncFII	PTU-E61
NZ_CP024641.1	sputum	Homo sapiens	11	beta-lactam__CTX-M-14|aminoglycoside__aac(6')-I|beta-lactam__OXA-1|chloramphenicol__catB|rifamycin__ADP-ribosylating transferase_arr|sulfonamide__sul1|aminoglycoside__aac(3)-II|beta-lactam__TEM-1|aminoglycoside__aph(6)-I|aminoglycoside__aph(3'')-I|sulfonamide__sul2	2020	China: Fujian Province	Klebsiella michiganensis	-	PTU-E61
NZ_CP018670.1	urine	Homo sapiens	-	-	2016	USA:Virginia	Klebsiella pneumoniae	IncFIA	PTU-E64
NZ_CP020851.1	urine	Homo sapiens	2	aminoglycoside__aph(3'')-I|aminoglycoside__aph(6)-I	2017	USA: Houston	Klebsiella variicola	IncFII	PTU-E64
NZ_CP022825.1	wound	Homo sapiens	-	-	2017	USA: Houston	Klebsiella quasivariicola	IncFIA	PTU-E64
NZ_CP028178.1	-	Homo sapiens	8	beta-lactam__TEM-1|beta-lactam__OXA-9|aminoglycoside__aadA|aminoglycoside__aac(6')-I|beta-lactam__CTX-M-15|quinolone__qnrS|aminoglycoside__aph(3')-I|beta-lactam__NDM-4	2018	Germany	Klebsiella pneumoniae	IncFII	PTU-E65
NZ_CP020338.1	hospitalized patients	-	8	tetracycline__tetA|quinolone__qnrS|trimethoprim__dfrA17|aminoglycoside__aadA|sulfonamide__sul1|aminoglycoside__aac(3)-II|macrolide-lincosamide-streptogramin__mphA|beta-lactam__TEM-1	2017	China:Hangzhou	Shigella flexneri	IncFII	PTU-E68
NZ_CP023348.1	Diarrheal stool	Homo sapiens	-	-	2017	Bangladesh: Dhaka	Escherichia coli	IncFII	PTU-E68
CP025909.1	stool	Homo sapiens	-	-	2018	Mali	Escherichia coli	IncFII	PTU-E68
CP025898.1	stool	Homo sapiens	2	quinolone__qnrS|beta-lactam__TEM-1	2018	India	Escherichia coli	IncFII	PTU-E68
NZ_CP025922.1	stool	Homo sapiens	-	-	2018	Gambia	Escherichia coli	IncFII	PTU-E68
NZ_CP025918.1	stool	Homo sapiens	-	-	2018	Gambia	Escherichia coli	IncFII	PTU-E68
NZ_CP025912.1	stool	Homo sapiens	-	-	2018	Mali	Escherichia coli	IncFII	PTU-E68
CP042948.1	-	Homo sapiens	-	-	2019	Bangladesh	Escherichia coli	IncFII	PTU-E68
NZ_CP050381.1	Rectal swab	Homo sapiens	1	beta-lactam__OXA-244	2020	Czech Republic: Prague	Klebsiella pneumoniae	IncFII	PTU-E68
CP048869.1	urine	Homo sapiens	-	-	2020	USA	Escherichia coli	IncFII	PTU-E68
NC_011603.1	clinic	-	-	-	2008	-	Escherichia coli	IncFIB	PTU-E72
NC_010862.1	clinic	-	1	beta-lactam__TEM-2	2008	-	Escherichia coli	IncFIB	PTU-E72
NZ_CP059841.1	stool	Homo sapiens	-	-	2020	United Kingdom: Taunton	Escherichia coli	IncFII	PTU-E72
NC_010726.1	clinic	-	7	beta-lactam__TEM-1|beta-lactam__OXA-9|aminoglycoside__aadA|aminoglycoside__aac(6')-I|beta-lactam__OXA-9|aminoglycoside__aadA|aminoglycoside__aac(6')-I	2008	-	Klebsiella pneumoniae	IncFII	PTU-E73
NZ_CP018922.1	University of Michigan Health System	Homo sapiens	-	-	2017	USA: Michigan	Serratia marcescens	IncFII	PTU-E73
NZ_CP045693.1	blood	Homo sapiens	-	-	2019	USA:Chicago	Klebsiella pneumoniae	IncFII	PTU-E73
NZ_CP035200.1	stool	Homo sapiens	2	bleomycin__bleomycin resistance protein|colistin__MCR-3	2019	Laos	Klebsiella pneumoniae	IncFII	PTU-E73
NZ_CP060752.1	bile	Homo sapiens	-	-	2020	China:Shanghai	Escherichia coli	IncFII	PTU-E73
CP052480.1	blood	Homo sapiens	-	-	2020	South Korea: Gangwon	Klebsiella pneumoniae	IncFII	PTU-E73
NC_012944.1	clinic	-	-	-	2009	-	Escherichia coli	IncFIB	PTU-E77
NZ_CP061340.1	feces	Homo sapiens	-	-	2020	Australia	Escherichia coli	IncFIB	PTU-E77
NZ_CP063154.1	feces	Homo sapiens	-	-	2020	Australia	Escherichia coli	IncFIB	PTU-E77
NZ_CP061338.1	feces	Homo sapiens	-	-	2020	Australia	Escherichia coli	IncFIB	PTU-E77
NZ_CP011019.1	-	Homo sapiens	-	-	2015	Unknown	Escherichia coli	IncFII	PTU-E78
NZ_CP051699.1	rectal swab from healthy college student	Homo sapiens	-	-	2020	USA: California	Escherichia coli	IncFIB	PTU-E78
NZ_CP012501.1	bagged lettuce	Homo sapiens	-	-	2016	missing	Escherichia coli	IncFII	PTU-E79
NZ_CP012163.1	excreted bodily substance	Homo sapiens	7	beta-lactam__KPC-3|beta-lactam__KPC-3|aminoglycoside__aac(6')-I|aminoglycoside__aadA|beta-lactam__OXA-9|quinolone__qnrB|beta-lactam__TEM-1	2015	USA	Enterobacter roggenkampii	pKPC-CAV1193	PTU-E8
NC_013503.1	clinic	Homo sapiens	-	-	2009	-	Escherichia coli	IncX3	PTU-E80
NZ_CP047580.1	feces	Homo sapiens	-	-	2020	Singapore	Escherichia coli	IncX1	PTU-E80
NZ_CP060077.1	feces from healthy individual	Homo sapiens	-	-	2020	Germany	Escherichia coli	IncX3	PTU-E80
AP022552.1	-	Homo sapiens	-	-	2020	Japan:Tokyo	Escherichia coli	IncX3	PTU-E80
NC_005327.1	clinic	-	7	beta-lactam__OXA-1|aminoglycoside__aac(6')-I|aminoglycoside__aac(3)-II|beta-lactam__CTX-M-15|beta-lactam__TEM-1|tetracycline__tetA|chloramphenicol__catB	2004	-	Escherichia coli	IncFII	PTU-FE
NC_007941.1	clinic	-	-	-	2006	-	Escherichia coli	IncFII	PTU-FE
NC_011747.1	clinic	-	-	-	2008	-	Escherichia coli	IncFIB	PTU-FE
NC_013542.1	clinic	-	1	beta-lactam__CTX-M-14	2009	-	Klebsiella pneumoniae	IncFII	PTU-FE
NC_013655.1	clinic	-	-	-	2009	-	Escherichia coli	IncFII	PTU-FE
NC_013175.1	clinic	-	-	-	2009	-	Escherichia coli	IncFII	PTU-FE
NC_011812.1	clinic	-	3	tetracycline__tetB|tetracycline__tetC|tetracycline__tetD	2009	-	Escherichia coli	IncFII	PTU-FE
NC_013362.1	clinic	-	1	aminoglycoside__aph(3')-I	2009	-	Escherichia coli	IncFII	PTU-FE
NC_014384.1	clinic	-	8	tetracycline__tetA|aminoglycoside__aac(6')-I|beta-lactam__OXA-1|chloramphenicol__catB|chloramphenicol__catB|beta-lactam__OXA-1|beta-lactam__TEM-1|beta-lactam__CTX-M-15	2010	-	Escherichia coli	IncFIA	PTU-FE
NC_013951.1	clinic	-	9	trimethoprim__dfrA17|aminoglycoside__aadA|sulfonamide__sul1|macrolide-lincosamide-streptogramin__mphA|sulfonamide__sul2|aminoglycoside__aph(3'')-I|aminoglycoside__aph(6)-I|tetracycline__tetA|aminoglycoside__aac(3)-II	2010	-	Klebsiella pneumoniae	Col156	PTU-FE
NC_019072.1	Human feces	-	1	beta-lactam__CTX-M-14	2012	-	Escherichia coli	IncFII	PTU-FE
NC_019089.1	skin	-	8	trimethoprim__dfrA12|aminoglycoside__aadA|sulfonamide__sul1|beta-lactam__NDM-4|aminoglycoside__aac(3)-II|chloramphenicol__catB|beta-lactam__OXA-1|aminoglycoside__aac(6')-I	2012	-	Escherichia coli	IncFII	PTU-FE
NZ_LT838198.1	clinical isolate	-	-	-	2017	-	Escherichia coli	IncFII	PTU-FE
NZ_CP020340.1	hospitalized patients	-	3	beta-lactam__CTX-M|beta-lactam__TEM-1|aminoglycoside__aac(6')-I	2017	China: Hangzhou	Shigella flexneri	IncFII	PTU-FE
NZ_CP024281.1	Infant diarrheic stool	-	2	aminoglycoside__aadA|sulfonamide__sul1	2017	missing	Escherichia coli	IncFII	PTU-FE
NZ_CP034048.1	blood	-	3	beta-lactam__TEM-1|beta-lactam__OXA-1|aminoglycoside__aac(6')-I	2018	-	Klebsiella pneumoniae	IncFII	PTU-FE
NZ_CP034056.1	blood	-	6	aminoglycoside__aac(6')-I|beta-lactam__OXA-1|chloramphenicol__catB|beta-lactam__CTX-M-15|beta-lactam__TEM-1|tetracycline__tetA	2018	-	Klebsiella pneumoniae	IncFII	PTU-FE
NZ_CP024140.1	clinical patient	-	10	aminoglycoside__aph(3')-I|sulfonamide__sul3|trimethoprim__dfrA14|chloramphenicol__floR|tetracycline__tetA|aminoglycoside__aph(6)-I|aminoglycoside__aph(3'')-I|sulfonamide__sul2|beta-lactam__TEM-1|aminoglycoside__aac(3)-II	2018	China	Escherichia coli	IncFIC	PTU-FE
NZ_CP024151.1	clinical patient	-	-	-	2018	China	Escherichia coli	IncFIB	PTU-FE
NZ_AP018785.1	Human intestinal microbiota	-	-	-	2018	not applicable	Escherichia coli	IncFII	PTU-FE
NZ_CP034592.1	anus swab	-	2	beta-lactam__TEM-1|beta-lactam__CTX-M-55	2019	China	Escherichia coli	IncFII	PTU-FE
NZ_LR130558.1	blood	-	-	-	2019	-	Escherichia coli	IncFII	PTU-FE
NZ_LR130565.1	blood	-	4	beta-lactam__TEM-1|sulfonamide__sul2|aminoglycoside__aph(3'')-I|aminoglycoside__aph(6)-I	2019	-	Escherichia coli	IncFIB	PTU-FE
NZ_LR130554.1	blood	-	3	macrolide-lincosamide-streptogramin__mphA|beta-lactam__TEM-112|trimethoprim__dfrA12	2019	-	Escherichia coli	IncFII	PTU-FE
NZ_CP041339.1	blood	-	5	beta-lactam__CTX-M-15|aminoglycoside__aac(3)-II|chloramphenicol__catB|beta-lactam__OXA-1|aminoglycoside__aac(6')-I	2019	Sweden:Gothenburg	Escherichia coli	IncFII	PTU-FE
NZ_LR130563.1	blood	-	-	-	2019	-	Escherichia coli	IncFIB	PTU-FE
NZ_CP041338.1	blood	-	5	macrolide-lincosamide-streptogramin__mphA|sulfonamide__sul1|aminoglycoside__aadA|trimethoprim__dfrA17|beta-lactam__TEM-1	2019	Sweden:Gothenburg	Escherichia coli	IncFIA	PTU-FE
NZ_CP024157.1	clinical patient	-	7	sulfonamide__sul3|aminoglycoside__aadA|chloramphenicol__cmlA|aminoglycoside__aadA|trimethoprim__dfrA12|tetracycline__tetA|chloramphenicol__chloramphenicol exporter	2019	China	Escherichia coli	IncFII	PTU-FE
NZ_CP042943.1	feces	-	-	-	2019	missing	Escherichia fergusonii	IncFII	PTU-FE
NZ_LR213457.1	feces	-	4	macrolide-lincosamide-streptogramin__ermC|macrolide-lincosamide-streptogramin__mphA|beta-lactam__TEM-1|macrolide-lincosamide-streptogramin__ermB	2019	-	Shigella flexneri	IncFII	PTU-FE
LR213461.1	feces	-	7	macrolide-lincosamide-streptogramin__ermC|macrolide-lincosamide-streptogramin__mphA|sulfonamide__sul1|aminoglycoside__aadA|trimethoprim__dfrA17|beta-lactam__TEM-1|macrolide-lincosamide-streptogramin__ermB	2019	-	Shigella sonnei	IncFII	PTU-FE
NZ_LR213453.1	feces	-	7	macrolide-lincosamide-streptogramin__ermC|macrolide-lincosamide-streptogramin__mphA|sulfonamide__sul1|aminoglycoside__aadA|trimethoprim__dfrA17|beta-lactam__TEM-40|macrolide-lincosamide-streptogramin__ermB	2019	-	Shigella flexneri	IncFII	PTU-FE
NZ_CP042586.1	feces	-	6	tetracycline__tetA|beta-lactam__TEM-135|trimethoprim__dfrA14|quinolone__qnrS|tetracycline__tetA|chloramphenicol__floR	2019	China: Dafeng	Escherichia coli	IncFIB	PTU-FE
NZ_CP044347.1	Healthy human (stool)	-	5	beta-lactam__TEM-1|beta-lactam__CTX-M-55|tetracycline__tetA|sulfonamide__sul2|aminoglycoside__aac(3)-II	2019	Cambodia	Escherichia coli	IncFIC	PTU-FE
NZ_KY130431.1	blood	-	9	macrolide-lincosamide-streptogramin__ermB|macrolide-lincosamide-streptogramin__ermC|beta-lactam__NDM-5|sulfonamide__sul1|macrolide-lincosamide-streptogramin__mphA|aminoglycoside__aadA|trimethoprim__dfrA12|beta-lactam__TEM-1|aminoglycoside__rmtB	2020	-	Klebsiella pneumoniae	IncFII	PTU-FE
NZ_CP047637.1	blood	-	1	beta-lactam__CTX-M-14	2020	China:Shanghai	Klebsiella pneumoniae	IncFII	PTU-FE
NZ_KU987452.1	clinical settings	-	1	beta-lactam__CTX-M-14	2020	-	Citrobacter freundii	IncFII	PTU-FE
NZ_AP018458.1	diarrheal feces	-	2	beta-lactam__TEM-1|aminoglycoside__aac(3)-II	2020	-	Escherichia coli	IncFIB	PTU-FE
NZ_AP018456.1	diarrheal feces	-	10	trimethoprim__dfrA17|tetracycline__tetA|aminoglycoside__aph(6)-I|aminoglycoside__aph(3'')-I|sulfonamide__sul2|macrolide-lincosamide-streptogramin__mphA|sulfonamide__sul1|aminoglycoside__aadA|aminoglycoside__aac(3)-II|beta-lactam__TEM-1	2020	-	Escherichia coli	IncFIB	PTU-FE
NZ_CP041424.1	Diarrheal patient	-	-	-	2020	China: Shanghai	Escherichia coli	IncFII	PTU-FE
LR861790.1	Faecal	-	7	beta-lactam__CTX-M-129|macrolide-lincosamide-streptogramin__ermB|macrolide-lincosamide-streptogramin__ermC|macrolide-lincosamide-streptogramin__mphA|sulfonamide__sul1|aminoglycoside__aadA|trimethoprim__dfrA17	2020	-	Shigella flexneri	IncFII	PTU-FE
LR861787.1	Faecal	-	3	macrolide-lincosamide-streptogramin__mphA|beta-lactam__TEM-1|macrolide-lincosamide-streptogramin__ermC	2020	-	Shigella flexneri	IncFII	PTU-FE
NZ_MK134376.1	fecal swab	-	10	tetracycline__tetX|quinolone__qnrS|tetracycline__tetA|quinolone__qnrS|aminoglycoside__aph(3')-I|sulfonamide__sul3|beta-lactam__TEM-1|tetracycline__tetM|aminoglycoside__aadA|chloramphenicol__floR	2020	-	Escherichia coli	IncFIB	PTU-FE
NZ_KX608544.1	fecal swab	-	2	beta-lactam__TEM-1|beta-lactam__CTX-M-55	2020	-	Escherichia coli	IncFII	PTU-FE
NZ_KY007017.1	feces	-	1	tetracycline__tetA	2020	-	Escherichia coli	IncFII	PTU-FE
NZ_MG677985.1	feces	-	-	-	2020	-	Escherichia coli	IncFII	PTU-FE
NZ_MT449722.1	feces	-	5	colistin__MCR-3|aminoglycoside__aac(3)-II|quinolone__qnrS|beta-lactam__CTX-M-55|chloramphenicol__catA	2020	-	Escherichia coli	IncFII	PTU-FE
NZ_KY865322.1	feces	-	5	tetracycline__tetracycline_resistance_protein|aminoglycoside__aph(6)-I|aminoglycoside__aph(3'')-I|sulfonamide__sul2|beta-lactam__CTX-M-55	2020	-	Escherichia coli	IncFII	PTU-FE
NZ_MK430046.1	feces	-	2	trimethoprim__dfrA5|sulfonamide__sul1	2020	-	Escherichia coli	IncFIC	PTU-FE
NZ_MF174860.1	feces	-	3	tetracycline__tetD|tetracycline__tetC|tetracycline__tetB	2020	-	Escherichia coli	IncFIB	PTU-FE
NZ_MN053930.1	feces	-	3	tetracycline__tetC|sulfonamide__sul1|trimethoprim__dfrA5	2020	-	Escherichia coli	IncFIC	PTU-FE
NZ_MN101854.1	feces	-	2	beta-lactam__CTX-M-129|macrolide-lincosamide-streptogramin__mphA	2020	-	Escherichia coli	IncFII	PTU-FE
NZ_CP047667.1	feces	-	5	beta-lactam__TEM-135|trimethoprim__dfrA14|quinolone__qnrS|tetracycline__tetracycline_resistance_protein|chloramphenicol__floR	2020	China: Dafeng	Escherichia coli	IncFII	PTU-FE
NZ_CP047878.1	feces	-	5	beta-lactam__TEM-135|trimethoprim__dfrA14|quinolone__qnrS|tetracycline__tetracycline_resistance_protein|chloramphenicol__floR	2020	China: Dafeng	Escherichia coli	IncFIB	PTU-FE
NZ_CP061188.1	feces	-	5	trimethoprim__dfrA14|sulfonamide__sul2|aminoglycoside__aph(3'')-I|aminoglycoside__aph(6)-I|beta-lactam__TEM-1	2020	China: Dafeng	Escherichia coli	IncFIB	PTU-FE
NZ_MH643787.1	Homo sapiens	-	12	tetracycline__tetA|beta-lactam__TEM-1|trimethoprim__dfrA17|aminoglycoside__aadA|sulfonamide__sul1|beta-lactam__KPC-2|macrolide-lincosamide-streptogramin__mphA|aminoglycoside__aac(3)-II|macrolide-lincosamide-streptogramin__mphA|sulfonamide__sul2|aminoglycoside__aph(3'')-I|aminoglycoside__aph(6)-I	2020	-	Klebsiella pneumoniae	IncFIB	PTU-FE
LR878367.1	Human	-	4	macrolide-lincosamide-streptogramin__ermB|macrolide-lincosamide-streptogramin__ermC|macrolide-lincosamide-streptogramin__mphA|beta-lactam__TEM-1	2020	-	Shigella flexneri	IncFII	PTU-FE
NZ_LC163971.1	human clinical specimen	-	1	beta-lactam__CTX-M-14	2020	-	Escherichia coli	IncFII	PTU-FE
NZ_CP063929.1	Human fecal samples	-	15	aminoglycoside__aac(6')-I|beta-lactam__CTX-M-55|beta-lactam__TEM-1|aminoglycoside__rmtB|beta-lactam__TEM-1|macrolide-lincosamide-streptogramin__ermB|macrolide-lincosamide-streptogramin__ermC|macrolide-lincosamide-streptogramin__mphA|sulfonamide__sul1|rifamycin__ADP-ribosylating transferase_arr|chloramphenicol__catB|aminoglycoside__aac(3)-II|sulfonamide__sul1|aminoglycoside__aadA|trimethoprim__dfr…	2020	China:Tangshan	Klebsiella pneumoniae	IncFIC	PTU-FE
NZ_CP048440.1	human feces	-	-	-	2020	na	Escherichia coli	IncFIB	PTU-FE
NZ_MT449721.1	intestine	-	4	beta-lactam__CTX-M-55|quinolone__qnrS|chloramphenicol__catA|colistin__MCR-3	2020	-	Escherichia coli	IncFII	PTU-FE
NZ_MT449720.1	intestine	-	5	colistin__MCR-3|aminoglycoside__aac(3)-II|quinolone__qnrS|beta-lactam__CTX-M-55|chloramphenicol__catA	2020	-	Escherichia coli	IncFII	PTU-FE
NZ_MF353155.1	Patient	-	9	tetracycline__tetA|aminoglycoside__aac(6')-I|beta-lactam__OXA-1|chloramphenicol__catB|beta-lactam__CTX-M-15|trimethoprim__dfrA17|aminoglycoside__aadA|sulfonamide__sul1|macrolide-lincosamide-streptogramin__mphA	2020	-	Escherichia coli	IncFII	PTU-FE
NZ_CP041436.1	patient	-	-	-	2020	China: Sichuan	Escherichia coli	IncFII	PTU-FE
NZ_KR078259.1	peritoneal fluid	-	3	beta-lactam__TEM-1|aminoglycoside__rmtB|beta-lactam__CTX-M-65	2020	-	Escherichia coli	IncFII	PTU-FE
NZ_MH722220.1	Rectal swab	-	7	beta-lactam__NDM-4|sulfonamide__sul1|unclassified__16S rRNA methylase|beta-lactam__TEM-1|trimethoprim__dfrA17|aminoglycoside__aadA|sulfonamide__sul1	2020	-	Escherichia coli	IncFIC	PTU-FE
NZ_MN865122.1	Sputum	-	8	beta-lactam__CTX-M-55|beta-lactam__TEM-1|aminoglycoside__rmtB|sulfonamide__sul2|aminoglycoside__aph(3'')-I|aminoglycoside__aph(6)-I|tetracycline__tetracycline_resistance_protein|chloramphenicol__chloramphenicol exporter	2020	-	Escherichia coli	IncFII	PTU-FE
NZ_KU254579.1	urine	-	1	chloramphenicol__floR	2020	-	Escherichia coli	IncFII	PTU-FE
NZ_MK048477.1	urine	-	6	macrolide-lincosamide-streptogramin__mphA|beta-lactam__DHA-6|beta-lactam__OXA-9|quinolone__qnrB|trimethoprim__dfrA17|sulfonamide__sul1	2020	-	Escherichia coli	IncFII	PTU-FE
NZ_KU318420.1	urine	-	1	beta-lactam__CTX-M-14	2020	-	Klebsiella pneumoniae	IncFII	PTU-FE
NZ_CP028383.1	feces	Homo sapiens	-	-	2018	USA: Salinas, California	Escherichia coli	IncFII	PTU-FE
NZ_CP020934.1	intestine	Homo sapiens	6	bleomycin__bleomycin resistance protein|trimethoprim__dfrA17|sulfonamide__sul2|aminoglycoside__aph(3'')-I|aminoglycoside__aph(6)-I|aminoglycoside__aph(3')-I	2017	China: Baoding	Escherichia coli	IncQ1	PTU-FE
NZ_CP040807.1	feces	Homo sapiens	7	beta-lactam__CTX-M-55|aminoglycoside__rmtB|sulfonamide__sul2|aminoglycoside__aph(3'')-I|aminoglycoside__aph(6)-I|tetracycline__tetA|chloramphenicol__chloramphenicol exporter	2019	China: Zhejiang	Escherichia fergusonii	IncFII	PTU-FE
NZ_CP029974.1	wound liquid	Homo sapiens	3	beta-lactam__CMY-2|macrolide-lincosamide-streptogramin__ermB|macrolide-lincosamide-streptogramin__ermC	2018	Switzerland:Zurich	Escherichia coli	IncFII	PTU-FE
NZ_CP043945.1	Rectal swab	Homo sapiens	3	macrolide-lincosamide-streptogramin__ermB|beta-lactam__CMY-2|macrolide-lincosamide-streptogramin__ermC	2019	Switzerland:Zurich	Escherichia coli	IncFII	PTU-FE
NZ_CP043949.1	Rectal swab	Homo sapiens	3	macrolide-lincosamide-streptogramin__ermB|macrolide-lincosamide-streptogramin__ermC|beta-lactam__CMY-2	2019	Switzerland:Zurich	Escherichia coli	IncFII	PTU-FE
NZ_MK295829.1	feces	Homo sapiens	9	trimethoprim__dfrA17|aminoglycoside__aadA|sulfonamide__sul1|macrolide-lincosamide-streptogramin__mphA|sulfonamide__sul2|aminoglycoside__aph(3'')-I|aminoglycoside__aph(6)-I|tetracycline__tetA|beta-lactam__CTX-M-129	2020	Israel	Escherichia coli	IncFIA	PTU-FE
NZ_CP050735.1	feces	Homo sapiens	7	aminoglycoside__aadA|sulfonamide__sul2|tetracycline__tetM|quinolone__qepA|aminoglycoside__rmtB|beta-lactam__TEM-1|aminoglycoside__aac(3)-II	2020	China:Shanghai	Salmonella enterica	IncFIB	PTU-FE
NZ_CP011916.1	peritoneal cavity	Homo sapiens	-	-	2017	USA	Escherichia coli	IncFIB	PTU-FE
CP012113.1	peritoneal cavity	Homo sapiens	-	-	2017	USA	Escherichia coli	IncFII	PTU-FE
NZ_CP058310.1	fece	Homo sapiens	1	trimethoprim__dfrA17	2020	China:Chengdu	Escherichia coli	IncFIC	PTU-FE
NZ_CP061915.1	feces	Homo sapiens	-	-	2020	Hong Kong	Escherichia coli	IncFII	PTU-FE
NZ_CP012632.1	patient blood	Homo sapiens	5	beta-lactam__TEM-1|macrolide-lincosamide-streptogramin__mphA|sulfonamide__sul1|aminoglycoside__aadA|trimethoprim__dfrA12	2015	USA: San Francisco	Escherichia coli	IncFII	PTU-FE
NZ_CP010882.1	sputum	Homo sapiens	1	beta-lactam__TEM-1	2015	USA: Minnesota	Escherichia coli	IncFIA	PTU-FE
NZ_LN824138.1	urine	Homo sapiens	4	aminoglycoside__rmtF|chloramphenicol__cat_chloramphenicol acetyltransferase|trimethoprim__dfrA12|aminoglycoside__aadA	2015	-	Klebsiella pneumoniae	IncFII	PTU-FE
NZ_CP011135.1	urine	Homo sapiens	4	sulfonamide__sul2|beta-lactam__TEM-1|aminoglycoside__aph(3'')-I|aminoglycoside__aph(6)-I	2015	missing	Escherichia coli	IncFII	PTU-FE
NZ_CP011496.1	-	Homo sapiens	-	-	2015	USA: California	Escherichia coli	IncFIC	PTU-FE
NZ_CP016389.1	blood culture	Homo sapiens	1	beta-lactam__CTX-M-129	2016	USA:Colorado	Salmonella enterica	IncFII	PTU-FE
NZ_CP018107.1	clinical	Homo sapiens	-	-	2016	Germany	Escherichia coli	IncFII	PTU-FE
NZ_CP018113.1	clinical	Homo sapiens	-	-	2016	USA	Escherichia coli	IncFII	PTU-FE
NZ_CP012928.1	human stool	Homo sapiens	-	-	2016	Canada: Quebec	Salmonella enterica	IncFII	PTU-FE
NZ_CP012636.1	patient blood	Homo sapiens	5	trimethoprim__dfrA5|beta-lactam__TEM-1|sulfonamide__sul2|aminoglycoside__aph(3'')-I|aminoglycoside__aph(6)-I	2016	USA: San Francisco	Escherichia coli	IncFIB	PTU-FE
NZ_CP012634.1	patient blood	Homo sapiens	-	-	2016	USA: San Francisco	Escherichia coli	Col156	PTU-FE
NZ_CP012626.1	patient blood	Homo sapiens	3	trimethoprim__dfrA17|aminoglycoside__aac(3)-II|beta-lactam__TEM-1	2016	USA: San Francisco	Escherichia coli	IncFIB	PTU-FE
NZ_CP013026.1	stool	Homo sapiens	-	-	2016	USA	Escherichia coli	IncFII	PTU-FE
NZ_CP013657.1	urine	Homo sapiens	10	beta-lactam__TEM-1|tetracycline__tetA|aminoglycoside__aac(6')-I|beta-lactam__OXA-1|chloramphenicol__catB|beta-lactam__CTX-M-15|trimethoprim__dfrA17|aminoglycoside__aadA|sulfonamide__sul1|macrolide-lincosamide-streptogramin__mphA	2016	United Kingdom	Escherichia coli	IncFIA	PTU-FE
NZ_CP016498.1	urine	Homo sapiens	6	macrolide-lincosamide-streptogramin__mphA|sulfonamide__sul2|aminoglycoside__aph(3'')-I|aminoglycoside__aph(6)-I|beta-lactam__TEM-1|tetracycline__tetA	2016	South Korea: Daejeon	Escherichia coli	Col156	PTU-FE
NZ_CP015503.1	Urine sample	Homo sapiens	4	chloramphenicol__cat_chloramphenicol acetyltransferase|aminoglycoside__rmtF|aminoglycoside__aadA|trimethoprim__dfrA12	2016	United Arab Emirates	Klebsiella pneumoniae	IncFII	PTU-FE
NZ_CP012139.1	-	Homo sapiens	8	macrolide-lincosamide-streptogramin__ermC|macrolide-lincosamide-streptogramin__ermB|sulfonamide__sul1|rifamycin__ADP-ribosylating transferase_arr|chloramphenicol__catB|beta-lactam__OXA-1|aminoglycoside__aac(6')-I|beta-lactam__TEM-1	2016	China	Shigella flexneri	IncFII	PTU-FE
NZ_CP015070.1	-	Homo sapiens	-	-	2016	United Arab Emirates: Dubai	Escherichia coli	IncFIB	PTU-FE
NZ_CP015077.1	-	Homo sapiens	4	beta-lactam__TEM-1|sulfonamide__sul2|aminoglycoside__aph(3'')-I|aminoglycoside__aph(6)-I	2016	Argentina: Buenos Aires	Escherichia coli	IncFIA	PTU-FE
NZ_CP015072.1	-	Homo sapiens	-	-	2016	United Arab Emirates: Dubai	Escherichia coli	IncFII	PTU-FE
NZ_CP014523.1	unknown	Homo sapiens	-	-	2016	Canada: Winnipeg	Escherichia coli	IncFII	PTU-FE
NZ_CP014498.1	unknown	Homo sapiens	28	trimethoprim__dfrA17|aminoglycoside__aadA|sulfonamide__sul1|macrolide-lincosamide-streptogramin__mphA|sulfonamide__sul2|aminoglycoside__aph(3'')-I|aminoglycoside__aph(6)-I|tetracycline__tetA|trimethoprim__dfrA17|aminoglycoside__aadA|sulfonamide__sul1|macrolide-lincosamide-streptogramin__mphA|sulfonamide__sul2|aminoglycoside__aph(3'')-I|aminoglycoside__aph(6)-I|tetracycline__tetA|trimethoprim__dfr…	2016	unknown	Escherichia coli	IncFII	PTU-FE
NZ_CP014489.1	unknown	Homo sapiens	6	trimethoprim__dfrA5|beta-lactam__TEM-156|sulfonamide__sul2|aminoglycoside__aph(3'')-I|aminoglycoside__aph(6)-I|aminoglycoside__aph(3')-I	2016	USA: Seattle	Escherichia coli	IncFII	PTU-FE
NZ_CP014496.1	unknown	Homo sapiens	-	-	2016	USA: Burlington	Escherichia coli	Col156	PTU-FE
CP013836.1	unknown	Homo sapiens	8	macrolide-lincosamide-streptogramin__mphA|sulfonamide__sul1|chloramphenicol__cmlA|aminoglycoside__aadA|trimethoprim__dfrA17|aminoglycoside__aadA|sulfonamide__sul1|beta-lactam__TEM-1	2016	USA: Minneapolis	Escherichia coli	IncFII	PTU-FE
NZ_CP014493.1	unknown	Homo sapiens	5	trimethoprim__dfrA17|aminoglycoside__aadA|sulfonamide__sul1|macrolide-lincosamide-streptogramin__mphA|beta-lactam__TEM-1	2016	USA: Minneapolis	Escherichia coli	IncFII	PTU-FE
NZ_CP013833.1	unknown	Homo sapiens	4	aminoglycoside__aac(6')-I|beta-lactam__OXA-1|chloramphenicol__catB|tetracycline__tetA	2016	USA: Minneapolis	Escherichia coli	IncFIA	PTU-FE
NZ_CP021210.1	blood	Homo sapiens	2	beta-lactam__NDM-4|aminoglycoside__aph(3')-I	2017	China:Hefei	Escherichia coli	IncFII	PTU-FE
NZ_CP021204.1	blood	Homo sapiens	1	beta-lactam__TEM-1	2017	China:Jining	Escherichia coli	IncFII	PTU-FE
NZ_CP019910.1	human	Homo sapiens	-	-	2017	USA:NY	Escherichia coli	IncN	PTU-FE
NZ_CP024836.1	Peritoneal fluid	Homo sapiens	9	trimethoprim__dfrA12|aminoglycoside__aadA|sulfonamide__sul1|beta-lactam__NDM-5|aminoglycoside__rmtB|beta-lactam__TEM-1|macrolide-lincosamide-streptogramin__mphA|macrolide-lincosamide-streptogramin__ermC|macrolide-lincosamide-streptogramin__ermB	2017	South Korea: Seoul	Klebsiella pneumoniae	IncFII	PTU-FE
NZ_CP024823.1	Peritoneal fluid	Homo sapiens	2	beta-lactam__TEM-1|beta-lactam__CTX-M-55	2017	South Korea: Incheon	Escherichia coli	IncFII	PTU-FE
NZ_CP023895.1	rectal	Homo sapiens	7	macrolide-lincosamide-streptogramin__mphA|beta-lactam__TEM-1|aminoglycoside__rmtB|beta-lactam__NDM-5|sulfonamide__sul1|aminoglycoside__aadA|trimethoprim__dfrA12	2017	Canada:BC	Escherichia coli	IncFII	PTU-FE
NZ_CP025403.1	Respiratory secretions	Homo sapiens	-	-	2017	Qatar	Escherichia coli	IncFIB	PTU-FE
NZ_CP019444.1	stool	Homo sapiens	3	beta-lactam__NDM-5|macrolide-lincosamide-streptogramin__mphA|beta-lactam__TEM-1	2017	China:Guangdong	Salmonella enterica	IncFII	PTU-FE
NZ_CP024831.1	urine	Homo sapiens	11	aminoglycoside__aac(3)-II|beta-lactam__TEM-1|trimethoprim__dfrA17|aminoglycoside__aadA|sulfonamide__sul1|macrolide-lincosamide-streptogramin__mphA|macrolide-lincosamide-streptogramin__ermC|macrolide-lincosamide-streptogramin__ermB|tetracycline__tetB|tetracycline__tetC|tetracycline__tetD	2017	South Korea: Busan	Escherichia coli	IncFIB	PTU-FE
NZ_CP024816.1	urine	Homo sapiens	11	beta-lactam__TEM-1|tetracycline__tetD|tetracycline__tetC|tetracycline__tetB|aminoglycoside__aac(3)-II|macrolide-lincosamide-streptogramin__ermB|macrolide-lincosamide-streptogramin__ermC|macrolide-lincosamide-streptogramin__mphA|sulfonamide__sul1|aminoglycoside__aadA|trimethoprim__dfrA17	2017	South Korea: Jeonnam	Escherichia coli	IncFIB	PTU-FE
NZ_CP024652.2	urine	Homo sapiens	8	beta-lactam__TEM-1|chloramphenicol__catA|aminoglycoside__aph(3')-I|tetracycline__tetB|tetracycline__tetC|tetracycline__tetD|sulfonamide__sul1|aminoglycoside__aadA	2017	Brazil: Belo Horizonte	Escherichia coli	IncFII	PTU-FE
CP019357.1	urine	Homo sapiens	2	macrolide-lincosamide-streptogramin__ermB|macrolide-lincosamide-streptogramin__ermC	2017	China:Zhejiang	Escherichia coli	IncFII	PTU-FE
NZ_CP021847.1	urine; urinary tract infection	Homo sapiens	4	aminoglycoside__aadA|sulfonamide__sul3|aminoglycoside__aadA|beta-lactam__TEM-1	2017	Taiwan	Escherichia coli	IncFII	PTU-FE
NZ_CP021843.1	urine; urinary tract infection	Homo sapiens	4	aminoglycoside__aadA|sulfonamide__sul3|aminoglycoside__aadA|beta-lactam__TEM-1	2017	Taiwan	Escherichia coli	IncFII	PTU-FE
NZ_CP018958.1	-	Homo sapiens	-	-	2017	Ecuador: Quito	Escherichia coli	IncFII	PTU-FE
NZ_CP018994.1	-	Homo sapiens	6	trimethoprim__dfrA5|beta-lactam__TEM-1|sulfonamide__sul2|aminoglycoside__aph(3'')-I|aminoglycoside__aph(6)-I|tetracycline__tetA	2017	Israel: Kfar Sava	Escherichia coli	IncQ1	PTU-FE
NZ_CP015388.1	-	Homo sapiens	6	aminoglycoside__aac(6')-I|beta-lactam__OXA-1|chloramphenicol__catB|beta-lactam__CTX-M-15|beta-lactam__TEM-1|tetracycline__tetA	2017	USA: New York	Klebsiella pneumoniae	IncFII	PTU-FE
NZ_CP021289.1	-	Homo sapiens	3	aminoglycoside__aadA|sulfonamide__sul1|beta-lactam__TEM-1	2017	Australia: Brisbane	Escherichia coli	IncFII	PTU-FE
NZ_CP018990.1	-	Homo sapiens	5	tetracycline__tetA|macrolide-lincosamide-streptogramin__mphA|sulfonamide__sul1|aminoglycoside__aadA|trimethoprim__dfrA17	2017	Italy: Pisa	Escherichia coli	IncFIB	PTU-FE
NZ_CP019009.1	-	Homo sapiens	10	aminoglycoside__aph(3'')-I|trimethoprim__dfrA17|aminoglycoside__aadA|sulfonamide__sul1|macrolide-lincosamide-streptogramin__mphA|sulfonamide__sul2|aminoglycoside__aac(3)-II|beta-lactam__TEM-1|aminoglycoside__aph(6)-I|tetracycline__tetA	2017	USA: Lafayette	Escherichia coli	IncFII	PTU-FE
NZ_CP019018.1	-	Homo sapiens	-	-	2017	Argentina: Buenos Aires	Escherichia coli	IncFIB	PTU-FE
NZ_CP018973.1	-	Homo sapiens	1	beta-lactam__CTX-M-129	2017	Viet Nam: Ho Chi Minh City	Escherichia coli	IncFII	PTU-FE
NZ_CP018952.1	-	Homo sapiens	-	-	2017	USA: Pittsburgh	Escherichia coli	Col156	PTU-FE
NZ_CP024840.1	Bronchial washing	Homo sapiens	9	trimethoprim__dfrA12|aminoglycoside__aadA|sulfonamide__sul1|beta-lactam__NDM-5|aminoglycoside__rmtB|beta-lactam__TEM-1|macrolide-lincosamide-streptogramin__mphA|macrolide-lincosamide-streptogramin__ermC|macrolide-lincosamide-streptogramin__ermB	2017	South Korea: Seoul	Klebsiella pneumoniae	IncFII	PTU-FE
NZ_CP026494.1	faecal sample	Homo sapiens	1	tetracycline__tetA	2018	China:Shenzhen	Escherichia coli	IncFIB	PTU-FE
NZ_CP029575.1	feces	Homo sapiens	15	beta-lactam__CTX-M-15|aminoglycoside__aac(3)-II|aminoglycoside__aac(6')-I|beta-lactam__OXA-1|chloramphenicol__catB|trimethoprim__dfrA17|aminoglycoside__aadA|sulfonamide__sul1|macrolide-lincosamide-streptogramin__mphA|macrolide-lincosamide-streptogramin__ermC|macrolide-lincosamide-streptogramin__mphA|sulfonamide__sul1|aminoglycoside__aadA|macrolide-lincosamide-streptogramin__ermB|trimethoprim__dfr…	2018	Sweden	Escherichia coli	IncFIB	PTU-FE
NZ_CP023821.1	feces	Homo sapiens	4	trimethoprim__dfrA17|aminoglycoside__aadA|sulfonamide__sul1|macrolide-lincosamide-streptogramin__mphA	2018	Sweden	Escherichia coli	IncFII	PTU-FE
NZ_CP023835.1	feces	Homo sapiens	8	sulfonamide__sul1|aminoglycoside__aadA|trimethoprim__dfrA17|aminoglycoside__aac(6')-I|beta-lactam__OXA-1|chloramphenicol__catB|aminoglycoside__aac(3)-II|beta-lactam__CTX-M-15	2018	Sweden	Escherichia coli	IncFIA	PTU-FE
NZ_CP023828.1	feces	Homo sapiens	1	beta-lactam__TEM-1	2018	Sweden	Escherichia coli	IncFII	PTU-FE
NZ_CP026576.2	Rectal swab	Homo sapiens	2	beta-lactam__TEM-1|beta-lactam__CTX-M-55	2018	China: Sichuan, Chengdu	Escherichia coli	IncFII	PTU-FE
NZ_CP033629.1	rectal swab	Homo sapiens	2	beta-lactam__TEM-1|beta-lactam__CTX-M-15	2018	Italy: Aosta	Klebsiella pneumoniae	IncFII	PTU-FE
NZ_CP026579.1	Rectal swab	Homo sapiens	7	aminoglycoside__aadA|rifamycin__ADP-ribosylating transferase_arr|aminoglycoside__aac(6')-I|tetracycline__tetA|beta-lactam__TEM-1|aminoglycoside__rmtB|sulfonamide__sul1	2018	China: Sichuan, Chengdu	Escherichia coli	IncFIB	PTU-FE
NZ_CP019076.1	Rectal Swab	Homo sapiens	10	aminoglycoside__aac(3)-II|beta-lactam__CTX-M-15|chloramphenicol__catB|beta-lactam__OXA-1|aminoglycoside__aac(6')-I|tetracycline__tetA|trimethoprim__dfrA17|aminoglycoside__aadA|sulfonamide__sul1|macrolide-lincosamide-streptogramin__mphA	2018	China: Shenzhen	Escherichia coli	IncFIA	PTU-FE
NZ_CP027455.1	stool	Homo sapiens	-	-	2018	missing	Escherichia coli	IncFII	PTU-FE
CP027377.1	stool	Homo sapiens	-	-	2018	missing	Escherichia coli	IncFII	PTU-FE
NZ_CP027357.1	stool	Homo sapiens	1	tetracycline__tetA	2018	missing	Escherichia coli	IncFIB	PTU-FE
CP027580.1	stool	Homo sapiens	-	-	2018	missing	Escherichia coli	IncFII	PTU-FE
NZ_CP025919.1	stool	Homo sapiens	-	-	2018	Gambia	Escherichia coli	IncFII	PTU-FE
NZ_CP014112.1	urine	Homo sapiens	-	-	2018	USA:DC	Escherichia coli	IncFII	PTU-FE
NZ_CP025253.1	urine	Homo sapiens	8	beta-lactam__TEM-1|chloramphenicol__catA|aminoglycoside__aph(3')-I|tetracycline__tetB|tetracycline__tetC|tetracycline__tetD|sulfonamide__sul1|aminoglycoside__aadA	2018	Brazil: Belo Horizonte	Escherichia coli	IncFII	PTU-FE
NZ_CP033881.1	urine	Homo sapiens	-	-	2018	Norway	Escherichia coli	IncFII	PTU-FE
NZ_CP026854.1	urine	Homo sapiens	-	-	2018	Slovakia	Escherichia coli	IncFII	PTU-FE
NZ_CP014110.1	urine	Homo sapiens	-	-	2018	USA:DC	Escherichia coli	IncFIB	PTU-FE
NZ_CP023850.1	UTI	Homo sapiens	10	trimethoprim__dfrA17|aminoglycoside__aadA|sulfonamide__sul1|macrolide-lincosamide-streptogramin__mphA|aminoglycoside__aac(3)-II|beta-lactam__CTX-M-15|chloramphenicol__catB|beta-lactam__OXA-1|aminoglycoside__aac(6')-I|tetracycline__tetA	2018	Sweden	Escherichia coli	IncFII	PTU-FE
NZ_CP029577.1	-	Homo sapiens	10	beta-lactam__TEM-1|aminoglycoside__aac(3)-II|tetracycline__tetA|aminoglycoside__aph(6)-I|aminoglycoside__aph(3'')-I|sulfonamide__sul2|macrolide-lincosamide-streptogramin__mphA|sulfonamide__sul1|aminoglycoside__aadA|trimethoprim__dfrA17	2018	Sweden	Escherichia coli	IncFII	PTU-FE
NZ_CP025949.1	-	Homo sapiens	4	beta-lactam__TEM-1|aminoglycoside__rmtB|beta-lactam__TEM-1|beta-lactam__CTX-M-55	2018	China: Sichuan, Yibin	Escherichia coli	IncFII	PTU-FE
NZ_CP028541.2	-	Homo sapiens	7	chloramphenicol__catA|beta-lactam__TEM-1|aminoglycoside__rmtB|beta-lactam__KPC-2|beta-lactam__CTX-M-65|beta-lactam__KPC-2|beta-lactam__KPC-2	2018	China: Yibin, Sichuan	Klebsiella pneumoniae	IncR	PTU-FE
NZ_CP029578.1	-	Homo sapiens	1	beta-lactam__CTX-M-14	2018	Sweden	Escherichia coli	IncFII	PTU-FE
NZ_CP025626.1	-	Homo sapiens	15	trimethoprim__dfrA17|aminoglycoside__aadA|sulfonamide__sul1|beta-lactam__NDM-5|trimethoprim__dfrA12|aminoglycoside__aadA|sulfonamide__sul1|macrolide-lincosamide-streptogramin__mphA|beta-lactam__NDM-5|sulfonamide__sul1|aminoglycoside__aadA|trimethoprim__dfrA17|tetracycline__tetA|beta-lactam__TEM-1|aminoglycoside__rmtB	2018	China: Sichuan, Zigong	Escherichia coli	IncFIA	PTU-FE
NZ_CP029580.1	-	Homo sapiens	17	trimethoprim__dfrA17|aminoglycoside__aadA|sulfonamide__sul1|macrolide-lincosamide-streptogramin__mphA|macrolide-lincosamide-streptogramin__ermC|macrolide-lincosamide-streptogramin__ermB|aminoglycoside__aac(3)-II|beta-lactam__TEM-1|tetracycline__tetA|aminoglycoside__aph(6)-I|aminoglycoside__aph(3'')-I|sulfonamide__sul2|macrolide-lincosamide-streptogramin__mphA|sulfonamide__sul1|aminoglycoside__aac…	2018	Sweden	Escherichia coli	IncFIA	PTU-FE
NZ_CP032877.1	-	Homo sapiens	10	macrolide-lincosamide-streptogramin__mphA|tetracycline__tetB|aminoglycoside__aac(6')-I|beta-lactam__OXA-1|chloramphenicol__catB|aminoglycoside__aac(3)-II|beta-lactam__CTX-M-15|trimethoprim__dfrA17|aminoglycoside__aadA|sulfonamide__sul1	2018	China: Sichuan, Chengdu	Escherichia coli	IncFIC	PTU-FE
NZ_CP028587.1	-	Homo sapiens	10	tetracycline__tetB|macrolide-lincosamide-streptogramin__mphA|sulfonamide__sul1|aminoglycoside__aadA|trimethoprim__dfrA17|beta-lactam__CTX-M-15|aminoglycoside__aac(3)-II|chloramphenicol__catB|beta-lactam__OXA-1|aminoglycoside__aac(6')-I	2018	China: Sichuan, Chengdu	Escherichia coli	IncFIB	PTU-FE
NZ_CP033847.1	UCC isolate	Homo sapiens	2	macrolide-lincosamide-streptogramin__ermC|macrolide-lincosamide-streptogramin__ermB	2018	Unknown	Escherichia coli	IncFII	PTU-FE
NZ_CP020546.1	bile	Homo sapiens	-	-	2019	China: Hangzhou	Escherichia coli	IncFIB	PTU-FE
NZ_CP031295.1	blood	Homo sapiens	11	tetracycline__tetA|aminoglycoside__aph(3')-I|beta-lactam__TEM-1|sulfonamide__sul3|sulfonamide__sul2|chloramphenicol__floR|trimethoprim__dfrA12|aminoglycoside__aadA|chloramphenicol__cmlA|aminoglycoside__aadA|tetracycline__tetM	2019	Viet Nam: Ho Chi Minh city	Escherichia coli	IncR	PTU-FE
NZ_CP020515.1	blood	Homo sapiens	10	trimethoprim__dfrA12|aminoglycoside__aadA|sulfonamide__sul1|beta-lactam__NDM-5|aminoglycoside__rmtB|beta-lactam__TEM-1|beta-lactam__CTX-M-15|chloramphenicol__catB|beta-lactam__OXA-1|aminoglycoside__aac(6')-I	2019	USA:Boston	Escherichia coli	IncFII	PTU-FE
NZ_CP031852.1	blood	Homo sapiens	-	-	2019	China: Hangzhou	Klebsiella pneumoniae	IncFII	PTU-FE
NZ_CP040885.1	blood	Homo sapiens	3	aminoglycoside__aac(6')-I|beta-lactam__OXA-1|chloramphenicol__catB	2019	Norway	Escherichia coli	IncFIB	PTU-FE
NZ_CP026158.1	sputum	Homo sapiens	7	beta-lactam__CTX-M-15|quinolone__qnrS|aminoglycoside__aac(3)-II|macrolide-lincosamide-streptogramin__mphA|sulfonamide__sul1|aminoglycoside__aadA|trimethoprim__dfrA17	2019	China: Fujian Province	Klebsiella pneumoniae	IncFII	PTU-FE
NZ_CP046117.1	sputum	Homo sapiens	3	beta-lactam__TEM-1|aminoglycoside__rmtB|beta-lactam__CTX-M-65	2019	China: Guangzhou	Enterobacter cloacae	IncFII	PTU-FE
NZ_CP027765.1	stool	Homo sapiens	-	-	2019	missing	Escherichia coli	IncFII	PTU-FE
NZ_CP042338.1	stool	Homo sapiens	1	beta-lactam__NDM-5	2019	China: Guangzhou	Escherichia coli	IncFII	PTU-FE
NZ_CP043229.1	stool	Homo sapiens	3	beta-lactam__CMY-2|macrolide-lincosamide-streptogramin__ermB|macrolide-lincosamide-streptogramin__ermC	2019	Switzerland	Escherichia coli	IncFII	PTU-FE
NZ_CP037947.1	stool	Homo sapiens	6	beta-lactam__TEM-1|tetracycline__tetC|tetracycline__tetB|aminoglycoside__aph(6)-I|aminoglycoside__aph(3'')-I|sulfonamide__sul2	2019	USA	Escherichia coli	IncFII	PTU-FE
NZ_CP039513.2	Stools	Homo sapiens	6	quinolone__qnrB|beta-lactam__OXA-9|beta-lactam__DHA-6|sulfonamide__sul1|macrolide-lincosamide-streptogramin__mphA|trimethoprim__dfrA17	2019	Switzerland: Bern	Salmonella enterica	IncFII	PTU-FE
NZ_CP032165.1	urine	Homo sapiens	4	trimethoprim__dfrA12|aminoglycoside__aadA|sulfonamide__sul1|macrolide-lincosamide-streptogramin__mphA	2019	China:Shanghai	Klebsiella pneumoniae	IncFII	PTU-FE
NZ_CP021728.1	urine	Homo sapiens	7	bleomycin__bleomycin resistance protein|sulfonamide__sul1|trimethoprim__dfrA17|sulfonamide__sul2|aminoglycoside__aph(3'')-I|aminoglycoside__aph(6)-I|tetracycline__tetA	2019	Hong Kong	Escherichia coli	IncFII	PTU-FE
NZ_CP035470.1	urine	Homo sapiens	-	-	2019	USA:Utah	Escherichia coli	IncFII	PTU-FE
NZ_CP041957.1	urine	Homo sapiens	4	sulfonamide__sul1|aminoglycoside__aadA|trimethoprim__dfrA12|beta-lactam__NDM-5	2019	USA:Houston	Escherichia coli	IncFII	PTU-FE
NZ_CP035479.1	urine	Homo sapiens	-	-	2019	USA:Utah	Escherichia coli	IncFII	PTU-FE
NZ_CP019247.1	urine	Homo sapiens	9	trimethoprim__dfrA1|aminoglycoside__aadA|sulfonamide__sul1|macrolide-lincosamide-streptogramin__mphA|aminoglycoside__aph(3'')-I|aminoglycoside__aph(6)-I|beta-lactam__TEM-1|bleomycin__bleomycin resistance protein|tetracycline__tetA	2019	Hong Kong	Escherichia coli	IncFII	PTU-FE
NZ_CP035468.1	urine	Homo sapiens	10	trimethoprim__dfrA17|aminoglycoside__aadA|sulfonamide__sul1|macrolide-lincosamide-streptogramin__mphA|sulfonamide__sul2|aminoglycoside__aph(3'')-I|aminoglycoside__aph(6)-I|tetracycline__tetA|aminoglycoside__aac(3)-II|beta-lactam__TEM-1	2019	USA:Utah	Escherichia coli	IncFII	PTU-FE
NZ_CP022731.1	urine	Homo sapiens	-	-	2019	Saudi Arabia:Riyadh	Escherichia coli	IncFIC	PTU-FE
NZ_CP019251.1	urine	Homo sapiens	11	aminoglycoside__aph(3')-I|aminoglycoside__aph(6)-I|aminoglycoside__aph(3'')-I|sulfonamide__sul2|beta-lactam__TEM-1|tetracycline__tetD|tetracycline__tetC|tetracycline__tetB|chloramphenicol__catA|trimethoprim__dfrA17|bleomycin__bleomycin resistance protein	2019	Hong Kong	Escherichia coli	IncFIC	PTU-FE
NZ_CP035722.1	urine	Homo sapiens	-	-	2019	USA:Utah	Escherichia coli	IncFII	PTU-FE
NZ_CP041948.1	urine	Homo sapiens	2	trimethoprim__dfrA12|beta-lactam__NDM-5	2019	USA:Houston	Klebsiella pneumoniae	IncFII	PTU-FE
NZ_CP019244.1	urine	Homo sapiens	-	-	2019	Hong Kong	Escherichia coli	IncFII	PTU-FE
NZ_CP035518.1	urine	Homo sapiens	-	-	2019	USA:Utah	Escherichia coli	IncFII	PTU-FE
NZ_CP020517.1	urine	Homo sapiens	8	trimethoprim__dfrA12|aminoglycoside__aadA|sulfonamide__sul1|beta-lactam__NDM-5|macrolide-lincosamide-streptogramin__mphA|macrolide-lincosamide-streptogramin__ermC|macrolide-lincosamide-streptogramin__ermB|quinolone__qnrS	2019	USA:Boston	Escherichia coli	IncFII	PTU-FE
NZ_CP022732.1	urine	Homo sapiens	2	beta-lactam__TEM-1|aminoglycoside__aac(3)-II	2019	Saudi Arabia:Riyadh	Escherichia coli	IncFII	PTU-FE
NZ_CP035517.1	urine	Homo sapiens	9	trimethoprim__dfrA17|aminoglycoside__aadA|sulfonamide__sul1|macrolide-lincosamide-streptogramin__mphA|sulfonamide__sul2|aminoglycoside__aph(3'')-I|aminoglycoside__aph(6)-I|tetracycline__tetA|beta-lactam__TEM-1	2019	USA:Utah	Escherichia coli	IncFIA	PTU-FE
NZ_CP035478.1	urine	Homo sapiens	9	trimethoprim__dfrA17|aminoglycoside__aadA|sulfonamide__sul1|macrolide-lincosamide-streptogramin__mphA|sulfonamide__sul2|aminoglycoside__aph(3'')-I|aminoglycoside__aph(6)-I|tetracycline__tetA|beta-lactam__TEM-1	2019	USA:Utah	Escherichia coli	IncFII	PTU-FE
NZ_CP041303.1	urine from healthy adult with cystitis	Homo sapiens	-	-	2019	Canada: Montreal	Escherichia coli	IncFIA	PTU-FE
NZ_CP041299.1	urine from healthy adult with cystitis	Homo sapiens	-	-	2019	Canada: Montreal	Escherichia coli	IncFIC	PTU-FE
NZ_CP034964.1	-	Homo sapiens	9	aminoglycoside__aac(3)-II|macrolide-lincosamide-streptogramin__mphA|sulfonamide__sul1|aminoglycoside__aadA|trimethoprim__dfrA17|beta-lactam__TEM-1|beta-lactam__CTX-M|macrolide-lincosamide-streptogramin__ermC|macrolide-lincosamide-streptogramin__ermB	2019	China: Sichuan	Escherichia coli	IncFII	PTU-FE
NZ_CP041363.1	-	Homo sapiens	6	quinolone__qnrB|beta-lactam__OXA-9|beta-lactam__DHA-6|sulfonamide__sul1|macrolide-lincosamide-streptogramin__mphA|trimethoprim__dfrA17	2019	Switzerland: Bern	Citrobacter amalonaticus	IncFII	PTU-FE
AP019705.1	-	Homo sapiens	6	beta-lactam__TEM-1|tetracycline__tetC|tetracycline__tetB|aminoglycoside__aph(6)-I|aminoglycoside__aph(3'')-I|sulfonamide__sul2	2019	Japan	Escherichia coli	IncFII	PTU-FE
NZ_CP028321.1	-	Homo sapiens	-	-	2019	USA:CA	Escherichia coli	IncFIB	PTU-FE
NZ_CP045943.1	-	Homo sapiens	7	beta-lactam__TEM-1|trimethoprim__dfrA17|aminoglycoside__aadA|sulfonamide__sul1|macrolide-lincosamide-streptogramin__mphA|macrolide-lincosamide-streptogramin__ermC|macrolide-lincosamide-streptogramin__ermB	2019	Australia	Shigella flexneri	IncFII	PTU-FE
NZ_CP028322.1	-	Homo sapiens	5	tetracycline__tetA|macrolide-lincosamide-streptogramin__mphA|sulfonamide__sul1|aminoglycoside__aadA|trimethoprim__dfrA12	2019	USA:CA	Escherichia coli	IncFII	PTU-FE
CP045934.1	-	Homo sapiens	7	trimethoprim__dfrA17|aminoglycoside__aadA|sulfonamide__sul1|macrolide-lincosamide-streptogramin__mphA|macrolide-lincosamide-streptogramin__ermC|macrolide-lincosamide-streptogramin__ermB|beta-lactam__TEM-1	2019	Australia	Shigella sonnei	IncFII	PTU-FE
NZ_CP046261.1	pus	Homo sapiens	1	beta-lactam__NDM-5	2019	China:guangzhou	Escherichia coli	IncFII	PTU-FE
NZ_CP060746.1	bile	Homo sapiens	1	beta-lactam__CTX-M-125	2020	China:Shanghai	Klebsiella pneumoniae	IncFII	PTU-FE
NZ_CP060753.1	bile	Homo sapiens	1	beta-lactam__CTX-M-125	2020	China:Shanghai	Escherichia coli	IncFII	PTU-FE
CP048866.1	blood	Homo sapiens	2	aminoglycoside__aadA|sulfonamide__sul1	2020	Belgium: Antwerp	Escherichia coli	IncFIB	PTU-FE
NZ_MK295821.1	blood	Homo sapiens	6	beta-lactam__TEM-1|beta-lactam__CTX-M-15|tetracycline__tetA|chloramphenicol__catB|beta-lactam__OXA-1|aminoglycoside__aac(6')-I	2020	Israel	Escherichia coli	IncFIA	PTU-FE
CP052261.1	blood	Homo sapiens	-	-	2020	South Korea: Jeonnam	Klebsiella pneumoniae	IncFII	PTU-FE
NZ_CP054171.1	blood	Homo sapiens	7	macrolide-lincosamide-streptogramin__ermB|macrolide-lincosamide-streptogramin__ermC|sulfonamide__sul1|beta-lactam__NDM-5|aminoglycoside__rmtB|beta-lactam__TEM-1|macrolide-lincosamide-streptogramin__mphA	2020	India	Klebsiella pneumoniae	IncFII	PTU-FE
NZ_MK295823.1	blood	Homo sapiens	10	aminoglycoside__aac(3)-II|chloramphenicol__catB|beta-lactam__OXA-1|aminoglycoside__aac(6')-I|tetracycline__tetA|trimethoprim__dfrA17|aminoglycoside__aadA|sulfonamide__sul1|macrolide-lincosamide-streptogramin__mphA|beta-lactam__CTX-M-15	2020	Israel	Escherichia coli	IncFIA	PTU-FE
NZ_MK295833.1	blood	Homo sapiens	10	tetracycline__tetA|trimethoprim__dfrA17|aminoglycoside__aadA|sulfonamide__sul1|macrolide-lincosamide-streptogramin__mphA|beta-lactam__CTX-M-15|aminoglycoside__aac(3)-II|chloramphenicol__catB|beta-lactam__OXA-1|aminoglycoside__aac(6')-I	2020	Israel	Escherichia coli	IncFIA	PTU-FE
CP049079.2	blood	Homo sapiens	10	macrolide-lincosamide-streptogramin__mphA|sulfonamide__sul1|aminoglycoside__aadA|trimethoprim__dfrA17|aminoglycoside__aac(3)-II|chloramphenicol__catB|beta-lactam__OXA-1|aminoglycoside__aac(6')-I|beta-lactam__CTX-M-15|tetracycline__tetA	2020	USA:Houston	Escherichia coli	IncFIA	PTU-FE
NZ_CP053768.1	blood	Homo sapiens	9	beta-lactam__TEM-1|macrolide-lincosamide-streptogramin__mphA|aminoglycoside__rmtB|beta-lactam__NDM-5|sulfonamide__sul1|aminoglycoside__aadA|trimethoprim__dfrA12|macrolide-lincosamide-streptogramin__ermC|macrolide-lincosamide-streptogramin__ermB	2020	India	Klebsiella pneumoniae	IncFII	PTU-FE
NZ_MK295820.1	blood	Homo sapiens	2	beta-lactam__CTX-M-15|beta-lactam__TEM-1	2020	Israel	Escherichia coli	IncFIA	PTU-FE
CP052528.1	blood	Homo sapiens	1	beta-lactam__CTX-M-14	2020	South Korea: Gyeonggi	Klebsiella pneumoniae	IncFII	PTU-FE
CP048858.1	blood	Homo sapiens	-	-	2020	Belgium: Antwerp	Escherichia coli	IncFIB	PTU-FE
CP049078.2	blood	Homo sapiens	-	-	2020	USA:Houston	Escherichia coli	IncFII	PTU-FE
NZ_CP049082.1	blood	Homo sapiens	7	beta-lactam__CTX-M-55|tetracycline__tetA|aminoglycoside__aph(3')-I|sulfonamide__sul3|aminoglycoside__aadA|chloramphenicol__chloramphenicol exporter|aminoglycoside__aac(3)-II	2020	USA:Houston	Escherichia coli	IncFIB	PTU-FE
NZ_MK295831.1	blood	Homo sapiens	10	aminoglycoside__aac(3)-II|chloramphenicol__catB|beta-lactam__OXA-1|aminoglycoside__aac(6')-I|tetracycline__tetA|trimethoprim__dfrA17|aminoglycoside__aadA|sulfonamide__sul1|macrolide-lincosamide-streptogramin__mphA|beta-lactam__CTX-M-15	2020	Israel	Escherichia coli	IncFIA	PTU-FE
CP048856.1	blood	Homo sapiens	-	-	2020	USA	Escherichia coli	IncFII	PTU-FE
CP058801.1	blood	Homo sapiens	9	macrolide-lincosamide-streptogramin__mphA|beta-lactam__TEM-1|aminoglycoside__rmtB|beta-lactam__NDM-5|sulfonamide__sul1|aminoglycoside__aadA|trimethoprim__dfrA12|macrolide-lincosamide-streptogramin__ermC|macrolide-lincosamide-streptogramin__ermB	2020	India	Klebsiella pneumoniae	IncFII	PTU-FE
NZ_CP054942.1	Clinical sample: urine	Homo sapiens	2	beta-lactam__TEM-1|aminoglycoside__rmtB	2020	India:South	Escherichia coli	IncFII	PTU-FE
NZ_CP047407.1	Clinical sample: urine	Homo sapiens	2	beta-lactam__TEM-1|aminoglycoside__rmtB	2020	India: South	Escherichia coli	IncFII	PTU-FE
NZ_CP050770.1	Diarrheal patient	Homo sapiens	10	macrolide-lincosamide-streptogramin__mphA|beta-lactam__CTX-M-129|trimethoprim__dfrA17|tetracycline__tetA|quinolone__qepA|aminoglycoside__rmtB|beta-lactam__TEM-1|beta-lactam__TEM-112|aminoglycoside__aph(6)-I|aminoglycoside__aph(3'')-I	2020	China:Shanghai	Salmonella enterica	IncFIB	PTU-FE
NZ_MN007141.1	fecal swab	Homo sapiens	8	trimethoprim__dfrA12|aminoglycoside__aadA|sulfonamide__sul1|beta-lactam__NDM-5|macrolide-lincosamide-streptogramin__mphA|beta-lactam__TEM-1|aminoglycoside__rmtB|tetracycline__tetA	2020	Italy: Rome	Escherichia coli	IncFII	PTU-FE
CP061363.1	feces	Homo sapiens	6	beta-lactam__DHA-6|sulfonamide__sul1|trimethoprim__dfrA17|macrolide-lincosamide-streptogramin__mphA|quinolone__qnrB|beta-lactam__OXA-9	2020	Australia	Shigella sonnei	IncFII	PTU-FE
NZ_CP047577.1	feces	Homo sapiens	4	tetracycline__tetA|aminoglycoside__aph(6)-I|aminoglycoside__aph(3'')-I|sulfonamide__sul2	2020	Singapore	Escherichia coli	IncFIB	PTU-FE
CP058590.1	feces	Homo sapiens	6	trimethoprim__dfrA17|quinolone__qnrB|beta-lactam__OXA-9|beta-lactam__DHA-6|sulfonamide__sul1|macrolide-lincosamide-streptogramin__mphA	2020	Australia: Queensland	Shigella flexneri	IncFII	PTU-FE
NZ_CP051658.1	feces	Homo sapiens	-	-	2020	USA: Nevada	Escherichia coli	IncFII	PTU-FE
NZ_CP050367.1	Rectal swab	Homo sapiens	10	trimethoprim__dfrA12|aminoglycoside__aadA|aminoglycoside__aadA|sulfonamide__sul1|beta-lactam__NDM-5|aminoglycoside__rmtB|beta-lactam__TEM-1|macrolide-lincosamide-streptogramin__mphA|macrolide-lincosamide-streptogramin__ermC|macrolide-lincosamide-streptogramin__ermB	2020	Czech Republic: Prague	Klebsiella pneumoniae	IncFII	PTU-FE
NZ_CP051726.1	rectal swab from healthy college student	Homo sapiens	1	beta-lactam__SHV-1	2020	USA: California	Escherichia coli	IncFIB	PTU-FE
NZ_CP051736.1	rectal swab from healthy college student	Homo sapiens	-	-	2020	USA: California	Escherichia coli	IncFIB	PTU-FE
NZ_CP051734.1	rectal swab from healthy college student	Homo sapiens	2	aminoglycoside__aac(3)-II|beta-lactam__TEM-1	2020	USA: California	Escherichia coli	IncFIB	PTU-FE
CP054450.1	rectal swab from healthy college student	Homo sapiens	-	-	2020	USA: California	Escherichia coli	IncFIB	PTU-FE
NZ_CP051737.1	rectal swab from healthy college student	Homo sapiens	1	beta-lactam__TEM-1	2020	USA: California	Escherichia coli	IncFII	PTU-FE
NZ_CP051701.1	rectal swab from healthy college student	Homo sapiens	-	-	2020	USA: California	Escherichia coli	IncFIB	PTU-FE
NZ_CP051696.1	rectal swab from healthy college student	Homo sapiens	-	-	2020	USA: California	Escherichia coli	IncFII	PTU-FE
NZ_CP054356.1	rectal swab from healthy college student	Homo sapiens	1	beta-lactam__TEM-1	2020	USA: California	Escherichia coli	IncFII	PTU-FE
NZ_CP051708.1	rectal swab from healthy college student	Homo sapiens	1	beta-lactam__TEM-1	2020	USA: California	Escherichia coli	IncFII	PTU-FE
CP054455.1	rectal swab from healthy college student	Homo sapiens	-	-	2020	USA: California	Escherichia coli	IncFIB	PTU-FE
CP054329.1	rectal swab from healthy college student	Homo sapiens	1	tetracycline__tetA	2020	USA: California	Escherichia coli	IncFII	PTU-FE
NZ_CP054381.1	rectal swab from healthy college student	Homo sapiens	1	beta-lactam__TEM-1	2020	USA: California	Escherichia coli	IncFII	PTU-FE
NZ_CP053282.1	rectal swab from healthy college student	Homo sapiens	5	trimethoprim__dfrA5|beta-lactam__TEM-1|sulfonamide__sul2|aminoglycoside__aph(3'')-I|aminoglycoside__aph(6)-I	2020	USA: California	Escherichia coli	IncFIB	PTU-FE
NZ_CP051712.1	rectal swab from healthy college student	Homo sapiens	-	-	2020	USA: California	Escherichia coli	IncFIB	PTU-FE
NZ_CP053246.1	rectal swab from healthy college student	Homo sapiens	-	-	2020	USA: California	Escherichia coli	IncFIB	PTU-FE
NZ_CP051689.1	rectal swab from healthy college student	Homo sapiens	-	-	2020	USA: California	Escherichia coli	IncFIB	PTU-FE
CP054318.1	rectal swab from healthy college student	Homo sapiens	-	-	2020	USA: California	Escherichia coli	IncFII	PTU-FE
NZ_CP051715.1	rectal swab from healthy college student	Homo sapiens	-	-	2020	USA: California	Escherichia coli	IncFIB	PTU-FE
NZ_CP051707.1	rectal swab from healthy college student	Homo sapiens	-	-	2020	USA: California	Escherichia coli	IncFIB	PTU-FE
CP054336.1	rectal swab from healthy college student	Homo sapiens	5	trimethoprim__dfrA17|aminoglycoside__aadA|sulfonamide__sul1|macrolide-lincosamide-streptogramin__mphA|tetracycline__tetA	2020	USA: California	Escherichia coli	IncFIB	PTU-FE
NZ_CP053248.1	rectal swab from healthy college student	Homo sapiens	8	macrolide-lincosamide-streptogramin__mphA|beta-lactam__TEM-1|sulfonamide__sul1|aminoglycoside__aadA|trimethoprim__dfrA17|sulfonamide__sul2|aminoglycoside__aph(3'')-I|aminoglycoside__aph(6)-I	2020	USA: California	Escherichia coli	IncFIB	PTU-FE
NZ_CP050167.1	rectal_swab	Homo sapiens	5	trimethoprim__dfrA12|aminoglycoside__aadA|sulfonamide__sul1|beta-lactam__NDM-4|macrolide-lincosamide-streptogramin__mphA	2020	Hong Kong	Escherichia coli	IncFIC	PTU-FE
NZ_CP028854.1	sputum	Homo sapiens	1	beta-lactam__CTX-M-14	2020	China:Qingdao	Klebsiella pneumoniae	IncFII	PTU-FE
CP053755.1	stool	Homo sapiens	7	macrolide-lincosamide-streptogramin__ermB|macrolide-lincosamide-streptogramin__ermC|macrolide-lincosamide-streptogramin__mphA|sulfonamide__sul1|aminoglycoside__aadA|trimethoprim__dfrA17|beta-lactam__TEM-1	2020	USA:Boston	Shigella sonnei	IncFII	PTU-FE
CP049168.1	stool	Homo sapiens	1	beta-lactam__CTX-M-129	2020	Switzerland	Shigella sonnei	IncFII	PTU-FE
CP045525.2	stool	Homo sapiens	2	beta-lactam__CTX-M-15|quinolone__qnrS	2020	Switzerland: Bern	Shigella sonnei	IncFII	PTU-FE
CP049174.1	stool	Homo sapiens	6	beta-lactam__CTX-M-15|quinolone__qnrS|macrolide-lincosamide-streptogramin__mphA|sulfonamide__sul1|aminoglycoside__aadA|trimethoprim__dfrA17	2020	Switzerland	Shigella sonnei	IncFII	PTU-FE
CP049186.1	stool	Homo sapiens	2	quinolone__qnrS|beta-lactam__CTX-M-15	2020	Switzerland	Shigella sonnei	IncFII	PTU-FE
CP049170.1	stool	Homo sapiens	2	quinolone__qnrS|beta-lactam__CTX-M-15	2020	Switzerland	Shigella sonnei	IncFII	PTU-FE
NZ_CP062981.1	stool	Homo sapiens	1	beta-lactam__CTX-M-129	2020	Singapore	Salmonella enterica	IncFIB	PTU-FE
NZ_CP058575.1	urinary tract	Homo sapiens	7	beta-lactam__TEM-1|aminoglycoside__aac(3)-II|tetracycline__tetA|aminoglycoside__aph(6)-I|aminoglycoside__aph(3'')-I|sulfonamide__sul2|macrolide-lincosamide-streptogramin__mphA	2020	Australia	Escherichia coli	IncFII	PTU-FE
NZ_CP058576.1	urinary tract	Homo sapiens	5	trimethoprim__dfrA17|quinolone__qnrB|beta-lactam__OXA-9|sulfonamide__sul1|macrolide-lincosamide-streptogramin__mphA	2020	Australia	Escherichia coli	IncFII	PTU-FE
NZ_CP054233.1	urine	Homo sapiens	1	beta-lactam__TEM-1	2020	USA: Dallas, Texas	Escherichia coli	IncFIB	PTU-FE
NZ_CP055248.1	urine	Homo sapiens	7	chloramphenicol__chloramphenicol exporter|tetracycline__tetracycline_resistance_protein|aminoglycoside__aph(6)-I|aminoglycoside__aph(3'')-I|sulfonamide__sul2|beta-lactam__TEM-1|beta-lactam__CTX-M-55	2020	China:guangzhou	Citrobacter freundii	IncFII	PTU-FE
NZ_KU043115.1	urine	Homo sapiens	9	tetracycline__tetA|aminoglycoside__aac(6')-I|beta-lactam__OXA-1|chloramphenicol__catB|beta-lactam__CTX-M-15|trimethoprim__dfrA17|aminoglycoside__aadA|sulfonamide__sul1|macrolide-lincosamide-streptogramin__mphA	2020	China: Zhejiang	Escherichia coli	IncFII	PTU-FE
NZ_CP054220.1	urine	Homo sapiens	1	beta-lactam__TEM-1	2020	USA: Dallas, Texas	Escherichia coli	IncFIB	PTU-FE
NZ_MK295825.1	urine	Homo sapiens	7	sulfonamide__sul2|aminoglycoside__aph(3'')-I|beta-lactam__CTX-M-15|chloramphenicol__catB|beta-lactam__OXA-1|aminoglycoside__aac(6')-I|tetracycline__tetA	2020	Israel	Escherichia coli	IncFIA	PTU-FE
NZ_CP050372.1	urine	Homo sapiens	3	macrolide-lincosamide-streptogramin__ermB|macrolide-lincosamide-streptogramin__ermC|macrolide-lincosamide-streptogramin__mphA	2020	Czech Republic: Prague	Klebsiella pneumoniae	IncFII	PTU-FE
CP048868.1	urine	Homo sapiens	4	tetracycline__tetD|beta-lactam__TEM-1|trimethoprim__dfrA17|sulfonamide__sul1	2020	USA	Escherichia coli	IncFIB	PTU-FE
NZ_CP025139.1	urine	Homo sapiens	7	sulfonamide__sul1|aminoglycoside__aadA|chloramphenicol__catA|aminoglycoside__aph(3')-I|tetracycline__tetB|tetracycline__tetC|tetracycline__tetD	2020	Brazil: Belo Horizonte	Escherichia coli	IncFII	PTU-FE
CP048871.1	urine	Homo sapiens	-	-	2020	USA	Escherichia coli	IncFIB	PTU-FE
NZ_CP025254.1	urine	Homo sapiens	7	aminoglycoside__aadA|chloramphenicol__catA|aminoglycoside__aph(3')-I|tetracycline__tetB|tetracycline__tetC|tetracycline__tetD|sulfonamide__sul1	2020	Brazil: Belo Horizonte	Escherichia coli	IncFII	PTU-FE
NZ_CP050384.1	urine	Homo sapiens	6	trimethoprim__dfrA12|macrolide-lincosamide-streptogramin__mphA|beta-lactam__NDM-5|sulfonamide__sul1|aminoglycoside__aadA|tetracycline__tetA	2020	Czech Republic: Ostrava	Escherichia coli	IncFII	PTU-FE
CP048854.1	urine	Homo sapiens	-	-	2020	USA	Escherichia coli	IncFIB	PTU-FE
NZ_MK295818.1	urine	Homo sapiens	9	trimethoprim__dfrA17|aminoglycoside__aadA|sulfonamide__sul1|macrolide-lincosamide-streptogramin__mphA|beta-lactam__CTX-M-15|aminoglycoside__aac(3)-II|chloramphenicol__catB|beta-lactam__OXA-1|aminoglycoside__aac(6')-I	2020	Israel	Escherichia coli	IncFIA	PTU-FE
NZ_AP022369.1	-	Homo sapiens	7	macrolide-lincosamide-streptogramin__mphA|sulfonamide__sul1|aminoglycoside__aadA|beta-lactam__IMP-6|aminoglycoside__aac(6')-I|trimethoprim__dfrA17|aminoglycoside__aadA	2020	Japan:Osaka	Escherichia coli	IncFIA	PTU-FE
NZ_AP018139.1	-	Homo sapiens	7	beta-lactam__NDM-4|sulfonamide__sul1|aminoglycoside__aadA|trimethoprim__dfrA12|beta-lactam__TEM-1|aminoglycoside__rmtB|aminoglycoside__aac(3)-II	2020	Myanmar:Yangon	Escherichia coli	IncFII	PTU-FE
NZ_AP022366.1	-	Homo sapiens	8	sulfonamide__sul1|aminoglycoside__aadA|beta-lactam__IMP-6|aminoglycoside__aac(6')-I|trimethoprim__dfrA17|aminoglycoside__aadA|sulfonamide__sul1|macrolide-lincosamide-streptogramin__mphA	2020	Japan:Osaka	Escherichia coli	IncFIB	PTU-FE
NZ_AP018136.1	-	Homo sapiens	5	macrolide-lincosamide-streptogramin__ermB|macrolide-lincosamide-streptogramin__ermC|macrolide-lincosamide-streptogramin__mphA|beta-lactam__TEM-1|aminoglycoside__rmtB	2020	Myanmar:Yangon	Escherichia coli	IncFII	PTU-FE
NZ_LC506716.1	-	Homo sapiens	4	beta-lactam__TEM-1|aminoglycoside__rmtB|beta-lactam__NDM-5|macrolide-lincosamide-streptogramin__mphA	2020	Nepal:Kathmandu	Klebsiella pneumoniae	IncFII	PTU-FE
NZ_AP022363.1	-	Homo sapiens	11	sulfonamide__sul1|aminoglycoside__aadA|beta-lactam__IMP-6|aminoglycoside__aac(6')-I|sulfonamide__sul1|aminoglycoside__aadA|aminoglycoside__aac(6')-I|macrolide-lincosamide-streptogramin__mphA|sulfonamide__sul1|aminoglycoside__aadA|trimethoprim__dfrA17	2020	Japan:Osaka	Escherichia coli	IncFIB	PTU-FE
NZ_AP018144.1	-	Homo sapiens	9	macrolide-lincosamide-streptogramin__ermB|macrolide-lincosamide-streptogramin__ermC|macrolide-lincosamide-streptogramin__mphA|beta-lactam__TEM-1|aminoglycoside__rmtB|beta-lactam__NDM-5|sulfonamide__sul1|aminoglycoside__aadA|trimethoprim__dfrA12	2020	Myanmar:Yangon	Escherichia coli	IncFII	PTU-FE
AP023454.1	-	Homo sapiens	9	macrolide-lincosamide-streptogramin__ermB|macrolide-lincosamide-streptogramin__ermC|macrolide-lincosamide-streptogramin__mphA|beta-lactam__TEM-1|aminoglycoside__rmtB|beta-lactam__NDM-5|sulfonamide__sul1|aminoglycoside__aadA|trimethoprim__dfrA12	2020	Myanmar:Yangon	Klebsiella pneumoniae	IncFII	PTU-FE
NZ_AP022364.1	-	Homo sapiens	5	macrolide-lincosamide-streptogramin__mphA|aminoglycoside__aac(6')-I|beta-lactam__IMP-6|aminoglycoside__aadA|sulfonamide__sul1	2020	Japan:Osaka	Escherichia coli	IncFIA	PTU-FE
CP049166.1	-	Homo sapiens	2	macrolide-lincosamide-streptogramin__mphA|beta-lactam__CTX-M-55	2020	Switzerland	Shigella sonnei	IncFII	PTU-FE
NZ_CP064253.1	-	Homo sapiens	5	aminoglycoside__rmtB|beta-lactam__TEM-1|beta-lactam__CTX-M-65|chloramphenicol__catA|beta-lactam__KPC-2	2020	China:Nanchang	Klebsiella pneumoniae	IncR	PTU-FE
NZ_AP022368.1	-	Homo sapiens	8	aminoglycoside__aadA|sulfonamide__sul1|beta-lactam__IMP-6|aminoglycoside__aac(6')-I|trimethoprim__dfrA17|aminoglycoside__aadA|sulfonamide__sul1|macrolide-lincosamide-streptogramin__mphA	2020	Japan:Osaka	Escherichia coli	IncFIB	PTU-FE
NZ_LC506720.1	-	Homo sapiens	9	macrolide-lincosamide-streptogramin__ermB|macrolide-lincosamide-streptogramin__ermC|macrolide-lincosamide-streptogramin__mphA|beta-lactam__TEM-1|aminoglycoside__rmtB|beta-lactam__NDM-5|trimethoprim__dfrA12|aminoglycoside__aadA|sulfonamide__sul1	2020	Nepal:Kathmandu	Klebsiella pneumoniae	IncFII	PTU-FE
NZ_AP023341.1	-	Homo sapiens	2	beta-lactam__TEM-1|beta-lactam__CTX-M-15	2020	Viet Nam:Hanoi	Klebsiella pneumoniae	IncFII	PTU-FE
NZ_AP018140.1	-	Homo sapiens	2	tetracycline__tetA|quinolone__qnrS	2020	Myanmar:Yangon	Escherichia coli	IncFII	PTU-FE
NZ_AP023236.1	-	Homo sapiens	9	macrolide-lincosamide-streptogramin__ermB|macrolide-lincosamide-streptogramin__ermC|macrolide-lincosamide-streptogramin__mphA|beta-lactam__TEM-1|aminoglycoside__rmtB|beta-lactam__NDM-5|sulfonamide__sul1|aminoglycoside__aadA|trimethoprim__dfrA12	2020	Myanmar:Yangon	Escherichia coli	IncFII	PTU-FE
NZ_CP064248.1	-	Homo sapiens	5	beta-lactam__CTX-M-65|chloramphenicol__catA|beta-lactam__TEM-1|aminoglycoside__rmtB|beta-lactam__KPC-2	2020	China:Nanchang	Klebsiella pneumoniae	IncFII	PTU-FE
NZ_CP061207.1	-	Homo sapiens	3	beta-lactam__SHV-1|aminoglycoside__aadA|sulfonamide__sul1	2020	Sweden	Escherichia coli	IncFII	PTU-FE
CP049172.1	-	Homo sapiens	2	quinolone__qnrS|beta-lactam__CTX-M-15	2020	Switzerland	Shigella sonnei	IncFII	PTU-FE
NZ_AP023220.1	-	Homo sapiens	9	trimethoprim__dfrA12|aminoglycoside__aadA|sulfonamide__sul1|beta-lactam__NDM-5|aminoglycoside__rmtB|beta-lactam__TEM-112|macrolide-lincosamide-streptogramin__mphA|macrolide-lincosamide-streptogramin__ermC|macrolide-lincosamide-streptogramin__ermB	2020	Myanmar:Yangon	Escherichia coli	IncFII	PTU-FE
NZ_LC549806.1	-	Homo sapiens	5	macrolide-lincosamide-streptogramin__mphA|macrolide-lincosamide-streptogramin__ermC|macrolide-lincosamide-streptogramin__ermB|colistin__MCR-3|bleomycin__bleomycin resistance protein	2020	Viet Nam:Ho Chi Minh	Escherichia coli	IncFII	PTU-FE
NZ_LC506718.1	-	Homo sapiens	9	macrolide-lincosamide-streptogramin__ermB|macrolide-lincosamide-streptogramin__ermC|macrolide-lincosamide-streptogramin__mphA|beta-lactam__TEM-1|aminoglycoside__rmtB|beta-lactam__NDM-5|trimethoprim__dfrA12|aminoglycoside__aadA|sulfonamide__sul1	2020	Nepal:Kathmandu	Klebsiella pneumoniae	IncFII	PTU-FE
NZ_AP022353.1	-	Homo sapiens	5	macrolide-lincosamide-streptogramin__mphA|sulfonamide__sul1|aminoglycoside__aadA|beta-lactam__IMP-6|aminoglycoside__aac(6')-I	2020	Japan:Osaka	Escherichia coli	IncFIA	PTU-FE
NZ_AP023231.1	-	Homo sapiens	4	beta-lactam__NDM-5|sulfonamide__sul1|aminoglycoside__aadA|trimethoprim__dfrA12	2020	Myanmar:Yangon	Escherichia coli	IncFII	PTU-FE
NZ_LC506719.1	-	Homo sapiens	5	aminoglycoside__rmtB|beta-lactam__NDM-5|sulfonamide__sul1|aminoglycoside__aadA|trimethoprim__dfrA12	2020	Nepal:Kathmandu	Klebsiella pneumoniae	IncFII	PTU-FE
NZ_LC506717.1	-	Homo sapiens	9	macrolide-lincosamide-streptogramin__ermB|macrolide-lincosamide-streptogramin__ermC|macrolide-lincosamide-streptogramin__mphA|beta-lactam__TEM-1|aminoglycoside__rmtB|beta-lactam__NDM-5|trimethoprim__dfrA12|aminoglycoside__aadA|sulfonamide__sul1	2020	Nepal:Kathmandu	Klebsiella pneumoniae	IncFII	PTU-FE
NZ_AP023192.1	-	Homo sapiens	2	tetracycline__tetA|beta-lactam__CTX-M-55	2020	missing	Escherichia coli	IncFIB	PTU-FE
NZ_AP018833.1	-	Homo sapiens	12	aminoglycoside__aac(6')-I|beta-lactam__OXA-1|chloramphenicol__catB|beta-lactam__CTX-M-15|trimethoprim__dfrA12|aminoglycoside__aadA|sulfonamide__sul1|beta-lactam__NDM-5|aminoglycoside__rmtB|beta-lactam__TEM-1|macrolide-lincosamide-streptogramin__mphA|tetracycline__tetA	2020	Myanmar:Yangon	Escherichia coli	IncFII	PTU-FE
NZ_AP023228.1	-	Homo sapiens	14	macrolide-lincosamide-streptogramin__mphA|macrolide-lincosamide-streptogramin__ermC|macrolide-lincosamide-streptogramin__ermB|chloramphenicol__catB|beta-lactam__OXA-1|aminoglycoside__aac(6')-I|beta-lactam__CTX-M|tetracycline__tetD|tetracycline__tetC|tetracycline__tetB|chloramphenicol__catA|trimethoprim__dfrA17|aminoglycoside__aadA|sulfonamide__sul1	2020	Myanmar:Yangon	Escherichia coli	IncFII	PTU-FE
NZ_AP022361.1	-	Homo sapiens	8	sulfonamide__sul1|aminoglycoside__aadA|beta-lactam__IMP-6|aminoglycoside__aac(6')-I|trimethoprim__dfrA17|aminoglycoside__aadA|sulfonamide__sul1|macrolide-lincosamide-streptogramin__mphA	2020	Japan:Osaka	Escherichia coli	IncFIB	PTU-FE
NZ_CP038385.1	-	Homo sapiens	3	sulfonamide__sul1|aminoglycoside__aadA|chloramphenicol__catA	2020	Iran	Escherichia coli	IncFII	PTU-FE
NZ_CP058663.1	abdominal drainage	Homo sapiens	12	tetracycline__tetD|tetracycline__tetC|tetracycline__tetB|macrolide-lincosamide-streptogramin__mphA|sulfonamide__sul1|aminoglycoside__aadA|trimethoprim__dfrA17|beta-lactam__CTX-M-15|aminoglycoside__aac(3)-II|chloramphenicol__catB|beta-lactam__OXA-1|aminoglycoside__aac(6')-I	2020	China: Chengdu, Sichuan	Escherichia coli	IncFIB	PTU-FE
NC_014382.1	clinic	Homo species	2	beta-lactam__TEM-33|beta-lactam__CTX-M-15	2010	-	Escherichia coli	IncFII	PTU-FE
NC_019071.1	clinic	Homo species	1	beta-lactam__CTX-M-14	2012	-	Escherichia coli	IncFII	PTU-FE
NZ_CP034401.1	stool	Homosapiens	15	aminoglycoside__aph(6)-I|aminoglycoside__aph(3'')-I|sulfonamide__sul2|aminoglycoside__aac(3)-II|beta-lactam__TEM-1|tetracycline__tetD|tetracycline__tetC|tetracycline__tetB|chloramphenicol__catB|beta-lactam__OXA-1|aminoglycoside__aac(6')-I|trimethoprim__dfrA17|aminoglycoside__aadA|macrolide-lincosamide-streptogramin__mphA|beta-lactam__TEM-1	2019	Thailand: Chiang Mai	Escherichia coli	IncFIA	PTU-FE
NZ_CP034396.1	urine	Homosapiens	15	aminoglycoside__aph(3'')-I|sulfonamide__sul2|tetracycline__tetD|tetracycline__tetC|tetracycline__tetB|chloramphenicol__catB|beta-lactam__OXA-1|aminoglycoside__aac(6')-I|trimethoprim__dfrA17|aminoglycoside__aadA|aminoglycoside__aac(3)-II|macrolide-lincosamide-streptogramin__mphA|beta-lactam__TEM-1|beta-lactam__TEM-1|aminoglycoside__aph(6)-I	2019	Thailand: Chiang Mai	Escherichia coli	IncQ1	PTU-FE
NZ_CP038455.1	-	Homosapiens	12	aminoglycoside__rmtB|beta-lactam__TEM-1|aminoglycoside__aac(3)-II|beta-lactam__TEM-1|aminoglycoside__aph(6)-I|aminoglycoside__aph(3'')-I|sulfonamide__sul2|trimethoprim__dfrA14|tetracycline__tetA|aminoglycoside__aac(6')-I|aminoglycoside__aadA|sulfonamide__sul1	2019	Japan: Tokyo	Escherichia coli	IncFIB	PTU-FE
NZ_CP059718.1	feces	Homo species	4	beta-lactam__TEM-1|sulfonamide__sul2|aminoglycoside__aph(3'')-I|aminoglycoside__aph(6)-I	2020	China:GuangXi	Escherichia coli	IncFII	PTU-FE
NZ_CP037912.1	feces	Homo species	7	beta-lactam__CTX-M-14|sulfonamide__sul1|chloramphenicol__cmlA|aminoglycoside__aac(6')-I|aminoglycoside__aadA|tetracycline__tetM|sulfonamide__sul2	2019	China:Guangdong	Escherichia coli	IncFIB	PTU-FE
NZ_CP019282.1	stool	Homo species	8	beta-lactam__TEM-1|beta-lactam__CTX-M-15|macrolide-lincosamide-streptogramin__mphA|sulfonamide__sul1|aminoglycoside__aadA|trimethoprim__dfrA12|bleomycin__bleomycin resistance protein|tetracycline__tetA	2019	Hong Kong	Escherichia coli	IncFIC	PTU-FE
NZ_CP021087.1	stool	Homo species	12	beta-lactam__TEM-1|tetracycline__tetD|tetracycline__tetC|tetracycline__tetB|chloramphenicol__catA|trimethoprim__dfrA17|aminoglycoside__aadA|sulfonamide__sul1|macrolide-lincosamide-streptogramin__mphA|sulfonamide__sul2|aminoglycoside__aph(3'')-I|aminoglycoside__aph(6)-I	2019	Hong Kong	Escherichia coli	IncFIC	PTU-FE
NZ_CP019276.1	stool	Homo species	2	beta-lactam__CTX-M-55|beta-lactam__TEM-1	2019	Hong Kong	Escherichia coli	IncFII	PTU-FE
NZ_CP042245.1	blood from piglet with acute sepsis	Homo species	4	tetracycline__tetA|tetracycline__tetA|aminoglycoside__aph(3'')-I|aminoglycoside__aph(6)-I	2019	China: Jiangxi province	Escherichia coli	IncFII	PTU-FE
NC_014016.1	clinic	-	2	beta-lactam__KPC-3|beta-lactam__TEM-1	2010	-	Klebsiella pneumoniae	IncFII	PTU-FK
NC_013950.1	clinic	-	2	beta-lactam__CTX-M-15|beta-lactam__TEM-1	2010	-	Klebsiella pneumoniae	IncFII	PTU-FK
NC_019390.1	clinic	-	-	-	2012	-	Klebsiella pneumoniae	IncFIB	PTU-FK
NC_016966.1	clinic	-	10	macrolide-lincosamide-streptogramin__mphA|sulfonamide__sul1|aminoglycoside__aadA|trimethoprim__dfrA12|beta-lactam__TEM-1|beta-lactam__CTX-M-15|aminoglycoside__aac(6')-I|beta-lactam__OXA-1|chloramphenicol__catB|tetracycline__tetA	2012	-	Klebsiella pneumoniae	IncFIB	PTU-FK
NC_020087.1	nasal swab of healthy neonate living in	-	10	trimethoprim__dfrA12|aminoglycoside__aadA|bleomycin__bleomycin resistance protein|aminoglycoside__aph(3')-I|aminoglycoside__aac(3)-IV|aminoglycoside__aph(4)-I|sulfonamide__sul2|chloramphenicol__chloramphenicol exporter|tetracycline__tetA|quinolone__qnrS	2013	-	Klebsiella pneumoniae	IncFII	PTU-FK
NC_021199.1	rectal swab from a patient	-	13	tetracycline__tetA|beta-lactam__OXA-9|quinolone__qnrB|aminoglycoside__aac(3)-II|trimethoprim__dfrA14|chloramphenicol__catB|beta-lactam__OXA-1|aminoglycoside__aac(6')-I|beta-lactam__CTX-M-15|beta-lactam__TEM-1|aminoglycoside__aph(6)-I|aminoglycoside__aph(3'')-I|sulfonamide__sul2	2013	-	Klebsiella pneumoniae	FIA	PTU-FK
NZ_CP009777.1	perirectal swab	-	6	macrolide-lincosamide-streptogramin__mphA|aminoglycoside__aph(3')-I|chloramphenicol__catA|trimethoprim__dfrA12|aminoglycoside__aadA|sulfonamide__sul1	2015	USA	Klebsiella pneumoniae	IncFIB	PTU-FK
NZ_CP008800.1	throat/groin	-	5	chloramphenicol__cat_chloramphenicol acetyltransferase|chloramphenicol__cat_chloramphenicol acetyltransferase|aminoglycoside__aadA|chloramphenicol__cmlA|aminoglycoside__aadA	2015	USA	Klebsiella pneumoniae	IncFIB	PTU-FK
NZ_CP006927.1	urinary tract infection	-	-	-	2015	-	Klebsiella pneumoniae	IncFIB	PTU-FK
NZ_CP006800.1	urine	-	-	-	2015	-	Klebsiella pneumoniae	IncFIB	PTU-FK
NZ_CP009879.1	urine	-	6	beta-lactam__OXA-1|aminoglycoside__aac(6')-I|tetracycline__tetA|beta-lactam__OXA-9|quinolone__qnrB|trimethoprim__dfrA14	2015	USA	Klebsiella pneumoniae	IncFII	PTU-FK
NZ_CP034326.1	blood	-	11	tetracycline__tetA|trimethoprim__dfrA1|sulfonamide__sul1|quinolone__qnrS|aminoglycoside__aac(3)-II|beta-lactam__CTX-M-14|beta-lactam__TEM-1|aminoglycoside__aph(6)-I|aminoglycoside__aph(3'')-I|sulfonamide__sul2|tetracycline__tetD	2018	China	Klebsiella pneumoniae	IncFIB	PTU-FK
MG700548.1	urine	-	-	-	2018	-	Klebsiella pneumoniae	IncFII	PTU-FK
NZ_LT994840.1	urine	-	9	aminoglycoside__aac(6')-I|beta-lactam__OXA-1|chloramphenicol__catB|tetracycline__tetA|beta-lactam__CTX-M-15|trimethoprim__dfrA12|aminoglycoside__aadA|sulfonamide__sul1|macrolide-lincosamide-streptogramin__mphA	2018	-	Klebsiella pneumoniae	IncFIB	PTU-FK
MK649823.1	blood	-	2	beta-lactam__OXA-9|quinolone__qnrB	2019	-	Klebsiella pneumoniae	IncFIB	PTU-FK
MK649824.1	blood	-	7	rifamycin__ADP-ribosylating transferase_arr|chloramphenicol__catA|macrolide-lincosamide-streptogramin__mphA|macrolide-lincosamide-streptogramin__ermC|macrolide-lincosamide-streptogramin__ermB|chloramphenicol__cat_chloramphenicol acetyltransferase|aminoglycoside__rmtF	2019	-	Klebsiella pneumoniae	IncFII	PTU-FK
MN543573.1	blood	-	13	beta-lactam__OXA-9|quinolone__qnrB|sulfonamide__sul1|aminoglycoside__aadA|rifamycin__ADP-ribosylating transferase_arr|aminoglycoside__aac(6')-I|tetracycline__tetD|chloramphenicol__chloramphenicol exporter|beta-lactam__CTX-M-129|aminoglycoside__aph(3')-I|macrolide-lincosamide-streptogramin__mphA|sulfonamide__sul1|beta-lactam__DHA-6	2020	-	Klebsiella pneumoniae	IncFIB	PTU-FK
MN543580.1	blood	-	8	aminoglycoside__aac(6')-I|rifamycin__ADP-ribosylating transferase_arr|aminoglycoside__aadA|sulfonamide__sul1|macrolide-lincosamide-streptogramin__mphA|beta-lactam__TEM-1|beta-lactam__CTX-M|quinolone__qnrS	2020	-	Klebsiella pneumoniae	IncFII	PTU-FK
NZ_MK181633.1	Blood	-	17	unclassified__16S rRNA methylase|sulfonamide__sul1|beta-lactam__DHA-6|beta-lactam__OXA-9|quinolone__qnrB|sulfonamide__sul1|aminoglycoside__aadA|trimethoprim__dfrA12|aminoglycoside__aac(6')-I|beta-lactam__OXA-1|chloramphenicol__catB|tetracycline__tetA|aminoglycoside__aph(3')-I|macrolide-lincosamide-streptogramin__mphA|beta-lactam__CTX-M-15|beta-lactam__TEM-1|beta-lactam__SHV	2020	-	Klebsiella pneumoniae	FII	PTU-FK
NZ_CP047634.1	blood	-	9	macrolide-lincosamide-streptogramin__mphA|sulfonamide__sul1|beta-lactam__OXA-9|quinolone__qnrB|sulfonamide__sul1|aminoglycoside__aadA|rifamycin__ADP-ribosylating transferase_arr|aminoglycoside__aac(6')-I|tetracycline__tetA	2020	China:Shanghai	Klebsiella pneumoniae	-	PTU-FK
NZ_KY798507.1	Human	-	2	beta-lactam__KPC-2|beta-lactam__TEM-1	2020	-	Klebsiella pneumoniae	IncFII	PTU-FK
NZ_CP063886.1	Human fecal samples	-	1	tetracycline__tetA	2020	China:Tangshan	Klebsiella pneumoniae	IncR	PTU-FK
NZ_CP063944.1	Human fecal samples	-	1	tetracycline__tetA	2020	China:Tangshan	Klebsiella pneumoniae	IncFII	PTU-FK
NZ_CP063940.1	Human fecal samples	-	-	-	2020	China:Tangshan	Klebsiella pneumoniae	IncFIB	PTU-FK
NZ_CP063924.1	Human fecal samples	-	3	quinolone__qnrS|beta-lactam__TEM-1|beta-lactam__CTX-M	2020	China:Tangshan	Klebsiella pneumoniae	IncFII	PTU-FK
NZ_CP063935.1	Human fecal samples	-	1	tetracycline__tetA	2020	China:Tangshan	Klebsiella pneumoniae	IncFII	PTU-FK
NZ_KU295132.1	rectum swab	-	1	beta-lactam__KPC-2	2020	-	Escherichia coli	FII	PTU-FK
NZ_KU295133.1	respiratory tract	-	2	beta-lactam__KPC-2|beta-lactam__TEM-1	2020	-	Escherichia coli	IncFIB	PTU-FK
NZ_MK191023.1	Sputum	-	1	beta-lactam__KPC-2	2020	-	Klebsiella pneumoniae	FII	PTU-FK
NZ_KX236178.1	sputum	-	6	beta-lactam__KPC-2|beta-lactam__TEM-1|trimethoprim__dfrA25|sulfonamide__sul1|quinolone__qnrB|beta-lactam__CTX-M-14	2020	-	Klebsiella pneumoniae	IncFII	PTU-FK
NZ_MH917122.1	sputum	-	1	beta-lactam__KPC-2	2020	-	Klebsiella pneumoniae	FII	PTU-FK
NZ_KT203286.1	urine	-	1	chloramphenicol__catA	2020	-	Klebsiella pneumoniae	IncFII	PTU-FK
NZ_MK262711.1	urine	-	-	-	2020	-	Klebsiella pneumoniae	IncFII	PTU-FK
NZ_MT439327.1	urine	-	2	tetracycline__tetA|macrolide-lincosamide-streptogramin__mphA	2020	-	Klebsiella pneumoniae	IncFII	PTU-FK
NZ_MK370990.1	urine	-	10	trimethoprim__dfrA25|sulfonamide__sul1|macrolide-lincosamide-streptogramin__mphA|beta-lactam__KPC-2|aminoglycoside__aph(3')-I|aminoglycoside__aac(3)-II|sulfonamide__sul2|aminoglycoside__aph(3'')-I|aminoglycoside__aph(6)-I|beta-lactam__TEM-1	2020	-	Escherichia coli	IncFII	PTU-FK
NZ_MG878868.1	wound	-	17	aminoglycoside__aadA|sulfonamide__sul1|beta-lactam__NDM-4|aminoglycoside__aadA|sulfonamide__sul1|macrolide-lincosamide-streptogramin__mphA|chloramphenicol__catA|aminoglycoside__aac(3)-II|aminoglycoside__aph(3')-I|aminoglycoside__aph(6)-I|aminoglycoside__aph(3'')-I|sulfonamide__sul2|beta-lactam__TEM-1|beta-lactam__CTX-M-15|tetracycline__tetA|aminoglycoside__aac(6')-I|rifamycin__ADP-ribosylating tr…	2020	-	Klebsiella pneumoniae	IncQ1	PTU-FK
NZ_MT439326.1	wound swab	-	3	multidrug__mdfA|macrolide-lincosamide-streptogramin__mphA|tetracycline__tetA	2020	-	Klebsiella pneumoniae	IncFIB	PTU-FK
NZ_CP049717.1	urine	Homo sapiens	4	sulfonamide__sul1|aminoglycoside__aadA|trimethoprim__dfrA12|chloramphenicol__catA	2020	Switzerland: Bern	Klebsiella pneumoniae	IncFIB	PTU-FK
NZ_CP061843.1	feces	Homo sapiens	21	tetracycline__tetA|chloramphenicol__floR|beta-lactam__TEM-1|beta-lactam__CTX-M|macrolide-lincosamide-streptogramin__mphA|sulfonamide__sul1|beta-lactam__OXA-9|quinolone__qnrB|sulfonamide__sul1|aminoglycoside__aadA|rifamycin__ADP-ribosylating transferase_arr|aminoglycoside__aac(6')-I|aminoglycoside__aph(3')-I|tetracycline__tetA|chloramphenicol__floR|tetracycline__tetA|chloramphenicol__floR|tetracyc…	2020	China: Henan	Klebsiella pneumoniae	IncFII	PTU-FK
NC_019165.1	clinic	Homo sapiens	3	unclassified__16S rRNA methylase|beta-lactam__KPC-2|beta-lactam__TEM-1	2012	-	Klebsiella pneumoniae	IncFII	PTU-FK
NC_022078.1	-	Homo sapiens	15	beta-lactam__KPC-2|beta-lactam__CTX-M-24|beta-lactam__TEM-1|aminoglycoside__rmtB|tetracycline__tetG|chloramphenicol__floR|sulfonamide__sul1|beta-lactam__VEB-3|aminoglycoside__aph(3')-I|chloramphenicol__catA|macrolide-lincosamide-streptogramin__mphA|trimethoprim__dfrA12|aminoglycoside__aadA|sulfonamide__sul1|tetracycline__tetA	2013	-	Klebsiella pneumoniae	IncR	PTU-FK
NZ_CP008930.1	blood	Homo sapiens	1	tetracycline__tetD	2015	Nepal	Klebsiella pneumoniae	IncFII	PTU-FK
NZ_CP009115.1	clinical urine culture	Homo sapiens	8	beta-lactam__TEM-1|beta-lactam__OXA-9|aminoglycoside__aadA|aminoglycoside__aac(6')-I|beta-lactam__CTX-M-15|quinolone__qnrS|aminoglycoside__aph(3')-I|beta-lactam__NDM-4	2015	USA: HHS Region 5	Klebsiella pneumoniae	IncFII	PTU-FK
NZ_CP008833.1	sputum	Homo sapiens	2	beta-lactam__KPC-2|beta-lactam__TEM-1	2015	USA	Klebsiella pneumoniae	IncFII	PTU-FK
NZ_CP011577.1	sputum	Homo sapiens	-	-	2015	USA:Virginia	Klebsiella pneumoniae	IncFII	PTU-FK
NZ_CP011623.1	urine	Homo sapiens	-	-	2015	USA:Virginia	Klebsiella pneumoniae	IncFIB	PTU-FK
NZ_CP010393.1	bodily fluid	Homo sapiens	6	trimethoprim__dfrA12|aminoglycoside__aadA|sulfonamide__sul1|macrolide-lincosamide-streptogramin__mphA|aminoglycoside__aph(3')-I|chloramphenicol__catA	2015	USA	Klebsiella pneumoniae	IncFIB	PTU-FK
NZ_CP010574.1	excreted bodily substance	Homo sapiens	4	aminoglycoside__aac(6')-I|aminoglycoside__aadA|macrolide-lincosamide-streptogramin__mphA|aminoglycoside__aph(3')-I	2015	USA	Klebsiella pneumoniae	IncFIB	PTU-FK
NZ_CP018693.1	anal swab	Homo sapiens	7	aminoglycoside__aac(6')-I|beta-lactam__OXA-1|chloramphenicol__catB|aminoglycoside__aac(3)-II|beta-lactam__CTX-M-15|trimethoprim__dfrA14|aminoglycoside__aph(3')-I	2016	Germany: Goettingen	Klebsiella pneumoniae	IncFII	PTU-FK
NZ_CP015824.1	blood	Homo sapiens	1	beta-lactam__KPC-3	2016	Switzerland: Basel	Klebsiella pneumoniae	IncFII	PTU-FK
NZ_CP015823.1	blood	Homo sapiens	6	aminoglycoside__aph(3')-I|macrolide-lincosamide-streptogramin__mphA|sulfonamide__sul1|aminoglycoside__aadA|trimethoprim__dfrA12|chloramphenicol__catA	2016	Switzerland: Basel	Klebsiella pneumoniae	IncFII	PTU-FK
NZ_CP012993.2	blood	Homo sapiens	9	beta-lactam__OXA-9|quinolone__qnrB|trimethoprim__dfrA14|beta-lactam__CTX-M-15|beta-lactam__TEM-1|aminoglycoside__aph(6)-I|aminoglycoside__aph(3'')-I|sulfonamide__sul2|tetracycline__tetA	2016	Canada: Calgary	Klebsiella pneumoniae	FIA	PTU-FK
NZ_CP018355.1	Perirectal	Homo sapiens	6	chloramphenicol__catA|trimethoprim__dfrA12|aminoglycoside__aadA|sulfonamide__sul1|macrolide-lincosamide-streptogramin__mphA|aminoglycoside__aph(3')-I	2016	USA:Virginia	Klebsiella pneumoniae	IncFIB	PTU-FK
NZ_CP012571.1	Rectal	Homo sapiens	3	sulfonamide__sul1|trimethoprim__dfrA1|rifamycin__ADP-ribosylating transferase_arr	2016	USA: California	Klebsiella pneumoniae	IncR	PTU-FK
NZ_CP012572.1	Rectal	Homo sapiens	-	-	2016	USA: California	Klebsiella pneumoniae	IncFIB	PTU-FK
NZ_CP013323.1	respiratory	Homo sapiens	-	-	2016	USA:Virginia	Klebsiella pneumoniae	IncFIB	PTU-FK
NZ_CP018441.1	skin swab	Homo sapiens	7	aminoglycoside__aac(6')-I|aminoglycoside__aph(3')-I|trimethoprim__dfrA14|beta-lactam__CTX-M-15|aminoglycoside__aac(3)-II|chloramphenicol__catB|beta-lactam__OXA-1	2016	Germany: Goettingen	Klebsiella pneumoniae	IncFII	PTU-FK
NZ_CP018460.1	tracheal secretion	Homo sapiens	12	aminoglycoside__aac(6')-I|beta-lactam__OXA-1|chloramphenicol__catB|aminoglycoside__aac(3)-II|beta-lactam__CTX-M-15|beta-lactam__TEM-1|aminoglycoside__aph(6)-I|aminoglycoside__aph(3'')-I|sulfonamide__sul2|tetracycline__tetA|aminoglycoside__aadA|chloramphenicol__catA	2016	Germany: Goettingen	Klebsiella pneumoniae	IncFIB	PTU-FK
NZ_CP016922.1	urine	Homo sapiens	-	-	2016	USA: Pennsylvania	Klebsiella pneumoniae	IncFIB	PTU-FK
NZ_CP018365.1	urine	Homo sapiens	12	chloramphenicol__catA|aminoglycoside__aadA|sulfonamide__sul1|macrolide-lincosamide-streptogramin__mphA|aminoglycoside__aac(3)-II|tetracycline__tetA|trimethoprim__dfrA1|sulfonamide__sul1|beta-lactam__CTX-M-15|aminoglycoside__aac(6')-I|beta-lactam__OXA-1|chloramphenicol__catB	2016	Germany: Goettingen	Klebsiella pneumoniae	IncR	PTU-FK
NZ_CP018424.1	urine	Homo sapiens	6	trimethoprim__dfrA12|aminoglycoside__aadA|sulfonamide__sul1|macrolide-lincosamide-streptogramin__mphA|aminoglycoside__aph(3')-I|chloramphenicol__catA	2016	USA:Minnesota	Klebsiella pneumoniae	IncFIB	PTU-FK
NZ_CP014005.1	urine	Homo sapiens	3	beta-lactam__CTX-M-15|trimethoprim__dfrA12|aminoglycoside__aadA	2016	China: Jiangxi	Klebsiella pneumoniae	IncFII	PTU-FK
NZ_CP016810.1	urine	Homo sapiens	8	trimethoprim__dfrA14|aminoglycoside__aadA|sulfonamide__sul1|aminoglycoside__aph(6)-I|aminoglycoside__aph(3'')-I|sulfonamide__sul2|tetracycline__tetracycline_resistance_protein|aminoglycoside__aac(6')-I	2016	USA: California	Klebsiella pneumoniae	IncFIB	PTU-FK
NZ_CP017386.1	urine	Homo sapiens	4	beta-lactam__SHV-5|quinolone__qnrS|tetracycline__tetD|aminoglycoside__aac(3)-II	2016	Taiwan: Tainan	Klebsiella pneumoniae	FII	PTU-FK
NZ_CP012988.3	urine	Homo sapiens	9	beta-lactam__OXA-9|quinolone__qnrB|trimethoprim__dfrA14|beta-lactam__CTX-M-15|beta-lactam__TEM-1|aminoglycoside__aph(6)-I|aminoglycoside__aph(3'')-I|sulfonamide__sul2|tetracycline__tetA	2016	Canada: Calgary	Klebsiella pneumoniae	FIA	PTU-FK
NZ_CP018434.1	wound	Homo sapiens	6	trimethoprim__dfrA12|aminoglycoside__aadA|sulfonamide__sul1|macrolide-lincosamide-streptogramin__mphA|aminoglycoside__aph(3')-I|chloramphenicol__catA	2016	USA:Minnesota	Klebsiella pneumoniae	IncFIB	PTU-FK
NZ_CP018340.1	wound swab	Homo sapiens	-	-	2016	Germany: Goettingen	Klebsiella pneumoniae	IncFII	PTU-FK
NZ_CP012567.1	abdominal drainage	Homo sapiens	3	aminoglycoside__aac(6')-I|beta-lactam__OXA-1|chloramphenicol__catB	2016	USA: California	Klebsiella pneumoniae	IncFIB	PTU-FK
NZ_CP012566.1	abdominal drainage	Homo sapiens	3	rifamycin__ADP-ribosylating transferase_arr|trimethoprim__dfrA1|sulfonamide__sul1	2016	USA: California	Klebsiella pneumoniae	IncR	PTU-FK
NZ_CP025148.1	blood	Homo sapiens	1	beta-lactam__KPC-2	2017	USA: New York City	Klebsiella pneumoniae	IncFIB	PTU-FK
NZ_CP025142.1	Pancreatic Fluid	Homo sapiens	-	-	2017	USA: New York City	Klebsiella pneumoniae	IncFIB	PTU-FK
NZ_CP022692.2	Patient urine	Homo sapiens	6	chloramphenicol__catA|aminoglycoside__aph(3')-I|macrolide-lincosamide-streptogramin__mphA|sulfonamide__sul1|aminoglycoside__aadA|trimethoprim__dfrA12	2017	Australia: Victoria	Klebsiella pneumoniae	IncFIB	PTU-FK
NZ_CP022693.2	Patient urine	Homo sapiens	2	beta-lactam__TEM-1|beta-lactam__KPC-2	2017	Australia: Victoria	Klebsiella pneumoniae	IncFIB	PTU-FK
NZ_CP024193.1	rectal swab	Homo sapiens	-	-	2017	Australia: Melbourne	Klebsiella pneumoniae	IncFIB	PTU-FK
NZ_CP022698.1	Rectal swab	Homo sapiens	2	beta-lactam__TEM-1|beta-lactam__KPC-2	2017	Australia: Victoria	Citrobacter farmeri	IncR	PTU-FK
NZ_CP020855.1	respiratory	Homo sapiens	1	chloramphenicol__catA	2017	USA: Houston	Klebsiella pneumoniae	IncFII	PTU-FK
NZ_CP020843.1	respiratory	Homo sapiens	-	-	2017	USA: Houston	Klebsiella pneumoniae	IncFII	PTU-FK
NZ_CP020842.1	respiratory	Homo sapiens	5	rifamycin__ADP-ribosylating transferase_arr|quinolone__qnrB|beta-lactam__OXA-9|chloramphenicol__cat_chloramphenicol acetyltransferase|aminoglycoside__rmtF	2017	USA: Houston	Klebsiella pneumoniae	IncFIB	PTU-FK
NZ_CP020903.1	urine	Homo sapiens	5	aminoglycoside__aac(6')-I|beta-lactam__OXA-1|chloramphenicol__catB|tetracycline__tetA|aminoglycoside__aph(3')-I	2017	Norway	Klebsiella pneumoniae	IncFII	PTU-FK
NZ_CP020904.1	urine	Homo sapiens	9	chloramphenicol__catB|beta-lactam__OXA-1|aminoglycoside__aac(6')-I|aminoglycoside__aac(3)-II|beta-lactam__CTX-M-15|aminoglycoside__aac(6')-I|aminoglycoside__aadA|beta-lactam__OXA-9|beta-lactam__TEM-1	2017	Norway	Klebsiella pneumoniae	IncFII	PTU-FK
NZ_CP025038.1	urine	Homo sapiens	4	sulfonamide__sul1|aminoglycoside__aadA|trimethoprim__dfrA12|chloramphenicol__catA	2017	USA: Chicago, IL	Klebsiella pneumoniae	IncFII	PTU-FK
NZ_CP025010.1	urine	Homo sapiens	4	beta-lactam__TEM-1|aminoglycoside__aac(6')-I|aminoglycoside__aadA|beta-lactam__KPC-2	2017	Australia: Victoria	Klebsiella pneumoniae	IncFIB	PTU-FK
NZ_CP023916.1	urine	Homo sapiens	5	chloramphenicol__catB|beta-lactam__OXA-1|aminoglycoside__aac(6')-I|beta-lactam__TEM-1|beta-lactam__CTX-M-15	2017	Canada:BC	Klebsiella pneumoniae	IncFIB	PTU-FK
NZ_CP023943.1	wound	Homo sapiens	7	chloramphenicol__chloramphenicol exporter|beta-lactam__CTX-M-129|chloramphenicol__catA|aminoglycoside__aac(6')-I|rifamycin__ADP-ribosylating transferase_arr|aminoglycoside__aadA|sulfonamide__sul1	2017	Canada:BC	Klebsiella pneumoniae	IncFIB	PTU-FK
NZ_CP022824.1	wound	Homo sapiens	-	-	2017	USA: Houston	Klebsiella quasivariicola	IncFIB	PTU-FK
NZ_CP022125.1	wound	Homo sapiens	2	macrolide-lincosamide-streptogramin__mphA|tetracycline__tetA	2017	USA: Nevada	Klebsiella pneumoniae	IncFIB	PTU-FK
NZ_CP018992.1	-	Homo sapiens	2	beta-lactam__KPC-3|beta-lactam__TEM-1	2017	Israel: Kfar Sava	Escherichia coli	IncFII	PTU-FK
NZ_CP022574.1	-	Homo sapiens	3	beta-lactam__TEM-1|aminoglycoside__aph(3')-I|beta-lactam__KPC-2	2017	France: Kremlin-Bicetre	Klebsiella pneumoniae	IncFII	PTU-FK
NZ_CP015386.1	-	Homo sapiens	5	aminoglycoside__aph(3')-I|macrolide-lincosamide-streptogramin__mphA|sulfonamide__sul1|aminoglycoside__aadA|trimethoprim__dfrA12	2017	USA: New York	Klebsiella pneumoniae	IncFIB	PTU-FK
NZ_CP015395.1	-	Homo sapiens	2	beta-lactam__TEM-1|beta-lactam__KPC-2	2017	USA: New York	Klebsiella pneumoniae	IncFIB	PTU-FK
NZ_CP015393.1	-	Homo sapiens	2	chloramphenicol__catA|macrolide-lincosamide-streptogramin__mphA	2017	USA: New York	Klebsiella pneumoniae	IncFII	PTU-FK
NZ_CP018955.1	-	Homo sapiens	-	-	2017	USA: Caguas	Escherichia coli	IncFIB	PTU-FK
NZ_CP015383.1	-	Homo sapiens	7	trimethoprim__dfrA14|quinolone__qnrB|beta-lactam__OXA-9|aminoglycoside__aac(3)-II|beta-lactam__OXA-1|aminoglycoside__aac(6')-I|tetracycline__tetA	2017	USA: New York	Klebsiella pneumoniae	IncFIB	PTU-FK
NZ_CP018999.1	-	Homo sapiens	10	sulfonamide__sul1|trimethoprim__dfrA25|beta-lactam__TEM-1|aminoglycoside__aph(6)-I|aminoglycoside__aph(3'')-I|sulfonamide__sul2|aminoglycoside__aac(3)-II|aminoglycoside__aph(3')-I|beta-lactam__KPC-2|macrolide-lincosamide-streptogramin__mphA	2017	China: Beijing	Escherichia coli	IncQ1	PTU-FK
NZ_CP023488.1	-	Homo sapiens	8	trimethoprim__dfrA14|tetracycline__tetD|beta-lactam__NDM-4|sulfonamide__sul1|unclassified__16S rRNA methylase|aminoglycoside__aph(6)-I|aminoglycoside__aph(3'')-I|sulfonamide__sul2	2017	South Africa: Durban	Klebsiella pneumoniae	IncFIB	PTU-FK
NZ_CP025145.1	bronchoalveolar lavage	Homo sapiens	-	-	2017	USA: New York City	Klebsiella pneumoniae	IncFIB	PTU-FK
NZ_CP025006.1	Sacral swab	Homo sapiens	1	beta-lactam__KPC-2	2017	Australia: Victoria	Klebsiella pneumoniae	IncFIB	PTU-FK
NZ_CP020838.1	unknown	Homo sapiens	7	macrolide-lincosamide-streptogramin__mphA|aminoglycoside__aph(3')-I|macrolide-lincosamide-streptogramin__mphA|sulfonamide__sul1|aminoglycoside__aadA|trimethoprim__dfrA12|chloramphenicol__catA	2017	USA: New York, New York City	Klebsiella pneumoniae	IncFII	PTU-FK
NZ_CP034131.1	blood	Homo sapiens	13	trimethoprim__dfrA14|quinolone__qnrB|beta-lactam__OXA-9|tetracycline__tetA|aminoglycoside__aac(6')-I|beta-lactam__OXA-1|chloramphenicol__catB|aminoglycoside__aac(3)-II|beta-lactam__CTX-M-15|beta-lactam__TEM-1|aminoglycoside__aph(6)-I|aminoglycoside__aph(3'')-I|sulfonamide__sul2	2018	Nigeria	Klebsiella quasipneumoniae	IncFII	PTU-FK
NZ_CP031735.1	blood	Homo sapiens	5	beta-lactam__CTX-M-15|aminoglycoside__aac(6')-I|beta-lactam__TEM-1|trimethoprim__dfrA14|chloramphenicol__catA	2018	Korea: Seoul	Klebsiella pneumoniae	IncFII	PTU-FK
NZ_CP034137.1	blood	Homo sapiens	16	sulfonamide__sul2|aminoglycoside__aph(3'')-I|aminoglycoside__aph(6)-I|beta-lactam__TEM-1|beta-lactam__CTX-M-15|trimethoprim__dfrA14|quinolone__qnrB|beta-lactam__OXA-9|tetracycline__tetA|aminoglycoside__aac(6')-I|beta-lactam__OXA-1|chloramphenicol__catB|aminoglycoside__aac(3)-II|beta-lactam__CTX-M-15|beta-lactam__TEM-1|aminoglycoside__aph(6)-I	2018	Nigeria	Klebsiella quasipneumoniae	IncFII	PTU-FK
NZ_CP033627.1	rectal swab	Homo sapiens	-	-	2018	Italy: Aosta	Klebsiella pneumoniae	IncFIB	PTU-FK
NZ_CP033628.1	rectal swab	Homo sapiens	3	beta-lactam__KPC-2|beta-lactam__TEM-1|unclassified__16S rRNA methylase	2018	Italy: Aosta	Klebsiella pneumoniae	IncR	PTU-FK
NZ_CP022917.1	Rectal swab	Homo sapiens	9	beta-lactam__KPC-2|beta-lactam__TEM-1|sulfonamide__sul2|aminoglycoside__aph(3'')-I|aminoglycoside__aph(6)-I|trimethoprim__dfrA14|tetracycline__tetA|beta-lactam__OXA-9|quinolone__qnrB	2018	South Korea: Seoul	Klebsiella pneumoniae	IncFIB	PTU-FK
NZ_CP024917.1	rectal swab	Homo sapiens	10	beta-lactam__TEM-1|beta-lactam__CTX-M-15|tetracycline__tetA|aminoglycoside__aac(6')-I|rifamycin__ADP-ribosylating transferase_arr|aminoglycoside__aadA|sulfonamide__sul1|quinolone__qnrB|sulfonamide__sul1|macrolide-lincosamide-streptogramin__mphA	2018	Thailand	Klebsiella pneumoniae	IncFII	PTU-FK
NZ_CP022923.1	sputum	Homo sapiens	9	beta-lactam__KPC-2|beta-lactam__TEM-1|sulfonamide__sul2|aminoglycoside__aph(3'')-I|aminoglycoside__aph(6)-I|trimethoprim__dfrA14|tetracycline__tetA|beta-lactam__OXA-9|quinolone__qnrB	2018	South Korea: Seoul	Klebsiella pneumoniae	IncFIB	PTU-FK
NZ_CP024876.1	sputum	Homo sapiens	11	tetracycline__tetA|sulfonamide__sul2|aminoglycoside__aph(3'')-I|aminoglycoside__aph(6)-I|aminoglycoside__aph(3')-I|aminoglycoside__aac(3)-II|macrolide-lincosamide-streptogramin__mphA|beta-lactam__CTX-M-15|aminoglycoside__aadA|rifamycin__ADP-ribosylating transferase_arr|aminoglycoside__aac(6')-I	2018	Thailand	Klebsiella pneumoniae	IncFII	PTU-FK
NZ_CP022926.1	sputum	Homo sapiens	14	beta-lactam__KPC-2|sulfonamide__sul2|aminoglycoside__aph(3'')-I|aminoglycoside__aph(6)-I|trimethoprim__dfrA14|beta-lactam__CTX-M-15|aminoglycoside__aac(3)-II|aminoglycoside__aac(6')-I|beta-lactam__OXA-1|chloramphenicol__catB|tetracycline__tetA|beta-lactam__OXA-9|quinolone__qnrB|beta-lactam__TEM-1	2018	South Korea: Seoul	Klebsiella pneumoniae	IncFIB	PTU-FK
NZ_CP022920.1	sputum	Homo sapiens	9	quinolone__qnrB|beta-lactam__OXA-9|tetracycline__tetA|trimethoprim__dfrA14|aminoglycoside__aph(6)-I|aminoglycoside__aph(3'')-I|sulfonamide__sul2|beta-lactam__TEM-1|beta-lactam__KPC-2	2018	South Korea: Seoul	Klebsiella pneumoniae	IncFII	PTU-FK
NZ_CP028717.1	Sputum sample	Homo sapiens	15	sulfonamide__sul2|aminoglycoside__aph(3'')-I|aminoglycoside__aph(6)-I|aminoglycoside__aph(3')-I|aminoglycoside__aac(3)-II|aminoglycoside__aac(6')-I|rifamycin__ADP-ribosylating transferase_arr|aminoglycoside__aadA|sulfonamide__sul1|macrolide-lincosamide-streptogramin__mphA|tetracycline__tetA|chloramphenicol__floR|beta-lactam__TEM-1|beta-lactam__CTX-M|quinolone__qnrS	2018	China	Klebsiella pneumoniae	IncFII	PTU-FK
NZ_CP027037.1	stool	Homo sapiens	10	aminoglycoside__aac(6')-I|beta-lactam__OXA-1|chloramphenicol__catB|aminoglycoside__aac(3)-II|beta-lactam__CTX-M-15|trimethoprim__dfrA12|aminoglycoside__aadA|sulfonamide__sul1|macrolide-lincosamide-streptogramin__mphA|aminoglycoside__aph(3')-I	2018	Greece: Athens	Klebsiella pneumoniae	IncFII	PTU-FK
NZ_CP027049.1	stool	Homo sapiens	3	beta-lactam__TEM-1|aminoglycoside__aph(3')-I|beta-lactam__KPC-2	2018	Greece: Athens	Klebsiella pneumoniae	IncFIB	PTU-FK
NZ_CP027044.1	stool	Homo sapiens	6	trimethoprim__dfrA14|aminoglycoside__aph(3')-I|trimethoprim__dfrA1|aminoglycoside__aadA|aminoglycoside__aph(6)-I|aminoglycoside__aph(3'')-I	2018	Greece: Athens	Klebsiella pneumoniae	IncFII	PTU-FK
NZ_CP014121.1	urine	Homo sapiens	1	tetracycline__tetD	2018	USA:DC	Klebsiella pneumoniae	IncFIB	PTU-FK
NZ_CP021166.1	urine	Homo sapiens	22	trimethoprim__dfrA14|aminoglycoside__aac(6')-I|beta-lactam__OXA-1|chloramphenicol__catB|tetracycline__tetA|aminoglycoside__aac(6')-I|beta-lactam__OXA-1|chloramphenicol__catB|sulfonamide__sul2|aminoglycoside__aph(3'')-I|aminoglycoside__aph(6)-I|trimethoprim__dfrA14|beta-lactam__TEM-1|beta-lactam__CTX-M-15|beta-lactam__TEM-1|aminoglycoside__aph(6)-I|aminoglycoside__aph(3'')-I|sulfonamide__sul2|beta…	2018	USA:Boston	Klebsiella pneumoniae	IncFIB	PTU-FK
NZ_CP018886.1	urine	Homo sapiens	3	sulfonamide__sul1|aminoglycoside__aph(3')-I|macrolide-lincosamide-streptogramin__mphA	2018	Brazil: Rio de Janeiro	Klebsiella pneumoniae	IncFII	PTU-FK
NZ_CP027054.1	urine	Homo sapiens	6	chloramphenicol__catA|trimethoprim__dfrA12|aminoglycoside__aadA|sulfonamide__sul1|macrolide-lincosamide-streptogramin__mphA|aminoglycoside__aph(3')-I	2018	Greece: Athens	Klebsiella pneumoniae	IncFIB	PTU-FK
NZ_CP018675.1	urine	Homo sapiens	4	beta-lactam__KPC-4|aminoglycoside__aph(4)-I|aminoglycoside__aac(3)-IV|sulfonamide__sul1	2018	USA:Virginia	Klebsiella pneumoniae	IncFIB	PTU-FK
NZ_CP027425.1	urine catheter	Homo sapiens	-	-	2018	USA:DC	Klebsiella oxytoca	IncFIB	PTU-FK
NZ_CP018351.1	Urine/Genitourinary	Homo sapiens	1	trimethoprim__dfrA25	2018	USA:Virginia	Klebsiella pneumoniae	IncFII	PTU-FK
CP027696.1	Not collected	Homo sapiens	6	chloramphenicol__catA|trimethoprim__dfrA12|aminoglycoside__aadA|sulfonamide__sul1|macrolide-lincosamide-streptogramin__mphA|aminoglycoside__aph(3')-I	2018	Not collected	Klebsiella pneumoniae	IncFIB	PTU-FK
NZ_AP018751.1	-	Homo sapiens	-	-	2018	Thailand:Bangkok	Klebsiella pneumoniae	IncFIB	PTU-FK
NZ_CP028805.1	-	Homo sapiens	1	beta-lactam__KPC-2	2018	China: Sichuan, Chengdu	Klebsiella pneumoniae	IncR	PTU-FK
CP028389.3	-	Homo sapiens	16	aminoglycoside__aac(3)-II|aminoglycoside__aph(6)-I|aminoglycoside__aph(3'')-I|sulfonamide__sul2|beta-lactam__KPC-2|chloramphenicol__floR|tetracycline__tetA|aminoglycoside__aac(6')-I|rifamycin__ADP-ribosylating transferase_arr|aminoglycoside__aadA|sulfonamide__sul1|quinolone__qnrB|beta-lactam__OXA-9|sulfonamide__sul1|macrolide-lincosamide-streptogramin__mphA|aminoglycoside__aph(3')-I	2018	China: Sichuan, Chengdu	Klebsiella pneumoniae	IncQ1	PTU-FK
NZ_CP033402.1	-	Homo sapiens	6	macrolide-lincosamide-streptogramin__mphA|aminoglycoside__aph(3')-I|aminoglycoside__aph(3')-I|trimethoprim__dfrA12|aminoglycoside__aadA|sulfonamide__sul1	2018	China: Chengdu, Sichuan	Klebsiella pneumoniae	IncFIB	PTU-FK
NZ_CP029588.1	-	Homo sapiens	9	sulfonamide__sul1|aminoglycoside__aadA|trimethoprim__dfrA12|tetracycline__tetA|chloramphenicol__catB|beta-lactam__OXA-1|aminoglycoside__aac(6')-I|beta-lactam__CTX-M-15|beta-lactam__TEM-1	2018	Sweden	Klebsiella pneumoniae	IncFII	PTU-FK
NZ_CP028553.2	-	Homo sapiens	8	macrolide-lincosamide-streptogramin__mphA|sulfonamide__sul1|aminoglycoside__aadA|rifamycin__ADP-ribosylating transferase_arr|aminoglycoside__aac(6')-I|beta-lactam__TEM-1|beta-lactam__CTX-M-15|quinolone__qnrS	2018	China: Meishan, Sichuan	Klebsiella variicola	IncFII	PTU-FK
NZ_CP029591.1	-	Homo sapiens	10	macrolide-lincosamide-streptogramin__mphA|sulfonamide__sul1|aminoglycoside__aadA|trimethoprim__dfrA12|beta-lactam__TEM-1|beta-lactam__CTX-M-15|aminoglycoside__aac(6')-I|beta-lactam__OXA-1|chloramphenicol__catB|tetracycline__tetA	2018	Sweden	Klebsiella pneumoniae	IncFII	PTU-FK
NZ_CP026588.1	-	Homo sapiens	10	beta-lactam__TEM-1|chloramphenicol__floR|tetracycline__tetA|macrolide-lincosamide-streptogramin__mphA|sulfonamide__sul1|aminoglycoside__aadA|rifamycin__ADP-ribosylating transferase_arr|aminoglycoside__aac(6')-I|quinolone__qnrS|beta-lactam__CTX-M	2018	China:Nanchang	Klebsiella pneumoniae	IncFII	PTU-FK
NZ_CP028543.1	-	Homo sapiens	4	aminoglycoside__aac(3)-II|trimethoprim__dfrA12|aminoglycoside__aadA|sulfonamide__sul1	2018	China: Zigong, Sichuan	Klebsiella pneumoniae	IncFIB	PTU-FK
NZ_CP025966.2	-	Homo sapiens	15	sulfonamide__sul2|aminoglycoside__aph(3'')-I|aminoglycoside__aph(6)-I|aminoglycoside__aph(3')-I|aminoglycoside__aac(3)-II|aminoglycoside__aac(6')-I|rifamycin__ADP-ribosylating transferase_arr|aminoglycoside__aadA|sulfonamide__sul1|quinolone__qnrB|beta-lactam__OXA-9|sulfonamide__sul1|macrolide-lincosamide-streptogramin__mphA|tetracycline__tetA|chloramphenicol__floR	2018	China: Sichuan, Chengdu	Klebsiella pneumoniae	IncFII	PTU-FK
NZ_AP018754.1	-	Homo sapiens	-	-	2018	Thailand:Bangkok	Klebsiella pneumoniae	IncFIB	PTU-FK
NZ_CP029387.1	-	Homo sapiens	1	tetracycline__tetD	2018	China: Sichuan	Klebsiella pneumoniae	IncFIB	PTU-FK
NZ_AP018749.1	-	Homo sapiens	-	-	2018	Thailand:Bangkok	Klebsiella pneumoniae	IncFIB	PTU-FK
NZ_CP028177.1	-	Homo sapiens	7	tetracycline__tetD|beta-lactam__TEM-1|aminoglycoside__aac(3)-II|beta-lactam__TEM-1|aminoglycoside__aadA|aminoglycoside__aac(6')-I|beta-lactam__SHV-5	2018	Germany	Klebsiella pneumoniae	IncFIB	PTU-FK
NZ_CP028181.1	-	Homo sapiens	7	macrolide-lincosamide-streptogramin__mphA|sulfonamide__sul1|aminoglycoside__aadA|trimethoprim__dfrA12|chloramphenicol__catA|beta-lactam__TEM-1|beta-lactam__KPC-3	2018	Denmark	Klebsiella pneumoniae	IncFII	PTU-FK
NZ_CP034085.1	-	Homo sapiens	3	quinolone__qnrS|beta-lactam__CTX-M-15|beta-lactam__TEM-1	2018	China	Klebsiella pneumoniae	IncFII	PTU-FK
NZ_CP031262.1	bronchoalveolar lavage fluid	Homo sapiens	2	beta-lactam__CTX-M-15|beta-lactam__TEM-1	2018	China	Klebsiella quasipneumoniae	IncFII	PTU-FK
NZ_CP033774.1	Bronchoalveolar lavage from right lung	Homo sapiens	-	-	2018	not applicable	Klebsiella pneumoniae	IncFII	PTU-FK
NZ_CP026048.1	G-tube swab	Homo sapiens	-	-	2018	USA	Raoultella planticola	IncFII	PTU-FK
NZ_CP028784.1	pus	Homo sapiens	-	-	2018	China: Leshan, Sichuan	Klebsiella pneumoniae	IncFIB	PTU-FK
NZ_CP024040.1	Unknown	Homo sapiens	5	beta-lactam__TEM-1|beta-lactam__OXA-9|aminoglycoside__aadA|aminoglycoside__aac(6')-I|beta-lactam__CTX-M-15	2018	Thailand: Chonburi	Klebsiella pneumoniae	IncFII	PTU-FK
NZ_CP033947.1	Unknown	Homo sapiens	6	chloramphenicol__catA|beta-lactam__TEM-1|quinolone__qnrS|rifamycin__ADP-ribosylating transferase_arr|aminoglycoside__rmtF|chloramphenicol__cat_chloramphenicol acetyltransferase	2018	Unknown	Klebsiella pneumoniae	IncFIB	PTU-FK
NZ_CP035536.1	anal sample	Homo sapiens	3	macrolide-lincosamide-streptogramin__mphA|tetracycline__tetA|beta-lactam__CTX-M-15	2019	Canada:Quebec City	Klebsiella pneumoniae	IncFIB	PTU-FK
NZ_CP026139.1	bile	Homo sapiens	3	trimethoprim__dfrA12|aminoglycoside__aadA|sulfonamide__sul1	2019	China: Fujian Province	Klebsiella pneumoniae	IncFIB	PTU-FK
NZ_CP031369.1	blood	Homo sapiens	7	trimethoprim__dfrA5|sulfonamide__sul1|macrolide-lincosamide-streptogramin__mphA|beta-lactam__TEM-1|aminoglycoside__aph(6)-I|aminoglycoside__aph(3'')-I|sulfonamide__sul2	2019	United Kingdom	Klebsiella pneumoniae	IncFIB	PTU-FK
NZ_CP026151.1	blood	Homo sapiens	1	chloramphenicol__catA	2019	China: Fujian Province	Klebsiella pneumoniae	IncFIB	PTU-FK
NZ_CP035907.1	blood	Homo sapiens	5	rifamycin__ADP-ribosylating transferase_arr|aminoglycoside__rmtF|chloramphenicol__cat_chloramphenicol acetyltransferase|beta-lactam__OXA-9|quinolone__qnrB	2019	India	Klebsiella pneumoniae	IncFIB	PTU-FK
NZ_CP036337.1	blood	Homo sapiens	8	aminoglycoside__aph(3')-I|tetracycline__tetA|chloramphenicol__catB|beta-lactam__OXA-1|aminoglycoside__aac(6')-I|beta-lactam__CTX-M-15|beta-lactam__CTX-M-15|macrolide-lincosamide-streptogramin__mphA	2019	India	Klebsiella pneumoniae	IncFII	PTU-FK
NZ_CP036188.1	blood	Homo sapiens	15	tetracycline__tetA|macrolide-lincosamide-streptogramin__mphA|sulfonamide__sul1|aminoglycoside__aadA|trimethoprim__dfrA12|beta-lactam__TEM-1|beta-lactam__CTX-M|beta-lactam__CTX-M|beta-lactam__CTX-M-15|beta-lactam__CTX-M-15|beta-lactam__CTX-M-15|aminoglycoside__aac(6')-I|beta-lactam__OXA-1|chloramphenicol__catB|aminoglycoside__aph(3')-I	2019	India	Klebsiella pneumoniae	IncFIB	PTU-FK
NZ_CP036193.1	blood	Homo sapiens	5	rifamycin__ADP-ribosylating transferase_arr|aminoglycoside__rmtF|chloramphenicol__cat_chloramphenicol acetyltransferase|beta-lactam__OXA-9|quinolone__qnrB	2019	India	Klebsiella pneumoniae	IncFIB	PTU-FK
NZ_CP041936.1	blood	Homo sapiens	-	-	2019	China:Beijing	Klebsiella pneumoniae	IncFIB	PTU-FK
NZ_CP035180.1	blood	Homo sapiens	6	aminoglycoside__aac(6')-I|trimethoprim__dfrA12|aminoglycoside__aadA|sulfonamide__sul1|unclassified__16S rRNA methylase|beta-lactam__SHV-1	2019	India	Klebsiella pneumoniae	IncFIB	PTU-FK
NZ_CP044045.1	clinical isolate	Homo sapiens	4	rifamycin__ADP-ribosylating transferase_arr|aminoglycoside__rmtF|chloramphenicol__cat_chloramphenicol acetyltransferase|beta-lactam__CTX-M-15	2019	USA: MI	Klebsiella pneumoniae	IncFIB	PTU-FK
NZ_CP044038.1	clinical isolate	Homo sapiens	-	-	2019	USA: MI	Klebsiella pneumoniae	IncFII	PTU-FK
NZ_CP042521.1	clinical sample	Homo sapiens	-	-	2019	Australia: Sydney	Klebsiella pneumoniae	IncFIB	PTU-FK
NZ_CP034777.1	rectal swab	Homo sapiens	1	beta-lactam__KPC-2	2019	Canada: Montreal	Klebsiella pneumoniae	IncFII	PTU-FK
NZ_CP031583.1	Rectal swab	Homo sapiens	1	tetracycline__tetD	2019	Missing	Klebsiella pneumoniae	IncFII	PTU-FK
NZ_CP026135.1	sputum	Homo sapiens	5	sulfonamide__sul1|aminoglycoside__aadA|trimethoprim__dfrA12|aminoglycoside__aac(3)-II|chloramphenicol__catA	2019	China: Fujian Province	Klebsiella pneumoniae	IncFIB	PTU-FK
NZ_CP034407.1	sputum	Homo sapiens	-	-	2019	Thailand: Chiang Mai	Klebsiella pneumoniae	IncFIB	PTU-FK
NZ_CP035204.1	stool	Homo sapiens	10	sulfonamide__sul3|aminoglycoside__aadA|beta-lactam__TEM-1|chloramphenicol__cmlA|aminoglycoside__aadA|trimethoprim__dfrA12|chloramphenicol__chloramphenicol exporter|bleomycin__bleomycin resistance protein|sulfonamide__sul2|quinolone__qnrS	2019	Laos	Klebsiella pneumoniae	IncFII	PTU-FK
NZ_CP035211.1	stool	Homo sapiens	-	-	2019	Thailand	Klebsiella pneumoniae	IncFIB	PTU-FK
NZ_CP030067.1	urine	Homo sapiens	-	-	2019	USA: University of Iowa Hospitals and Clinics Iowa City, IA	Klebsiella pneumoniae	IncFII	PTU-FK
NZ_CP020499.1	urine	Homo sapiens	-	-	2019	USA: Boston	Klebsiella pneumoniae	IncFIB	PTU-FK
NZ_CP020523.1	urine	Homo sapiens	11	sulfonamide__sul2|aminoglycoside__aph(3'')-I|aminoglycoside__aph(6)-I|beta-lactam__TEM-1|beta-lactam__CTX-M-15|trimethoprim__dfrA14|quinolone__qnrB|beta-lactam__OXA-9|aminoglycoside__aac(6')-I|beta-lactam__OXA-1|chloramphenicol__catB	2019	USA:Boston	Escherichia coli	IncFII	PTU-FK
NZ_CP041949.1	urine	Homo sapiens	3	trimethoprim__dfrA12|aminoglycoside__aadA|sulfonamide__sul1	2019	USA:Houston	Klebsiella pneumoniae	IncFIB	PTU-FK
NZ_CP030071.1	urine	Homo sapiens	-	-	2019	USA: Walter Reed Army Medical Center	Klebsiella pneumoniae	IncFII	PTU-FK
NZ_CP037744.1	urine	Homo sapiens	2	beta-lactam__TEM-1|beta-lactam__KPC-2	2019	USA: MN	Klebsiella pneumoniae	IncFIB	PTU-FK
NZ_CP043049.1	not collected	Homo sapiens	4	macrolide-lincosamide-streptogramin__mphA|chloramphenicol__catA|trimethoprim__dfrA12|aminoglycoside__aadA	2019	USA: Pittsburgh, Pennsylvania	Klebsiella pneumoniae	IncFII	PTU-FK
NZ_CP037966.1	-	Homo sapiens	-	-	2019	China: Sichuan	Klebsiella pneumoniae	IncFIB	PTU-FK
NZ_CP036307.1	-	Homo sapiens	5	sulfonamide__sul1|trimethoprim__dfrA1|tetracycline__tetA|aminoglycoside__aac(3)-II|quinolone__qnrS	2019	China: Chengdu, Sichuan	Klebsiella pneumoniae	IncFIB	PTU-FK
NZ_CP025577.1	-	Homo sapiens	-	-	2019	Sweden: Stockholm	Klebsiella pneumoniae	IncFIB	PTU-FK
NZ_CP036302.1	-	Homo sapiens	5	aminoglycoside__aph(3')-I|trimethoprim__dfrA12|aminoglycoside__aadA|sulfonamide__sul1|macrolide-lincosamide-streptogramin__mphA	2019	China: Sichuan, Chengdu	Klebsiella pneumoniae	IncFIB	PTU-FK
CP038004.1	-	Homo sapiens	5	sulfonamide__sul1|trimethoprim__dfrA1|tetracycline__tetA|aminoglycoside__aac(3)-II|quinolone__qnrS	2019	China: Bazhong, Sichuan	Klebsiella pneumoniae	IncFIB	PTU-FK
NZ_CP041642.1	-	Homo sapiens	6	beta-lactam__NDM-4|aminoglycoside__aac(3)-II|beta-lactam__CTX-M-14|aminoglycoside__aadA|aminoglycoside__aac(6')-I|quinolone__qnrS	2019	Viet Nam: Ho Chi Minh	Klebsiella pneumoniae	IncFII	PTU-FK
NZ_CP041640.1	-	Homo sapiens	10	macrolide-lincosamide-streptogramin__mphA|chloramphenicol__catB|beta-lactam__OXA-1|aminoglycoside__aac(6')-I|beta-lactam__CTX-M-15|beta-lactam__TEM-1|trimethoprim__dfrA12|aminoglycoside__aadA|sulfonamide__sul1|tetracycline__tetA	2019	Viet Nam: Ho Chi Minh	Klebsiella pneumoniae	IncFIB	PTU-FK
NZ_CP046382.1	-	Homo sapiens	15	aminoglycoside__aac(3)-II|chloramphenicol__catB|beta-lactam__OXA-1|aminoglycoside__aac(6')-I|tetracycline__tetA|beta-lactam__OXA-9|quinolone__qnrB|trimethoprim__dfrA14|aminoglycoside__aph(3')-I|sulfonamide__sul3|chloramphenicol__cmlA|aminoglycoside__aadA|tetracycline__tetA|tetracycline__tetracycline_resistance_protein|beta-lactam__TEM-112	2019	Bangladesh: Dhaka	Klebsiella pneumoniae	IncFIB	PTU-FK
CP044395.1	-	Homo sapiens	-	-	2019	Taiwan	Klebsiella pneumoniae	IncFIA	PTU-FK
NZ_CP041928.1	-	Homo sapiens	5	macrolide-lincosamide-streptogramin__mphA|aminoglycoside__aac(6')-I|beta-lactam__OXA-1|chloramphenicol__catB|beta-lactam__CTX-M-15	2019	South Korea: Seoul	Klebsiella pneumoniae	IncFII	PTU-FK
CP044391.1	-	Homo sapiens	-	-	2019	Taiwan	Klebsiella pneumoniae	IncFIA	PTU-FK
NZ_CP026148.1	end of the catheter	Homo sapiens	3	sulfonamide__sul1|aminoglycoside__aadA|trimethoprim__dfrA12	2019	China: Fujian Province	Klebsiella pneumoniae	IncFIB	PTU-FK
NZ_CP047686.1	body fluid	Homo sapiens	2	beta-lactam__KPC-2|quinolone__qnrS	2020	China	Serratia marcescens	FII	PTU-FK
CP052287.1	blood	Homo sapiens	8	beta-lactam__CTX-M-15|aminoglycoside__aac(3)-II|chloramphenicol__catB|beta-lactam__OXA-1|aminoglycoside__aac(6')-I|tetracycline__tetA|beta-lactam__OXA-9|quinolone__qnrB	2020	South Korea: Jeonnam	Klebsiella pneumoniae	IncFIB	PTU-FK
CP052358.1	blood	Homo sapiens	3	beta-lactam__TEM-1|quinolone__qnrS|beta-lactam__CTX-M-15	2020	South Korea: Chungbuk	Klebsiella pneumoniae	IncFIA	PTU-FK
NZ_CP059380.1	blood	Homo sapiens	13	aminoglycoside__aac(3)-II|chloramphenicol__catB|beta-lactam__OXA-1|aminoglycoside__aac(6')-I|beta-lactam__CTX-M-15|beta-lactam__TEM-1|aminoglycoside__aph(6)-I|aminoglycoside__aph(3'')-I|sulfonamide__sul2|trimethoprim__dfrA14|quinolone__qnrB|beta-lactam__OXA-9|tetracycline__tetA	2020	Israel	Klebsiella pneumoniae	IncFIB	PTU-FK
CP052570.1	blood	Homo sapiens	10	aminoglycoside__aac(3)-II|quinolone__qnrS|sulfonamide__sul1|trimethoprim__dfrA1|tetracycline__tetA|beta-lactam__TEM-1|aminoglycoside__aph(6)-I|aminoglycoside__aph(3'')-I|sulfonamide__sul2|beta-lactam__CTX-M-14	2020	South Korea: Seoul	Klebsiella pneumoniae	IncFIB	PTU-FK
NZ_CP053036.1	blood	Homo sapiens	5	chloramphenicol__catA|macrolide-lincosamide-streptogramin__mphA|sulfonamide__sul1|aminoglycoside__aadA|trimethoprim__dfrA12	2020	Brazil: Sao Paulo	Klebsiella pneumoniae	IncFIB	PTU-FK
CP052173.1	blood	Homo sapiens	12	aminoglycoside__aac(3)-II|quinolone__qnrS|sulfonamide__sul1|trimethoprim__dfrA1|tetracycline__tetA|tetracycline__tetD|chloramphenicol__catA|beta-lactam__TEM-1|aminoglycoside__aph(6)-I|aminoglycoside__aph(3'')-I|sulfonamide__sul2|beta-lactam__CTX-M-14	2020	South Korea: Busan	Klebsiella pneumoniae	IncFIB	PTU-FK
CP052438.1	blood	Homo sapiens	-	-	2020	South Korea: Gangwon	Klebsiella pneumoniae	FII	PTU-FK
CP052521.1	blood	Homo sapiens	6	aminoglycoside__aac(3)-II|quinolone__qnrS|sulfonamide__sul1|trimethoprim__dfrA1|tetracycline__tetA|beta-lactam__CTX-M-14	2020	South Korea: Gyeonggi	Klebsiella pneumoniae	IncFIB	PTU-FK
NZ_CP061833.1	blood	Homo sapiens	10	beta-lactam__CTX-M-15|trimethoprim__dfrA14|quinolone__qnrB|aminoglycoside__aac(3)-II|chloramphenicol__catB|beta-lactam__OXA-1|aminoglycoside__aac(6')-I|tetracycline__tetA|beta-lactam__OXA-9|quinolone__qnrB	2020	Chile	Klebsiella pneumoniae	IncFIB	PTU-FK
CP052566.1	blood	Homo sapiens	11	beta-lactam__OXA-9|quinolone__qnrB|trimethoprim__dfrA14|beta-lactam__CTX-M-15|beta-lactam__TEM-1|aminoglycoside__aac(6')-I|trimethoprim__dfrA12|aminoglycoside__aadA|sulfonamide__sul1|beta-lactam__OXA-1|chloramphenicol__catB	2020	South Korea: Seoul	Klebsiella pneumoniae	IncR	PTU-FK
NZ_CP056026.1	blood	Homo sapiens	4	beta-lactam__TEM-1|beta-lactam__KPC-2|aminoglycoside__aac(6')-I|aminoglycoside__aadA	2020	USA	Klebsiella pneumoniae	IncFIB	PTU-FK
CP052499.1	blood	Homo sapiens	13	sulfonamide__sul2|aminoglycoside__aph(3'')-I|aminoglycoside__aph(6)-I|beta-lactam__TEM-1|beta-lactam__CTX-M-15|aminoglycoside__aac(6')-I|beta-lactam__OXA-1|chloramphenicol__catB|aminoglycoside__aac(3)-II|tetracycline__tetA|beta-lactam__OXA-9|quinolone__qnrB|trimethoprim__dfrA14	2020	South Korea: Gyeonggi	Klebsiella pneumoniae	IncFIB	PTU-FK
CP058800.1	blood	Homo sapiens	-	-	2020	India	Klebsiella pneumoniae	IncFIB	PTU-FK
CP052279.1	blood	Homo sapiens	9	tetracycline__tetA|trimethoprim__dfrA1|sulfonamide__sul1|quinolone__qnrS|beta-lactam__CTX-M-14|sulfonamide__sul2|aminoglycoside__aph(3'')-I|aminoglycoside__aph(6)-I|beta-lactam__TEM-1	2020	South Korea: Jeonnam	Klebsiella pneumoniae	IncFIB	PTU-FK
CP052553.1	blood	Homo sapiens	2	beta-lactam__OXA-9|quinolone__qnrB	2020	South Korea: Seoul	Klebsiella pneumoniae	IncFIA	PTU-FK
CP052263.1	blood	Homo sapiens	9	tetracycline__tetA|sulfonamide__sul2|aminoglycoside__aph(3'')-I|aminoglycoside__aph(6)-I|beta-lactam__TEM-1|beta-lactam__CTX-M-15|trimethoprim__dfrA14|quinolone__qnrB|beta-lactam__OXA-9	2020	South Korea: Jeonnam	Klebsiella pneumoniae	IncFIB	PTU-FK
CP052169.1	blood	Homo sapiens	16	sulfonamide__sul2|aminoglycoside__aph(3'')-I|aminoglycoside__aph(6)-I|beta-lactam__TEM-1|beta-lactam__CTX-M-15|aminoglycoside__aac(3)-II|aminoglycoside__aac(6')-I|beta-lactam__OXA-1|chloramphenicol__catB|tetracycline__tetA|beta-lactam__OXA-9|quinolone__qnrB|trimethoprim__dfrA14|beta-lactam__CTX-M-15|beta-lactam__TEM-1|quinolone__qnrS	2020	South Korea: Busan	Klebsiella pneumoniae	IncFIB	PTU-FK
CP052364.1	blood	Homo sapiens	3	beta-lactam__TEM-1|quinolone__qnrS|beta-lactam__CTX-M-15	2020	South Korea: Chungbuk	Klebsiella pneumoniae	IncFIA	PTU-FK
CP052214.1	blood	Homo sapiens	13	beta-lactam__CTX-M-15|sulfonamide__sul2|aminoglycoside__aph(3'')-I|aminoglycoside__aph(6)-I|beta-lactam__TEM-1|trimethoprim__dfrA14|chloramphenicol__catB|beta-lactam__OXA-1|aminoglycoside__aac(6')-I|tetracycline__tetA|beta-lactam__OXA-9|quinolone__qnrB|aminoglycoside__aac(3)-II	2020	South Korea: Jeonnam	Klebsiella pneumoniae	IncFIB	PTU-FK
CP052477.1	blood	Homo sapiens	-	-	2020	South Korea: Gangwon	Klebsiella pneumoniae	IncFIB	PTU-FK
CP052564.1	blood	Homo sapiens	3	beta-lactam__TEM-1|quinolone__qnrS|beta-lactam__CTX-M-15	2020	South Korea: Seoul	Klebsiella pneumoniae	IncFIB	PTU-FK
CP052148.1	blood	Homo sapiens	13	trimethoprim__dfrA14|quinolone__qnrB|beta-lactam__OXA-9|tetracycline__tetA|aminoglycoside__aac(6')-I|beta-lactam__OXA-1|chloramphenicol__catB|aminoglycoside__aac(3)-II|sulfonamide__sul2|aminoglycoside__aph(3'')-I|aminoglycoside__aph(6)-I|beta-lactam__TEM-1|beta-lactam__CTX-M-15	2020	South Korea: Busan	Klebsiella pneumoniae	IncFIB	PTU-FK
CP052330.1	blood	Homo sapiens	3	beta-lactam__TEM-1|quinolone__qnrS|beta-lactam__CTX-M-15	2020	South Korea: Chungbuk	Klebsiella pneumoniae	IncFIA	PTU-FK
CP052176.1	blood	Homo sapiens	12	sulfonamide__sul2|aminoglycoside__aph(3'')-I|aminoglycoside__aph(6)-I|beta-lactam__TEM-1|beta-lactam__CTX-M-15|chloramphenicol__catB|beta-lactam__OXA-1|aminoglycoside__aac(6')-I|tetracycline__tetA|beta-lactam__OXA-9|quinolone__qnrB|trimethoprim__dfrA14	2020	South Korea: Busan	Klebsiella pneumoniae	IncFIB	PTU-FK
CP052415.1	blood	Homo sapiens	-	-	2020	South Korea: Gangwon	Klebsiella pneumoniae	IncFIB	PTU-FK
CP052243.1	blood	Homo sapiens	13	sulfonamide__sul2|aminoglycoside__aph(3'')-I|aminoglycoside__aph(6)-I|beta-lactam__TEM-1|beta-lactam__CTX-M-15|trimethoprim__dfrA14|aminoglycoside__aac(3)-II|aminoglycoside__aac(6')-I|beta-lactam__OXA-1|chloramphenicol__catB|tetracycline__tetA|beta-lactam__OXA-9|quinolone__qnrB	2020	South Korea: Jeonnam	Klebsiella pneumoniae	IncFIB	PTU-FK
CP052276.1	blood	Homo sapiens	13	beta-lactam__CTX-M-15|sulfonamide__sul2|aminoglycoside__aph(3'')-I|aminoglycoside__aph(6)-I|beta-lactam__TEM-1|trimethoprim__dfrA14|quinolone__qnrB|beta-lactam__OXA-9|tetracycline__tetA|aminoglycoside__aac(6')-I|beta-lactam__OXA-1|chloramphenicol__catB|aminoglycoside__aac(3)-II	2020	South Korea: Jeonnam	Klebsiella pneumoniae	IncFIB	PTU-FK
CP052525.1	blood	Homo sapiens	6	trimethoprim__dfrA14|beta-lactam__CTX-M-15|beta-lactam__TEM-1|aminoglycoside__aph(6)-I|aminoglycoside__aph(3'')-I|sulfonamide__sul2	2020	South Korea: Gyeonggi	Klebsiella pneumoniae	IncFIB	PTU-FK
NZ_CP037929.1	blood	Homo sapiens	13	chloramphenicol__catA|aminoglycoside__aac(3)-II|aminoglycoside__aac(6')-I|beta-lactam__OXA-1|chloramphenicol__catB|beta-lactam__OXA-9|quinolone__qnrB|trimethoprim__dfrA14|aminoglycoside__aph(3')-I|macrolide-lincosamide-streptogramin__mphA|sulfonamide__sul1|aminoglycoside__aadA|trimethoprim__dfrA12	2020	Italy:Palermo	Klebsiella pneumoniae	IncFIB	PTU-FK
CP052469.1	blood	Homo sapiens	-	-	2020	South Korea: Gangwon	Klebsiella pneumoniae	IncFIB	PTU-FK
NZ_CP056025.1	blood	Homo sapiens	6	chloramphenicol__catA|beta-lactam__TEM-1|macrolide-lincosamide-streptogramin__mphA|sulfonamide__sul1|aminoglycoside__aadA|trimethoprim__dfrA12	2020	USA	Klebsiella pneumoniae	IncFIB	PTU-FK
CP052538.1	blood	Homo sapiens	13	sulfonamide__sul2|aminoglycoside__aph(3'')-I|aminoglycoside__aph(6)-I|beta-lactam__TEM-1|beta-lactam__CTX-M-15|aminoglycoside__aac(3)-II|chloramphenicol__catB|beta-lactam__OXA-1|aminoglycoside__aac(6')-I|tetracycline__tetA|beta-lactam__OXA-9|quinolone__qnrB|trimethoprim__dfrA14	2020	South Korea: Gyeonggi	Klebsiella pneumoniae	IncFIB	PTU-FK
CP052307.1	blood	Homo sapiens	13	aminoglycoside__aac(6')-I|beta-lactam__OXA-1|chloramphenicol__catB|aminoglycoside__aac(3)-II|sulfonamide__sul2|aminoglycoside__aph(3'')-I|aminoglycoside__aph(6)-I|beta-lactam__TEM-1|beta-lactam__CTX-M-15|trimethoprim__dfrA14|quinolone__qnrB|beta-lactam__OXA-9|tetracycline__tetA	2020	South Korea: Jeonnam	Klebsiella pneumoniae	IncFIB	PTU-FK
CP052337.1	blood	Homo sapiens	-	-	2020	South Korea: Chungbuk	Klebsiella pneumoniae	IncFIB	PTU-FK
CP052401.1	blood	Homo sapiens	-	-	2020	South Korea: Gangwon	Klebsiella pneumoniae	IncFIB	PTU-FK
CP052168.1	blood	Homo sapiens	6	aminoglycoside__aadA|trimethoprim__dfrA12|chloramphenicol__catA|beta-lactam__SHV-5|macrolide-lincosamide-streptogramin__mphA|sulfonamide__sul1	2020	South Korea: Busan	Klebsiella pneumoniae	IncFIB	PTU-FK
CP052506.1	blood	Homo sapiens	13	aminoglycoside__aac(3)-II|tetracycline__tetA|beta-lactam__OXA-9|quinolone__qnrB|trimethoprim__dfrA14|sulfonamide__sul2|aminoglycoside__aph(3'')-I|aminoglycoside__aph(6)-I|beta-lactam__TEM-1|beta-lactam__CTX-M-15|aminoglycoside__aac(6')-I|beta-lactam__OXA-1|chloramphenicol__catB	2020	South Korea: Gyeonggi	Klebsiella pneumoniae	IncFIB	PTU-FK
CP052296.1	blood	Homo sapiens	6	quinolone__qnrS|sulfonamide__sul1|trimethoprim__dfrA1|tetracycline__tetA|tetracycline__tetD|beta-lactam__CTX-M-14	2020	South Korea: Jeonnam	Klebsiella pneumoniae	IncFIB	PTU-FK
NZ_CP047683.1	blood	Homo sapiens	2	beta-lactam__KPC-2|quinolone__qnrS	2020	China	Serratia marcescens	FII	PTU-FK
CP052218.1	blood	Homo sapiens	4	beta-lactam__TEM-1|trimethoprim__dfrA12|aminoglycoside__aadA|sulfonamide__sul1	2020	South Korea: Jeonnam	Klebsiella pneumoniae	IncFIB	PTU-FK
NZ_CP053767.1	blood	Homo sapiens	1	chloramphenicol__catA	2020	India	Klebsiella pneumoniae	IncFIB	PTU-FK
CP052441.1	blood	Homo sapiens	12	sulfonamide__sul2|aminoglycoside__aph(3'')-I|aminoglycoside__aph(6)-I|beta-lactam__TEM-1|beta-lactam__CTX-M-15|trimethoprim__dfrA14|quinolone__qnrB|beta-lactam__OXA-9|aminoglycoside__aac(6')-I|beta-lactam__OXA-1|chloramphenicol__catB|aminoglycoside__aac(3)-II	2020	South Korea: Gangwon	Klebsiella pneumoniae	IncFIB	PTU-FK
NZ_CP054266.1	blood	Homo sapiens	1	beta-lactam__KPC-3	2020	USA	Klebsiella pneumoniae	IncFIB	PTU-FK
CP052288.1	blood	Homo sapiens	5	sulfonamide__sul2|aminoglycoside__aph(3'')-I|aminoglycoside__aph(6)-I|beta-lactam__TEM-1|trimethoprim__dfrA14	2020	South Korea: Jeonnam	Klebsiella pneumoniae	IncFIB	PTU-FK
CP052540.1	blood	Homo sapiens	2	quinolone__qnrS|beta-lactam__TEM-1	2020	South Korea: Gyeonggi	Klebsiella pneumoniae	IncFII	PTU-FK
CP052408.1	blood	Homo sapiens	-	-	2020	South Korea: Gangwon	Klebsiella pneumoniae	IncFIB	PTU-FK
NZ_CP040025.1	blood	Homo sapiens	5	sulfonamide__sul1|beta-lactam__DHA-6|beta-lactam__OXA-9|quinolone__qnrB|chloramphenicol__cat_chloramphenicol acetyltransferase	2020	Taiwan:Taichung	Klebsiella pneumoniae	IncFIB	PTU-FK
CP052405.1	blood	Homo sapiens	2	aminoglycoside__aph(3')-I|chloramphenicol__catA	2020	South Korea: Gangwon	Klebsiella pneumoniae	IncFIB	PTU-FK
CP052164.1	blood	Homo sapiens	2	beta-lactam__OXA-9|quinolone__qnrB	2020	South Korea: Busan	Klebsiella pneumoniae	IncFIA	PTU-FK
CP052374.1	blood	Homo sapiens	3	beta-lactam__TEM-1|quinolone__qnrS|beta-lactam__CTX-M-15	2020	South Korea: Chungbuk	Klebsiella pneumoniae	IncFIA	PTU-FK
NZ_CP053773.1	blood	Homo sapiens	-	-	2020	India	Klebsiella pneumoniae	IncFIB	PTU-FK
CP052298.1	blood	Homo sapiens	13	beta-lactam__CTX-M-15|sulfonamide__sul2|aminoglycoside__aph(3'')-I|aminoglycoside__aph(6)-I|beta-lactam__TEM-1|trimethoprim__dfrA14|quinolone__qnrB|beta-lactam__OXA-9|tetracycline__tetA|aminoglycoside__aac(6')-I|beta-lactam__OXA-1|chloramphenicol__catB|aminoglycoside__aac(3)-II	2020	South Korea: Jeonnam	Klebsiella pneumoniae	IncFIB	PTU-FK
CP052504.1	blood	Homo sapiens	6	aminoglycoside__aac(3)-II|quinolone__qnrS|sulfonamide__sul1|trimethoprim__dfrA1|tetracycline__tetA|beta-lactam__CTX-M-14	2020	South Korea: Gyeonggi	Klebsiella pneumoniae	IncFIB	PTU-FK
NZ_CP034322.1	feces	Homo sapiens	5	sulfonamide__sul2|aminoglycoside__aac(3)-II|beta-lactam__TEM-1|beta-lactam__CTX-M-15|trimethoprim__dfrA5	2020	Tanzania: Dar es Salaam	Klebsiella pneumoniae	IncR	PTU-FK
LR890723.1	rectal swab	Homo sapiens	7	beta-lactam__OXA-9|quinolone__qnrB|trimethoprim__dfrA14|beta-lactam__CTX-M-15|aminoglycoside__aac(6')-I|beta-lactam__OXA-1|chloramphenicol__catB	2020	Australia: Melbourne	Klebsiella pneumoniae	IncFIB	PTU-FK
LR890711.1	rectal swab	Homo sapiens	-	-	2020	Australia: Melbourne	Klebsiella pneumoniae	IncFIB	PTU-FK
LR890231.1	rectal swab	Homo sapiens	12	sulfonamide__sul2|aminoglycoside__aph(3'')-I|aminoglycoside__aph(6)-I|beta-lactam__TEM-1|beta-lactam__CTX-M-15|trimethoprim__dfrA14|chloramphenicol__catB|beta-lactam__OXA-1|aminoglycoside__aac(6')-I|tetracycline__tetA|beta-lactam__OXA-9|quinolone__qnrB	2020	Australia: Melbourne	Klebsiella pneumoniae	IncFIB	PTU-FK
NZ_CP054304.1	Rectal swab	Homo sapiens	-	-	2020	Australia: Brisbane	Klebsiella pneumoniae	IncFII	PTU-FK
NZ_CP060283.1	Rectal Swab	Homo sapiens	4	trimethoprim__dfrA14|quinolone__qnrB|beta-lactam__OXA-9|tetracycline__tetA	2020	Singapore	Klebsiella pneumoniae	IncFII	PTU-FK
NZ_CP054287.1	Rectal swab	Homo sapiens	13	aminoglycoside__aac(3)-II|chloramphenicol__catB|beta-lactam__OXA-1|aminoglycoside__aac(6')-I|beta-lactam__CTX-M-15|beta-lactam__TEM-112|aminoglycoside__aph(6)-I|aminoglycoside__aph(3'')-I|sulfonamide__sul2|trimethoprim__dfrA14|quinolone__qnrB|beta-lactam__OXA-9|tetracycline__tetA	2020	USA:Maine	Klebsiella pneumoniae	FIA	PTU-FK
NZ_CP050379.1	Rectal swab	Homo sapiens	11	macrolide-lincosamide-streptogramin__mphA|sulfonamide__sul2|aminoglycoside__aph(3'')-I|aminoglycoside__aph(6)-I|beta-lactam__TEM-1|chloramphenicol__catB|beta-lactam__OXA-1|aminoglycoside__aac(6')-I|beta-lactam__CTX-M-15|aminoglycoside__aph(3')-I|aminoglycoside__aac(3)-II	2020	Czech Republic: Prague	Klebsiella pneumoniae	IncFIB	PTU-FK
NZ_CP063430.1	rectal swab	Homo sapiens	7	macrolide-lincosamide-streptogramin__mphA|sulfonamide__sul1|aminoglycoside__aadA|rifamycin__ADP-ribosylating transferase_arr|aminoglycoside__aac(6')-I|tetracycline__tetA|beta-lactam__CTX-M-15	2020	Singapore	Klebsiella pneumoniae	IncFII	PTU-FK
NZ_CP054286.1	Rectal swab	Homo sapiens	-	-	2020	USA:Maine	Klebsiella pneumoniae	IncFIB	PTU-FK
NZ_CP050168.1	rectal_swab	Homo sapiens	2	beta-lactam__TEM-1|beta-lactam__KPC-2	2020	Hong Kong	Klebsiella pneumoniae	IncFIB	PTU-FK
NZ_CP045676.1	rectum	Homo sapiens	8	trimethoprim__dfrA14|beta-lactam__CTX-M-15|beta-lactam__TEM-1|aminoglycoside__aph(6)-I|aminoglycoside__aph(3'')-I|sulfonamide__sul2|beta-lactam__OXA-9|quinolone__qnrB	2020	China	Klebsiella pneumoniae	IncFIB	PTU-FK
NZ_CP062995.1	sputum	Homo sapiens	9	aminoglycoside__aph(3')-I|quinolone__qnrB|beta-lactam__OXA-9|beta-lactam__TEM-1|beta-lactam__CTX-M-15|chloramphenicol__catB|beta-lactam__OXA-1|aminoglycoside__aac(6')-I|trimethoprim__dfrA14	2020	Russia: Moscow	Klebsiella pneumoniae	IncFIB	PTU-FK
LR890385.1	sputum	Homo sapiens	12	sulfonamide__sul2|aminoglycoside__aph(3'')-I|aminoglycoside__aph(6)-I|beta-lactam__TEM-1|beta-lactam__CTX-M-15|trimethoprim__dfrA14|chloramphenicol__catB|beta-lactam__OXA-1|aminoglycoside__aac(6')-I|tetracycline__tetA|beta-lactam__OXA-9|quinolone__qnrB	2020	Australia: Melbourne	Klebsiella pneumoniae	IncFIB	PTU-FK
NZ_CP040123.1	sputum	Homo sapiens	3	beta-lactam__KPC-2|beta-lactam__SHV-5|sulfonamide__sul2	2020	China	Klebsiella pneumoniae	IncFIB	PTU-FK
NZ_CP050155.1	sputum	Homo sapiens	8	beta-lactam__DHA-6|beta-lactam__OXA-9|quinolone__qnrB|beta-lactam__IMP-4|sulfonamide__sul2|aminoglycoside__aph(3'')-I|aminoglycoside__aph(6)-I|sulfonamide__sul1	2020	Hong Kong	Klebsiella quasipneumoniae	IncFII	PTU-FK
NZ_CP047680.1	sputum	Homo sapiens	1	beta-lactam__KPC-2	2020	China	Serratia marcescens	FII	PTU-FK
NZ_CP061352.1	Stool/Rectal Swab	Homo sapiens	7	aminoglycoside__aac(6')-I|tetracycline__tetA|beta-lactam__OXA-9|quinolone__qnrB|trimethoprim__dfrA14|chloramphenicol__catB|beta-lactam__OXA-1	2020	Singapore	Klebsiella pneumoniae	IncFII	PTU-FK
NZ_MF150084.1	urine	Homo sapiens	14	beta-lactam__TEM-1|aminoglycoside__rmtB|tetracycline__tetG|chloramphenicol__floR|sulfonamide__sul1|aminoglycoside__aadA|trimethoprim__dfrA12|chloramphenicol__catA|aminoglycoside__aph(3')-I|macrolide-lincosamide-streptogramin__mphA|sulfonamide__sul1|aminoglycoside__aadA|trimethoprim__dfrA12|aminoglycoside__aac(3)-II	2020	Brazil: City of Sao Paulo, State of Sao Paulo	Klebsiella pneumoniae	IncFIB	PTU-FK
NZ_CP063015.1	urine	Homo sapiens	3	beta-lactam__TEM-1|aminoglycoside__aadA|aminoglycoside__aac(6')-I	2020	Russia: Moscow	Klebsiella pneumoniae	IncFIB	PTU-FK
NZ_CP058326.1	urine	Homo sapiens	6	chloramphenicol__catA|aminoglycoside__aph(3')-I|macrolide-lincosamide-streptogramin__mphA|sulfonamide__sul1|aminoglycoside__aadA|trimethoprim__dfrA12	2020	Italy: Lecco	Klebsiella pneumoniae	IncFIB	PTU-FK
NZ_CP050373.1	urine	Homo sapiens	-	-	2020	Czech Republic: Prague	Klebsiella pneumoniae	IncFIB	PTU-FK
NZ_CP058327.1	urine	Homo sapiens	4	aminoglycoside__aadA|aminoglycoside__aac(6')-I|beta-lactam__KPC-3|beta-lactam__TEM-1	2020	Italy: Lecco	Klebsiella pneumoniae	IncFII	PTU-FK
NZ_CP059310.1	not applicable	Homo sapiens	-	-	2020	not applicable	Klebsiella pneumoniae	IncFIB	PTU-FK
NZ_CP059315.1	not applicable	Homo sapiens	1	beta-lactam__KPC-2	2020	not applicable	Klebsiella pneumoniae	IncFIB	PTU-FK
NZ_CP064231.1	-	Homo sapiens	1	beta-lactam__KPC-2	2020	China:Nanchang	Klebsiella pneumoniae	FII	PTU-FK
NZ_AP023340.1	-	Homo sapiens	10	aminoglycoside__aph(6)-I|aminoglycoside__aph(3'')-I|quinolone__qnrB|beta-lactam__OXA-9|beta-lactam__DHA-6|sulfonamide__sul1|quinolone__qnrB|beta-lactam__OXA-9|sulfonamide__sul1|macrolide-lincosamide-streptogramin__mphA	2020	Viet Nam:Hanoi	Klebsiella pneumoniae	IncFIB	PTU-FK
NZ_CP046943.1	-	Homo sapiens	-	-	2020	Bangladesh: Dhaka	Klebsiella pneumoniae	IncFII	PTU-FK
AP023455.1	-	Homo sapiens	2	macrolide-lincosamide-streptogramin__mphA|tetracycline__tetA	2020	Myanmar:Yangon	Klebsiella pneumoniae	IncFIB	PTU-FK
NZ_AP018830.1	-	Homo sapiens	27	beta-lactam__TEM-1|beta-lactam__CTX-M-15|tetracycline__tetA|aminoglycoside__aac(6')-I|rifamycin__ADP-ribosylating transferase_arr|aminoglycoside__aadA|sulfonamide__sul1|unclassified__16S rRNA methylase|aminoglycoside__aph(3'')-I|aminoglycoside__aph(6)-I|sulfonamide__sul2|aminoglycoside__aph(3'')-I|aminoglycoside__aph(6)-I|trimethoprim__dfrA12|aminoglycoside__aadA|sulfonamide__sul1|beta-lactam__ND…	2020	Myanmar:Yangon	Enterobacter hormaechei	IncR	PTU-FK
NZ_CP039525.1	-	Homo sapiens	-	-	2020	China	Klebsiella pneumoniae	IncFII	PTU-FK
NZ_CP064234.1	-	Homo sapiens	1	beta-lactam__KPC-2	2020	China:Nanchang	Klebsiella pneumoniae	FII	PTU-FK
NZ_CP046950.1	-	Homo sapiens	14	aminoglycoside__aac(3)-II|chloramphenicol__catB|beta-lactam__OXA-1|aminoglycoside__aac(6')-I|tetracycline__tetA|beta-lactam__OXA-9|quinolone__qnrB|trimethoprim__dfrA14|aminoglycoside__aph(3')-I|sulfonamide__sul3|chloramphenicol__cmlA|aminoglycoside__aadA|tetracycline__tetA|beta-lactam__TEM-1	2020	Bangladesh: Dhaka	Klebsiella pneumoniae	IncFIB	PTU-FK
NZ_AP019401.1	-	Homo sapiens	2	tetracycline__tetA|trimethoprim__dfrA1	2020	Japan:Osaka	Klebsiella pneumoniae	IncFII	PTU-FK
NZ_CP060808.1	-	Homo sapiens	5	beta-lactam__CTX-M-14|sulfonamide__sul1|beta-lactam__DHA-6|beta-lactam__OXA-9|quinolone__qnrB	2020	China: Wenzhou	Klebsiella variicola	IncR	PTU-FK
NZ_CP049601.1	-	Homo sapiens	1	beta-lactam__KPC-2	2020	South Korea: Seoul	Klebsiella aerogenes	IncFII	PTU-FK
LR890205.1	BAL	Homo sapiens	20	sulfonamide__sul2|aminoglycoside__aph(3'')-I|aminoglycoside__aph(6)-I|beta-lactam__TEM-1|tetracycline__tetA|beta-lactam__OXA-9|quinolone__qnrB|trimethoprim__dfrA14|beta-lactam__CTX-M-15|aminoglycoside__aac(6')-I|beta-lactam__OXA-1|chloramphenicol__catB|beta-lactam__CTX-M-15|aminoglycoside__aac(6')-I|beta-lactam__OXA-1|chloramphenicol__catB|beta-lactam__CTX-M-15|aminoglycoside__aac(6')-I|beta-lact…	2020	Australia: Melbourne	Klebsiella pneumoniae	IncFIB	PTU-FK
NZ_CP062998.1	Gall bladder	Homo sapiens	-	-	2020	Russia: Moscow	Klebsiella pneumoniae	IncFIB	PTU-FK
NZ_CP062793.1	Percutaneous abscess drainage	Homo sapiens	11	beta-lactam__OXA-9|quinolone__qnrB|beta-lactam__TEM-1|beta-lactam__CTX-M-15|sulfonamide__sul1|aminoglycoside__aadA|rifamycin__ADP-ribosylating transferase_arr|aminoglycoside__aac(6')-I|aminoglycoside__aph(6)-I|aminoglycoside__aph(3'')-I|sulfonamide__sul2	2020	Colombia: Bogota	Klebsiella pneumoniae	IncN	PTU-FK
NZ_CP063279.1	Postoperative wound	Homo sapiens	12	beta-lactam__OXA-9|quinolone__qnrB|beta-lactam__CTX-M-15|aminoglycoside__aac(6')-I|trimethoprim__dfrA14|beta-lactam__TEM-1|aminoglycoside__aph(6)-I|aminoglycoside__aph(3'')-I|sulfonamide__sul2|beta-lactam__OXA-1|chloramphenicol__catB|tetracycline__tetA	2020	Russia:Moscow	Klebsiella pneumoniae	IncFII	PTU-FK
NZ_CP039809.1	pus	Homo sapiens	5	aminoglycoside__aph(3')-I|trimethoprim__dfrA12|aminoglycoside__aadA|sulfonamide__sul1|macrolide-lincosamide-streptogramin__mphA	2020	China:Beijing	Klebsiella pneumoniae	IncFIB	PTU-FK
NZ_CP040030.1	pus	Homo sapiens	4	sulfonamide__sul1|beta-lactam__DHA-6|beta-lactam__OXA-9|quinolone__qnrB	2020	Taiwan:Taichung	Klebsiella pneumoniae	IncFIB	PTU-FK
NZ_CP061397.1	unknown	Homo sapiens	6	aminoglycoside__aph(3')-I|macrolide-lincosamide-streptogramin__mphA|sulfonamide__sul1|aminoglycoside__aadA|trimethoprim__dfrA12|chloramphenicol__catA	2020	USA: Chicago, IL	Klebsiella pneumoniae	IncFIB	PTU-FK
NZ_CP061387.1	unknown	Homo sapiens	2	beta-lactam__TEM-1|beta-lactam__KPC-3	2020	USA: Chicago, IL	Klebsiella pneumoniae	IncFIB	PTU-FK
NZ_CP061405.1	unknown	Homo sapiens	-	-	2020	USA: Chicago, IL	Klebsiella pneumoniae	IncFII	PTU-FK
NZ_CP034282.1	not applicable	Homo species	13	trimethoprim__dfrA14|quinolone__qnrB|beta-lactam__OXA-9|tetracycline__tetA|aminoglycoside__aac(6')-I|beta-lactam__OXA-1|chloramphenicol__catB|aminoglycoside__aac(3)-II|beta-lactam__CTX-M-15|beta-lactam__TEM-1|aminoglycoside__aph(6)-I|aminoglycoside__aph(3'')-I|sulfonamide__sul2	2018	not applicable	Klebsiella pneumoniae	IncFIB	PTU-FK
NZ_CP041084.1	not applicable	Homo species	2	beta-lactam__TEM-1|aminoglycoside__aac(3)-II	2019	not applicable	Klebsiella pneumoniae	IncFIB	PTU-FK
NZ_CP024537.1	not collected	Homo species	-	-	2017	not collected	Klebsiella pneumoniae	IncFIB	PTU-FK
NZ_CP024551.1	not collected	Homo species	-	-	2017	not collected	Klebsiella pneumoniae	IncFIB	PTU-FK
NZ_CP064175.1	Anal swab	Homo species	2	macrolide-lincosamide-streptogramin__mphA|aminoglycoside__aph(3')-I	2020	China:henan	Klebsiella pneumoniae	IncFIB	PTU-FK
NC_007208.1	clinic	-	-	-	2005	-	Salmonella enterica	IncFII	PTU-FS
NC_013437.1	clinic	-	8	sulfonamide__sul2|aminoglycoside__aph(3'')-I|aminoglycoside__aph(6)-I|trimethoprim__dfrA1|aminoglycoside__aadA|sulfonamide__sul1|chloramphenicol__catA|beta-lactam__TEM-1	2009	-	Salmonella enterica	IncFIB	PTU-FS
NC_016855.1	clinic	-	-	-	2012	-	Salmonella enterica	IncFII	PTU-FS
NZ_CP018658.1	human	-	-	-	2017	USA	Salmonella enterica	IncFIB	PTU-FS
NZ_CP018656.1	human	-	7	beta-lactam__TEM-1|aminoglycoside__aph(6)-I|aminoglycoside__aph(3'')-I|tetracycline__tetB|tetracycline__tetC|tetracycline__tetD|chloramphenicol__catA	2017	USA	Salmonella enterica	IncHI1A	PTU-FS
NZ_CP018634.1	human	-	-	-	2017	USA	Salmonella enterica	IncFIB	PTU-FS
NZ_LS997974.1	Blood of 26-month child with malaria and anemia	-	8	sulfonamide__sul1|aminoglycoside__aadA|trimethoprim__dfrA1|aminoglycoside__aph(6)-I|aminoglycoside__aph(3'')-I|sulfonamide__sul2|beta-lactam__TEM-1|chloramphenicol__catA	2018	-	Salmonella enterica	IncFIB	PTU-FS
NZ_CP050736.1	feces	Homo sapiens	4	aminoglycoside__aadA|sulfonamide__sul1|aminoglycoside__aac(3)-II|trimethoprim__dfrA12	2020	China:Shanghai	Salmonella enterica	IncFIB	PTU-FS
NZ_CP007582.1	stool sample from patient with gastroenteritis	Homo sapiens	-	-	2015	Israel	Salmonella enterica	IncFII	PTU-FS
NZ_CP012348.1	-	Homo sapiens	-	-	2015	missing	Salmonella enterica	IncFII	PTU-FS
NZ_CP016390.1	blood culture	Homo sapiens	-	-	2016	USA:Colorado	Salmonella enterica	IncFII	PTU-FS
NZ_CP014359.1	stool	Homo sapiens	-	-	2016	Mexico:Yucatan	Salmonella enterica	IncFII	PTU-FS
NZ_CP014357.1	stool	Homo sapiens	-	-	2016	Mexico:Sonora	Salmonella enterica	IncFII	PTU-FS
NZ_CP014968.1	urine	Homo sapiens	-	-	2016	USA: BIFSCo Region 7	Salmonella enterica	IncFII	PTU-FS
NZ_CP014980.1	-	Homo sapiens	-	-	2016	missing	Salmonella enterica	IncFII	PTU-FS
NZ_CP014976.1	-	Homo sapiens	-	-	2016	USA: BIFSCo Region 2	Salmonella enterica	IncFII	PTU-FS
NZ_CP014537.1	cerebrospinal fluid	Homo sapiens	-	-	2016	Mexico:Sonora	Salmonella enterica	IncFII	PTU-FS
NZ_CP021464.1	blood	Homo sapiens	8	chloramphenicol__catA|sulfonamide__sul1|aminoglycoside__aadA|trimethoprim__dfrA1|aminoglycoside__aph(6)-I|aminoglycoside__aph(3'')-I|sulfonamide__sul2|beta-lactam__TEM-1	2018	Kenya	Salmonella enterica	IncFII	PTU-FS
NZ_CP029596.1	feces	Homo sapiens	-	-	2018	Sweden	Salmonella enterica	IncFII	PTU-FS
NZ_CP029594.1	feces	Homo sapiens	-	-	2018	Sweden	Salmonella enterica	IncFIB	PTU-FS
NZ_CP022071.1	stool	Homo sapiens	-	-	2018	Missing	Salmonella enterica	IncFIB	PTU-FS
NZ_CP027413.1	stool	Homo sapiens	-	-	2018	Missing	Salmonella enterica	IncFII	PTU-FS
NZ_CP023469.1	-	Homo sapiens	-	-	2018	not applicable	Salmonella enterica	IncFII	PTU-FS
NZ_CP046282.1	clinical isolate	Homo sapiens	-	-	2019	Nigeria: Ibadan	Salmonella enterica	IncFII	PTU-FS
NZ_CP029838.1	feces	Homo sapiens	-	-	2019	Australia	Salmonella enterica	IncFIB	PTU-FS
NZ_CP040565.1	stool	Homo sapiens	-	-	2019	USA:WA	Salmonella enterica	IncFII	PTU-FS
NZ_CP037876.1	stool	Homo sapiens	-	-	2019	Canada: Manitoba	Salmonella enterica	IncFIB	PTU-FS
NZ_CP040569.1	stool	Homo sapiens	-	-	2019	USA:NM	Salmonella enterica	IncFIB	PTU-FS
NZ_CP015599.1	stool	Homo sapiens	-	-	2019	South Korea: Gangwon	Salmonella enterica	IncFIB	PTU-FS
NZ_CP037873.1	stool	Homo sapiens	-	-	2019	Canada: Manitoba	Salmonella enterica	IncFIB	PTU-FS
NZ_CP039560.1	not collected	Homo sapiens	-	-	2019	Canada: MB	Salmonella enterica	IncFII	PTU-FS
NZ_CP039596.1	not collected	Homo sapiens	-	-	2019	Canada: NL	Salmonella enterica	IncFII	PTU-FS
NZ_CP039855.1	not collected	Homo sapiens	-	-	2019	Canada: BC	Salmonella enterica	IncFII	PTU-FS
NZ_CP039586.1	not collected	Homo sapiens	-	-	2019	Canada: ON	Salmonella enterica	IncFII	PTU-FS
NZ_CP039566.1	not collected	Homo sapiens	-	-	2019	Canada: MB	Salmonella enterica	IncFII	PTU-FS
NZ_CP040322.1	not collected	Homo sapiens	-	-	2019	Canada: BC	Salmonella enterica	IncFII	PTU-FS
NZ_CP044969.1	not collected	Homo sapiens	-	-	2019	Canada: SK	Salmonella enterica	IncFII	PTU-FS
NZ_CP039568.1	not collected	Homo sapiens	-	-	2019	Canada: QC	Salmonella enterica	IncFII	PTU-FS
NZ_CP039592.1	not collected	Homo sapiens	-	-	2019	Canada: ON	Salmonella enterica	IncFII	PTU-FS
NZ_CP038848.1	not collected	Homo sapiens	-	-	2019	Canada: NS	Salmonella enterica	IncFII	PTU-FS
NZ_CP044959.1	not collected	Homo sapiens	-	-	2019	Canada: SK	Salmonella enterica	IncFIB	PTU-FS
NZ_CP039583.1	not collected	Homo sapiens	-	-	2019	Canada: ON	Salmonella enterica	IncFII	PTU-FS
NZ_CP039577.1	not collected	Homo sapiens	7	trimethoprim__dfrA12|aminoglycoside__aadA|bleomycin__bleomycin resistance protein|beta-lactam__TEM-1|sulfonamide__sul3|tetracycline__tetA|tetracycline__tetM	2019	Canada: BC	Salmonella enterica	IncFII	PTU-FS
NZ_CP039580.1	not collected	Homo sapiens	3	trimethoprim__dfrA12|tetracycline__tetA|tetracycline__tetM	2019	Canada: QC	Salmonella enterica	IncFII	PTU-FS
NZ_CP028319.1	-	Homo sapiens	-	-	2019	USA:PA	Salmonella enterica	IncFIB	PTU-FS
NZ_CP045950.1	-	Homo sapiens	-	-	2019	Australia	Salmonella enterica	IncFIB	PTU-FS
NZ_CP060170.1	blood	Homo sapiens	-	-	2020	Malawi	Salmonella enterica	IncFIB	PTU-FS
NZ_CP060166.1	blood	Homo sapiens	8	chloramphenicol__catA|sulfonamide__sul1|aminoglycoside__aadA|trimethoprim__dfrA1|aminoglycoside__aph(6)-I|aminoglycoside__aph(3'')-I|sulfonamide__sul2|beta-lactam__TEM-1	2020	Malawi	Salmonella enterica	IncFIB	PTU-FS
NZ_CP050746.1	Diarrheal patient	Homo sapiens	4	trimethoprim__dfrA12|aminoglycoside__aadA|sulfonamide__sul1|aminoglycoside__aac(3)-II	2020	China:Shanghai	Salmonella enterica	IncFIB	PTU-FS
NZ_CP050741.1	Diarrheal patient	Homo sapiens	2	sulfonamide__sul1|aminoglycoside__aac(3)-II	2020	China:Shanghai	Salmonella enterica	IncFIB	PTU-FS
NZ_CP047324.1	feces	Homo sapiens	-	-	2020	USA: Oregon	Salmonella enterica	IncFII	PTU-FS
NZ_CP041974.1	stool	Homo sapiens	-	-	2020	South Korea: Daejeon	Salmonella enterica	IncFII	PTU-FS
NZ_CP064264.1	-	Human gut	-	-	2020	-	Salmonella enterica	IncFIB	PTU-FS
NZ_CP011417.1	stool	Homo sapiens	-	-	2015	Italy:Milan	Escherichia coli	IncFII	PTU-FSh
NZ_CP011595.1	Perirectal	Homo sapiens	1	beta-lactam__KPC-2	2015	USA:Virginia	Klebsiella oxytoca	IncFII	PTU-FV
NZ_CP044100.1	clinical isolate	Homo sapiens	-	-	2019	USA: MI	Citrobacter werkmanii	IncFII	PTU-FV
NZ_CP039488.1	-	Homo sapiens	-	-	2019	USA:MD	Salmonella enterica	IncFII	PTU-FV
NZ_CP046347.1	inflamed biopsy tissue from sigmoid colon	Homo sapiens	-	-	2019	USA:VA	Citrobacter portucalensis	IncFII	PTU-FV
NZ_CP054280.1	Rectal swab	Homo sapiens	-	-	2020	USA:Maine	Citrobacter freundii	IncFII	PTU-FV
NC_006323.1	clinic	-	-	-	2004	-	Yersinia pestis	IncFIB	PTU-FY
NZ_CP044111.1	clinical isolate	Homo sapiens	3	aminoglycoside__aadA|sulfonamide__sul1|beta-lactam__SHV-2	2019	USA: DC	Klebsiella michiganensis	IncFII	PTU-HI1A
NZ_CP060660.1	-	Homo sapiens	5	beta-lactam__KPC-3|aminoglycoside__aac(6')-I|aminoglycoside__aadA|beta-lactam__OXA-9|beta-lactam__TEM-1	2020	USA: MA, Boston	Citrobacter freundii	IncHI1A	PTU-HI1A
NZ_CP034040.1	miscellaneous body fluid	Homo sapiens	3	quinolone__qnrS|beta-lactam__TEM-1|chloramphenicol__catA	2018	USA: Ohio	Klebsiella pneumoniae	IncFIB	PTU-HI1B
CP044386.1	-	Homo sapiens	7	sulfonamide__sul3|beta-lactam__TEM-1|aminoglycoside__aph(6)-I|aminoglycoside__aph(3'')-I|colistin__MCR-1|aminoglycoside__aadA|chloramphenicol__cmlA	2019	Taiwan	Klebsiella pneumoniae	IncHI1B	PTU-HI1B
CP044377.1	-	Homo sapiens	10	tetracycline__tetD|aminoglycoside__aph(3'')-I|aminoglycoside__aph(6)-I|aminoglycoside__aph(3')-I|beta-lactam__TEM-1|sulfonamide__sul3|aminoglycoside__aadA|chloramphenicol__cmlA|aminoglycoside__aadA|colistin__MCR-1	2019	Taiwan	Klebsiella pneumoniae	IncFIB	PTU-HI1B
CP044381.1	-	Homo sapiens	12	aminoglycoside__aph(6)-I|aminoglycoside__aph(3'')-I|beta-lactam__TEM-1|chloramphenicol__chloramphenicol exporter|tetracycline__tetA|quinolone__qnrB|beta-lactam__OXA-9|beta-lactam__DHA-6|sulfonamide__sul1|aminoglycoside__aadA|chloramphenicol__cmlA|sulfonamide__sul3	2019	Taiwan	Klebsiella pneumoniae	IncHI1B	PTU-HI1B
CP052400.1	blood	Homo sapiens	10	chloramphenicol__catB|beta-lactam__OXA-1|aminoglycoside__aac(6')-I|beta-lactam__CTX-M-51|quinolone__qnrS|beta-lactam__TEM-1|aminoglycoside__aac(3)-II|macrolide-lincosamide-streptogramin__mphA|sulfonamide__sul1|rifamycin__ADP-ribosylating transferase_arr	2020	South Korea: Gangwon	Klebsiella pneumoniae	IncFIB	PTU-HI1B
NZ_MN200941.1	urine sample	-	12	chloramphenicol__chloramphenicol exporter|sulfonamide__sul2|aminoglycoside__aph(4)-I|aminoglycoside__aac(3)-IV|aminoglycoside__aac(6')-I|beta-lactam__OXA-1|chloramphenicol__catB|rifamycin__ADP-ribosylating transferase_arr|sulfonamide__sul1|tetracycline__tetA|bleomycin__bleomycin resistance protein|beta-lactam__CTX-M-65	2020	-	Escherichia coli	IncHI2	PTU-HI2
NZ_CP015833.1	fecal sample	Homo sapiens	10	tetracycline__tetA|sulfonamide__sul1|aminoglycoside__aadA|trimethoprim__dfrA1|aminoglycoside__aph(6)-I|aminoglycoside__aph(3'')-I|sulfonamide__sul3|aminoglycoside__aadA|chloramphenicol__cmlA|aminoglycoside__aadA	2016	United Kingdom	Escherichia coli	IncHI2A	PTU-HI2
NZ_CP031575.1	Rectal swab	Homo sapiens	4	aminoglycoside__aph(6)-I|aminoglycoside__aph(3'')-I|beta-lactam__TEM-1|beta-lactam__SHV-5	2018	Missing	Enterobacter hormaechei	IncHI2A	PTU-HI2
NZ_LC511997.1	-	Homo sapiens	6	sulfonamide__sul2|aminoglycoside__aph(3'')-I|aminoglycoside__aph(6)-I|beta-lactam__TEM-1|quinolone__qnrS|beta-lactam__CTX-M-15	2020	Myanmar:Yangon	Enterobacter hormaechei	IncHI2A	PTU-HI2
NC_011419.1	clinic	-	1	tetracycline__tetA	2008	-	Escherichia coli	IncI1-I	PTU-I1
NC_014383.1	clinic	-	2	beta-lactam__TEM-1|beta-lactam__CTX-M-15	2010	-	Escherichia coli	IncI1-I	PTU-I1
NC_019043.1	neonatal diarrhea	-	4	sulfonamide__sul3|aminoglycoside__aadA|chloramphenicol__cmlA|aminoglycoside__aadA	2012	-	Escherichia coli	IncI1-I	PTU-I1
NC_025147.1	fecal swab	-	1	beta-lactam__CTX-M-14	2014	-	Escherichia coli	IncI1-I	PTU-I1
NC_023900.1	Human	-	-	-	2014	-	Salmonella enterica	IncI1-I	PTU-I1
NZ_LN890525.1	Human Blood	-	-	-	2015	-	Salmonella enterica	IncI1-I	PTU-I1
NZ_CP016413.1	clinical	-	8	aminoglycoside__aadA|sulfonamide__sul1|tetracycline__tetA|beta-lactam__CTX-M-65|chloramphenicol__floR|aminoglycoside__aph(4)-I|aminoglycoside__aac(3)-IV|trimethoprim__dfrA14	2017	USA: MA	Salmonella enterica	IncFIB	PTU-I1
NZ_LT838199.1	clinical isolate	-	-	-	2017	-	Escherichia coli	IncI1-I	PTU-I1
NZ_CP018638.1	human	-	2	beta-lactam__OXA-2|sulfonamide__sul1	2017	USA	Salmonella enterica	IncI1-I	PTU-I1
NZ_CP024146.1	clinical patient	-	-	-	2018	China	Escherichia coli	IncI	PTU-I1
NZ_CP024152.1	clinical patient	-	-	-	2018	China	Escherichia coli	IncI1-I	PTU-I1
NZ_CP042944.1	feces	-	-	-	2019	missing	Escherichia fergusonii	IncI1-I	PTU-I1
NZ_CP034804.1	stool	-	-	-	2019	USA	Escherichia coli	IncI1-I	PTU-I1
NZ_MH579767.1	blood	-	4	aminoglycoside__aph(4)-I|aminoglycoside__aac(3)-IV|beta-lactam__CTX-M-65|beta-lactam__TEM-1	2020	-	Salmonella enterica	IncI	PTU-I1
NZ_MH472638.1	Blood	-	1	beta-lactam__CMY-2	2020	-	Escherichia coli	IncI1-I	PTU-I1
CP049611.1	blood	-	-	-	2020	USA	Escherichia coli	IncI1-I	PTU-I1
NZ_KT779550.1	fecal sample from seven days old	-	3	beta-lactam__CTX-M-1|sulfonamide__sul2|tetracycline__tetA	2020	-	Escherichia coli	IncI1-I	PTU-I1
NZ_MH422553.1	feces	-	1	aminoglycoside__aph(3')-I	2020	-	Escherichia coli	IncI1-I	PTU-I1
NZ_MK764026.1	feces	-	1	beta-lactam__CTX-M-14	2020	-	Escherichia coli	IncI1-I	PTU-I1
NZ_MK764029.1	feces	-	1	beta-lactam__CTX-M-14	2020	-	Escherichia coli	IncI1-I	PTU-I1
NZ_MN702386.1	feces	-	-	-	2020	-	Escherichia coli	IncI1-I	PTU-I1
NZ_MK764028.2	feces	-	1	beta-lactam__CTX-M-14	2020	-	Escherichia coli	IncI1-I	PTU-I1
NZ_MK764024.1	feces	-	1	beta-lactam__CTX-M-14	2020	-	Escherichia coli	IncI1-I	PTU-I1
NZ_MK764027.1	feces	-	1	beta-lactam__CTX-M-14	2020	-	Escherichia coli	IncI1-I	PTU-I1
NZ_MK238490.1	feces	-	2	beta-lactam__TEM-1|beta-lactam__CTX-M-15	2020	-	Salmonella enterica	IncI1-I	PTU-I1
NZ_MK764025.1	feces	-	1	beta-lactam__CTX-M-14	2020	-	Escherichia coli	IncI1-I	PTU-I1
NZ_KM409652.1	healthy human stool sample	-	4	aminoglycoside__aph(3'')-I|aminoglycoside__aph(6)-I|aminoglycoside__aph(6)-I|tetracycline__tetA	2020	-	Escherichia coli	IncI1-I	PTU-I1
CP049876.1	Homo sapiens	-	-	-	2020	Denmark	Salmonella enterica	IncI	PTU-I1
NZ_CP063923.1	Human fecal samples	-	-	-	2020	China:Tangshan	Klebsiella pneumoniae	IncI1-I	PTU-I1
NZ_AP014805.1	isolated from diarrheal patient	-	1	beta-lactam__TEM-1	2020	Brazil	Escherichia coli	IncI1-I	PTU-I1
NZ_MN816371.1	Rectal swab	-	1	beta-lactam__KLUG-1	2020	-	Escherichia coli	IncI1-I	PTU-I1
NZ_LC019731.1	stool	-	2	beta-lactam__CMY-2|sulfonamide__sul2	2020	-	Escherichia coli	IncI1-I	PTU-I1
NZ_MG569891.1	stool	-	6	macrolide-lincosamide-streptogramin__mphA|tetracycline__tetA|beta-lactam__TEM-1|aminoglycoside__aph(6)-I|aminoglycoside__aph(3'')-I|sulfonamide__sul2	2020	-	Shigella sonnei	IncI1-I	PTU-I1
NZ_KT868530.1	stool	-	1	beta-lactam__CTX-M-14	2020	-	Salmonella enterica	IncI	PTU-I1
NZ_MF078004.1	stool	-	2	quinolone__qnrS|beta-lactam__CTX-M-15	2020	-	Escherichia coli	IncB/O/K/Z	PTU-I1
NZ_CP053578.1	stool	-	-	-	2020	USA	Salmonella enterica	-	PTU-I1
NZ_EU418931.1	urine	-	3	beta-lactam__TEM-1|beta-lactam__CTX-M-15|aminoglycoside__aac(3)-II	2020	-	Escherichia coli	IncI1-I	PTU-I1
NZ_EU418923.1	urine	-	2	beta-lactam__TEM-1|beta-lactam__CTX-M-15	2020	-	Escherichia coli	IncI1-I	PTU-I1
NZ_MH674341.1	urine	-	4	macrolide-lincosamide-streptogramin__ermC|macrolide-lincosamide-streptogramin__ermB|beta-lactam__TEM-1|beta-lactam__CTX-M-14	2020	-	Escherichia coli	IncI1-I	PTU-I1
NZ_KJ866866.1	urine	-	1	beta-lactam__CTX-M-55	2020	-	Escherichia coli	IncI1-I	PTU-I1
NZ_EU418926.1	urine	-	1	beta-lactam__CTX-M-15	2020	-	Escherichia coli	IncI1-I	PTU-I1
NZ_CP029975.1	wound liquid	Homo sapiens	6	trimethoprim__dfrA1|aminoglycoside__aadA|sulfonamide__sul1|beta-lactam__TEM-30|chloramphenicol__floR|sulfonamide__sul2	2018	Switzerland:Zurich	Escherichia coli	IncI1-I	PTU-I1
NZ_CP043947.1	Rectal swab	Homo sapiens	6	sulfonamide__sul2|chloramphenicol__floR|beta-lactam__TEM-30|sulfonamide__sul1|aminoglycoside__aadA|trimethoprim__dfrA1	2019	Switzerland:Zurich	Escherichia coli	IncI1-I	PTU-I1
NZ_CP043943.1	Rectal swab	Homo sapiens	6	sulfonamide__sul2|chloramphenicol__floR|beta-lactam__TEM-30|sulfonamide__sul1|aminoglycoside__aadA|trimethoprim__dfrA1	2019	Switzerland:Zurich	Escherichia coli	IncI1-I	PTU-I1
NZ_CP031111.1	feces	Homo sapiens	-	-	2018	China:Sichuan	Escherichia coli	IncI1-I	PTU-I1
NC_021811.1	stool	Homo sapiens	4	aminoglycoside__aac(3)-II|beta-lactam__TEM-1|aminoglycoside__aadA|tetracycline__tetA	2013	USA:OH	Salmonella enterica	IncI1-I	PTU-I1
NC_022742.1	-	Homo sapiens	2	beta-lactam__TEM-1|beta-lactam__CTX-M-15	2013	-	Escherichia coli	IncI1-I	PTU-I1
NZ_CP016387.1	blood culture	Homo sapiens	-	-	2016	USA:Colorado	Salmonella enterica	IncI1-I	PTU-I1
NZ_CP018104.1	clinical	Homo sapiens	37	beta-lactam__TEM-57|beta-lactam__TEM-57|beta-lactam__TEM-57|beta-lactam__TEM-57|beta-lactam__TEM-57|tetracycline__tetA|chloramphenicol__chloramphenicol exporter|beta-lactam__TEM-57|beta-lactam__TEM-57|beta-lactam__TEM-57|beta-lactam__TEM-57|beta-lactam__TEM-57|beta-lactam__TEM-57|beta-lactam__TEM-57|beta-lactam__TEM-57|beta-lactam__TEM-57|beta-lactam__TEM-57|beta-lactam__TEM-57|beta-lactam__TEM-5…	2016	Germany	Escherichia coli	IncI1-I	PTU-I1
NZ_CP018110.1	clinical	Homo sapiens	3	tetracycline__tetA|chloramphenicol__chloramphenicol exporter|beta-lactam__TEM-57	2016	USA	Escherichia coli	IncI1-I	PTU-I1
NZ_CP018116.1	clinical	Homo sapiens	3	tetracycline__tetA|chloramphenicol__chloramphenicol exporter|beta-lactam__TEM-57	2016	USA	Escherichia coli	IncI1-I	PTU-I1
CP016585.1	human	Homo sapiens	2	aminoglycoside__aac(3)-VI|aminoglycoside__aadA	2016	Canada: Quebec	Salmonella enterica	IncI1-I	PTU-I1
NZ_CP012929.1	human stool	Homo sapiens	1	beta-lactam__CMY-2	2016	Canada: Quebec	Salmonella enterica	IncI1-I	PTU-I1
NZ_CP012627.1	patient blood	Homo sapiens	1	beta-lactam__CTX-M-14	2016	USA: San Francisco	Escherichia coli	IncI1-I	PTU-I1
CP014096.2	stool	Homo sapiens	-	-	2016	USA:DC	Shigella sonnei	IncI1-I	PTU-I1
NZ_CP014662.1	stool	Homo sapiens	3	sulfonamide__sul1|aminoglycoside__aadA|trimethoprim__dfrA15	2016	USA: BIFSCo Region 1	Salmonella enterica	IncI1-I	PTU-I1
CP010831.1	stool	Homo sapiens	-	-	2016	South Korea	Shigella sonnei	IncI1-I	PTU-I1
NZ_CP014494.1	unknown	Homo sapiens	-	-	2016	USA: Minneapolis	Escherichia coli	IncI1-I	PTU-I1
NZ_CP021208.1	blood	Homo sapiens	1	beta-lactam__CTX-M-55	2017	China:Hefei	Escherichia coli	IncI1-I	PTU-I1
CP019691.1	feces	Homo sapiens	-	-	2017	Hungary: Halimba	Shigella sonnei	-	PTU-I1
NZ_CP023534.1	human	Homo sapiens	2	beta-lactam__TEM-1|beta-lactam__CTX-M-15	2017	Missing	Escherichia coli	IncI1-I	PTU-I1
NZ_CP019905.1	human	Homo sapiens	9	beta-lactam__SHV-5|trimethoprim__dfrA12|aminoglycoside__aadA|sulfonamide__sul1|macrolide-lincosamide-streptogramin__mphA|aminoglycoside__aph(3')-I|aminoglycoside__aph(6)-I|aminoglycoside__aph(3'')-I|aminoglycoside__aph(6)-I	2017	USA:NY	Escherichia coli	IncI1-I	PTU-I1
NZ_CP024822.1	Peritoneal fluid	Homo sapiens	2	beta-lactam__CTX-M|macrolide-lincosamide-streptogramin__mphA	2017	South Korea: Incheon	Escherichia coli	IncI1-I	PTU-I1
NZ_CP018625.1	stool	Homo sapiens	5	aminoglycoside__aph(3')-I|aminoglycoside__aph(6)-I|aminoglycoside__aph(3'')-I|sulfonamide__sul2|beta-lactam__TEM-1	2017	South Korea: Seoul	Escherichia coli	IncI1-I	PTU-I1
NZ_CP019205.1	stool	Homo sapiens	-	-	2017	USA:CA	Salmonella enterica	IncI1-I	PTU-I1
NZ_CP024292.1	stool	Homo sapiens	-	-	2017	missing	Escherichia coli	IncI1-I	PTU-I1
NZ_CP024481.1	stool	Homo sapiens	-	-	2017	missing	Escherichia coli	IncI1-I	PTU-I1
NZ_CP019207.1	stool	Homo sapiens	-	-	2017	USA:CA	Salmonella enterica	IncI1-I	PTU-I1
NZ_CP019173.1	stool	Homo sapiens	-	-	2017	USA:CA	Salmonella enterica	IncI1-I	PTU-I1
CP019358.1	urine	Homo sapiens	1	beta-lactam__CTX-M-55	2017	China:Zhejiang	Escherichia coli	IncI1-I	PTU-I1
NZ_CP021845.1	urine; urinary tract infection	Homo sapiens	3	aminoglycoside__aadA|beta-lactam__CMY-4|aminoglycoside__aac(3)-II	2017	Taiwan	Escherichia coli	IncI1-I	PTU-I1
NZ_CP021841.1	urine; urinary tract infection	Homo sapiens	3	aminoglycoside__aadA|aminoglycoside__aac(3)-II|beta-lactam__CMY-111	2017	Taiwan	Escherichia coli	IncI1-I	PTU-I1
NZ_CP018975.1	-	Homo sapiens	2	beta-lactam__TEM-1|beta-lactam__CTX-M-15	2017	Viet Nam: Ho Chi Minh City	Escherichia coli	IncI1-I	PTU-I1
NZ_CP018993.1	-	Homo sapiens	6	aminoglycoside__aph(6)-I|aminoglycoside__aph(3'')-I|aminoglycoside__aac(3)-IV|aminoglycoside__aph(4)-I|tetracycline__tetM|chloramphenicol__chloramphenicol exporter	2017	Israel: Kfar Sava	Escherichia coli	IncI1-I	PTU-I1
NZ_CP018946.1	-	Homo sapiens	-	-	2017	Viet Nam: Hanoi	Escherichia coli	IncI1-I	PTU-I1
CP022456.1	-	Homo sapiens	2	beta-lactam__TEM-1|beta-lactam__CTX-M-15	2017	USA	Shigella sonnei	IncI1-I	PTU-I1
NZ_CP026726.1	feces	Homo sapiens	-	-	2018	United Kingdom	Escherichia coli	IncI	PTU-I1
NZ_CP024918.1	rectal swab	Homo sapiens	-	-	2018	Thailand	Klebsiella pneumoniae	IncI	PTU-I1
NZ_CP016865.1	stool	Homo sapiens	1	beta-lactam__CMY-2	2018	USA: BIFSCo Region 8	Salmonella enterica	IncI1-I	PTU-I1
NZ_CP027395.1	stool	Homo sapiens	2	beta-lactam__CTX-M-15|beta-lactam__TEM-1	2018	Germany	Escherichia coli	IncI1-I	PTU-I1
NZ_CP027415.1	stool	Homo sapiens	3	aminoglycoside__aac(3)-VI|aminoglycoside__aadA|trimethoprim__dfrA1	2018	Missing	Salmonella enterica	IncI1-I	PTU-I1
NZ_CP027374.1	stool	Homo sapiens	-	-	2018	missing	Escherichia coli	IncI	PTU-I1
CP030839.1	Stools	Homo sapiens	1	beta-lactam__CTX-M-1	2018	Italy: Lecco	Salmonella enterica	IncI1-I	PTU-I1
NZ_CP032888.1	-	Homo sapiens	6	chloramphenicol__floR|aminoglycoside__aac(6')-I|rifamycin__ADP-ribosylating transferase_arr|aminoglycoside__aadA|sulfonamide__sul1|beta-lactam__CTX-M-14	2018	China: Sichuan	Escherichia coli	IncI1-I	PTU-I1
NZ_CP028485.1	-	Homo sapiens	-	-	2018	China:Shanghai	Escherichia coli	IncI1-I	PTU-I1
NZ_CP025709.1	-	Homo sapiens	1	beta-lactam__CMY-44	2018	USA: Pennsylvania	Escherichia coli	IncI	PTU-I1
NZ_CP030921.1	-	Homo sapiens	5	tetracycline__tetB|tetracycline__tetC|tetracycline__tetD|aminoglycoside__aph(6)-I|aminoglycoside__aph(3'')-I	2018	Slovakia: Department of Urology, University Hospital, Bratislava	Escherichia coli	IncI1-I	PTU-I1
NZ_CP027327.1	-	Homo sapiens	-	-	2018	missing	Escherichia coli	IncI1-I	PTU-I1
NZ_CP020547.1	bile	Homo sapiens	3	macrolide-lincosamide-streptogramin__mphA|beta-lactam__CTX-M|aminoglycoside__aadA	2019	China: Hangzhou	Escherichia coli	IncI1-I	PTU-I1
NZ_CP046284.1	clinical isolate	Homo sapiens	-	-	2019	Nigeria: Ibadan	Salmonella enterica	IncI1-I	PTU-I1
NZ_CP031903.1	Clinical: Human (Homo sapiens)	Homo sapiens	2	beta-lactam__CTX-M-15|beta-lactam__TEM-1	2019	Germany	Escherichia coli	IncI1-I	PTU-I1
NZ_CP029842.1	feces	Homo sapiens	-	-	2019	Australia	Salmonella enterica	IncI1-I	PTU-I1
NZ_CP036203.1	feces	Homo sapiens	-	-	2019	China: Hangzhou	Escherichia coli	IncI1-I	PTU-I1
NZ_CP029837.1	feces	Homo sapiens	-	-	2019	Australia	Salmonella enterica	IncI1-I	PTU-I1
NZ_CP041679.1	rectum	Homo sapiens	1	beta-lactam__CTX-M-1	2019	Switzerland: Basel	Escherichia coli	IncI1-I	PTU-I1
NZ_CP043228.1	stool	Homo sapiens	6	trimethoprim__dfrA1|aminoglycoside__aadA|sulfonamide__sul1|beta-lactam__TEM-30|chloramphenicol__floR|sulfonamide__sul2	2019	Switzerland	Escherichia coli	IncI1-I	PTU-I1
NZ_CP045763.1	stool	Homo sapiens	4	aminoglycoside__aadA|beta-lactam__TEM-1|aminoglycoside__aac(3)-II|tetracycline__tetA	2019	USA:OH	Salmonella enterica	IncI1-I	PTU-I1
NZ_CP039475.1	stool	Homo sapiens	-	-	2019	USA:NY	Salmonella enterica	IncI1-I	PTU-I1
NZ_CP033963.1	stool	Homo sapiens	-	-	2019	China:Zhejiang	Klebsiella pneumoniae	IncI1-I	PTU-I1
CP035009.1	Stools	Homo sapiens	1	beta-lactam__CTX-M	2019	Italy: Lecco	Shigella sonnei	IncI1-I	PTU-I1
NZ_CP019252.1	urine	Homo sapiens	-	-	2019	Hong Kong	Escherichia coli	IncI1-I	PTU-I1
NZ_CP035469.1	urine	Homo sapiens	-	-	2019	USA:Utah	Escherichia coli	IncI1-I	PTU-I1
NZ_CP035721.1	urine	Homo sapiens	9	macrolide-lincosamide-streptogramin__mphA|sulfonamide__sul1|aminoglycoside__aadA|trimethoprim__dfrA17|aminoglycoside__aac(3)-II|tetracycline__tetA|aminoglycoside__aph(6)-I|aminoglycoside__aph(3'')-I|sulfonamide__sul2	2019	USA:Utah	Escherichia coli	IncI1-I	PTU-I1
NZ_CP019248.1	urine	Homo sapiens	2	aminoglycoside__aph(3'')-I|aminoglycoside__aph(6)-I	2019	Hong Kong	Escherichia coli	IncN	PTU-I1
NZ_CP022734.1	urine	Homo sapiens	-	-	2019	Saudi Arabia:Riyadh	Escherichia coli	IncI1-I	PTU-I1
NZ_CP044960.1	not collected	Homo sapiens	-	-	2019	Canada: SK	Salmonella enterica	IncI1-I	PTU-I1
NZ_CP039604.1	not collected	Homo sapiens	-	-	2019	Canada: ON	Salmonella enterica	IncI	PTU-I1
NZ_CP039714.1	not collected	Homo sapiens	-	-	2019	Canada: MB	Salmonella enterica	IncI1-I	PTU-I1
NZ_CP040548.1	-	Homo sapiens	-	-	2019	China	Klebsiella pneumoniae	IncI1-I	PTU-I1
NZ_CP040542.1	-	Homo sapiens	-	-	2019	China	Klebsiella pneumoniae	IncI1-I	PTU-I1
NZ_CP040536.1	-	Homo sapiens	-	-	2019	China	Klebsiella pneumoniae	IncI1-I	PTU-I1
NZ_CP028315.1	-	Homo sapiens	1	beta-lactam__CMY-2	2019	USA:PA	Salmonella enterica	IncI1-I	PTU-I1
NZ_CP045951.1	-	Homo sapiens	-	-	2019	Australia	Salmonella enterica	IncI1-I	PTU-I1
NZ_CP039490.1	-	Homo sapiens	-	-	2019	USA:MD	Salmonella enterica	IncI	PTU-I1
NZ_CP045756.1	-	Homo sapiens	-	-	2019	USA:MD	Salmonella enterica	IncI	PTU-I1
NZ_CP028312.1	-	Homo sapiens	4	tetracycline__tetA|aminoglycoside__aadA|beta-lactam__TEM-1|aminoglycoside__aac(3)-II	2019	USA:PA	Salmonella enterica	IncI1-I	PTU-I1
NZ_CP020511.1	abdominal	Homo sapiens	-	-	2019	USA:Boston	Escherichia coli	IncI1-I	PTU-I1
NZ_CP060750.1	bile	Homo sapiens	-	-	2020	China:Shanghai	Escherichia coli	IncI1-I	PTU-I1
NZ_CP060167.1	blood	Homo sapiens	-	-	2020	Malawi	Salmonella enterica	IncI1-I	PTU-I1
CP052382.1	blood	Homo sapiens	2	beta-lactam__TEM-1|beta-lactam__CTX-M-15	2020	South Korea: Chungbuk	Klebsiella pneumoniae	IncI1-I	PTU-I1
NZ_CP053677.1	blood	Homo sapiens	3	tetracycline__tetA|beta-lactam__CTX-M-1|sulfonamide__sul2	2020	Guadeloupe	Escherichia coli	IncI1-I	PTU-I1
NZ_CP045519.1	clinical	Homo sapiens	3	sulfonamide__sul2|chloramphenicol__chloramphenicol exporter|beta-lactam__CMY-2	2020	Taiwan: Linkou	Salmonella enterica	IncI1-I	PTU-I1
NZ_CP054943.1	Clinical sample: urine	Homo sapiens	-	-	2020	India:South	Escherichia coli	IncI1-I	PTU-I1
NZ_CP050747.1	Diarrheal patient	Homo sapiens	1	beta-lactam__CTX-M-55	2020	China:Shanghai	Salmonella enterica	IncI1-I	PTU-I1
NZ_CP047572.1	feces	Homo sapiens	6	beta-lactam__TEM-1|aminoglycoside__aac(3)-IV|aminoglycoside__aph(4)-I|tetracycline__tetX|chloramphenicol__floR|beta-lactam__CTX-M-65	2020	Singapore	Escherichia coli	IncI	PTU-I1
NZ_CP047578.1	feces	Homo sapiens	6	beta-lactam__TEM-1|aminoglycoside__aac(3)-IV|aminoglycoside__aph(4)-I|tetracycline__tetX|chloramphenicol__floR|beta-lactam__CTX-M-65	2020	Singapore	Escherichia coli	IncI	PTU-I1
NZ_CP051745.1	rectal swab from healthy college student	Homo sapiens	-	-	2020	USA: California	Escherichia coli	IncI1-I	PTU-I1
CP054413.1	rectal swab from healthy college student	Homo sapiens	-	-	2020	USA: California	Escherichia coli	IncI1-I	PTU-I1
CP054316.1	rectal swab from healthy college student	Homo sapiens	-	-	2020	USA: California	Escherichia coli	IncI1-I	PTU-I1
NZ_CP053253.1	rectal swab from healthy college student	Homo sapiens	3	sulfonamide__sul2|aminoglycoside__aph(3'')-I|aminoglycoside__aph(6)-I	2020	USA: California	Escherichia coli	IncFIA	PTU-I1
NZ_CP062977.1	stool	Homo sapiens	1	beta-lactam__CMY-2	2020	Singapore	Salmonella enterica	IncN	PTU-I1
CP045527.2	stool	Homo sapiens	1	beta-lactam__CTX-M-15	2020	Switzerland: Bern	Shigella sonnei	IncI1-I	PTU-I1
NZ_CP063290.1	stool	Homo sapiens	4	aminoglycoside__aadA|macrolide-lincosamide-streptogramin__ermB|macrolide-lincosamide-streptogramin__ermC|beta-lactam__CMY-2	2020	Taiwan	Salmonella enterica	IncI1-I	PTU-I1
CP053754.1	stool	Homo sapiens	-	-	2020	USA:Boston	Shigella sonnei	IncI1-I	PTU-I1
NZ_CP019996.1	stool	Homo sapiens	-	-	2020	USA: BIFSCo Region 8	Salmonella enterica	IncI1-I	PTU-I1
NZ_CP062980.1	stool	Homo sapiens	1	beta-lactam__CTX-M-55	2020	Singapore	Salmonella enterica	IncI1-I	PTU-I1
CP049176.1	stool	Homo sapiens	1	beta-lactam__CTX-M	2020	Switzerland	Shigella sonnei	IncI1-I	PTU-I1
NZ_CP045523.1	stool	Homo sapiens	8	trimethoprim__dfrA1|aminoglycoside__aadA|sulfonamide__sul2|trimethoprim__dfrA1|aminoglycoside__aadA|sulfonamide__sul2|quinolone__qnrS|beta-lactam__CTX-M-15	2020	Switzerland: Bern	Shigella flexneri	IncI1-I	PTU-I1
NZ_CP063296.1	stool	Homo sapiens	5	macrolide-lincosamide-streptogramin__ermC|macrolide-lincosamide-streptogramin__ermB|beta-lactam__CMY-2|sulfonamide__sul2|tetracycline__tetM	2020	Taiwan	Salmonella enterica	IncI1-I	PTU-I1
NZ_CP047882.1	stool sample	Homo sapiens	4	aminoglycoside__aadA|sulfonamide__sul1|tetracycline__tetA|trimethoprim__dfrA14	2020	Israel	Salmonella enterica	IncFIB	PTU-I1
NZ_CP058572.1	urinary tract	Homo sapiens	3	aminoglycoside__aadA|sulfonamide__sul3|beta-lactam__TEM-1	2020	Australia	Escherichia coli	IncI1-I	PTU-I1
NZ_CP054221.1	urine	Homo sapiens	-	-	2020	USA: Dallas, Texas	Escherichia coli	IncI1-I	PTU-I1
NZ_CP054216.1	urine	Homo sapiens	-	-	2020	USA: Dallas, Texas	Escherichia coli	IncI	PTU-I1
NZ_CP049120.1	urine	Homo sapiens	-	-	2020	China: Yiwu	Escherichia coli	IncI1-I	PTU-I1
AP022548.1	-	Homo sapiens	3	beta-lactam__KLUG-1|beta-lactam__KLUG-1|beta-lactam__KLUG-1	2020	Japan:Tokyo	Klebsiella michiganensis	IncI1-I	PTU-I1
CP049180.1	-	Homo sapiens	1	beta-lactam__CTX-M	2020	Switzerland	Shigella sonnei	IncI1-I	PTU-I1
CP049178.1	-	Homo sapiens	1	beta-lactam__CTX-M	2020	Switzerland	Shigella sonnei	IncI1-I	PTU-I1
NZ_CP064265.1	-	Human gut	-	-	2020	-	Salmonella enterica	IncI1-I	PTU-I1
NZ_CP039299.1	feces	Homo species	1	quinolone__qnrS	2019	United Kingdom: Yorkshire and the Humber	Escherichia coli	IncI1-I	PTU-I1
NZ_MH847038.1	blood	Homo species	4	beta-lactam__CTX-M-1|trimethoprim__dfrA17|aminoglycoside__aadA|sulfonamide__sul2	2020	France	Escherichia coli	IncI1-I	PTU-I1
NZ_CP053678.1	feces	Homo species	3	beta-lactam__CTX-M-1|sulfonamide__sul2|tetracycline__tetA	2020	Guadeloupe	Escherichia coli	IncI1-I	PTU-I1
NC_019039.1	clinic	-	-	-	2012	-	Escherichia coli	IncI2	PTU-I2
KU761326.1	Blood	-	1	colistin__MCR-1	2016	-	Escherichia coli	IncI2	PTU-I2
NZ_CP024148.1	clinical patient	-	1	colistin__MCR-1	2018	China	Escherichia coli	IncI2	PTU-I2
NZ_CP024142.1	clinical patient	-	1	colistin__MCR-1	2018	China	Escherichia coli	IncI2	PTU-I2
NZ_CP024135.1	clinical patient	-	1	colistin__MCR-1	2018	China	Escherichia coli	IncI2	PTU-I2
NZ_CP024139.1	clinical patient	-	1	colistin__MCR-1	2018	China	Escherichia coli	IncI2	PTU-I2
NZ_CP024156.1	clinical patient	-	1	colistin__MCR-1	2019	China	Escherichia coli	IncI2	PTU-I2
NZ_MG515249.1	bile sample	-	2	beta-lactam__CTX-M-55|colistin__MCR-1	2020	-	Escherichia coli	IncI2	PTU-I2
NZ_KX592672.1	blood	-	1	colistin__MCR-1	2020	-	Escherichia coli	IncI2	PTU-I2
NZ_KY693674.1	Blood	-	1	colistin__MCR-1	2020	-	Escherichia coli	IncI2	PTU-I2
NZ_KY405001.1	blood	-	1	colistin__MCR-1	2020	-	Escherichia coli	IncI2	PTU-I2
NZ_KX032519.1	Blood	-	1	colistin__MCR-1	2020	-	Escherichia coli	IncI2	PTU-I2
NZ_KY853650.1	blood culture	-	1	colistin__MCR-1	2020	-	Escherichia coli	IncI2	PTU-I2
NZ_KY802014.1	faecal sample from a patient	-	2	beta-lactam__CTX-M|colistin__MCR-1	2020	-	Escherichia coli	IncI2	PTU-I2
NZ_MT293625.1	fecal sample from a healthy person	-	2	beta-lactam__CTX-M|colistin__MCR-1	2020	-	Escherichia coli	IncI2	PTU-I2
NZ_MK836306.1	feces	-	1	colistin__MCR-1	2020	-	Escherichia coli	IncI2	PTU-I2
NZ_MN689940.1	feces	-	1	colistin__MCR-1	2020	-	Escherichia coli	IncI2	PTU-I2
NZ_KY363999.1	feces	-	1	colistin__MCR-1	2020	-	Shigella sonnei	IncI2	PTU-I2
NZ_KY363995.1	feces	-	1	colistin__MCR-1	2020	-	Shigella sonnei	IncI2	PTU-I2
NZ_KY363994.1	feces	-	1	colistin__MCR-1	2020	-	Shigella sonnei	IncI2	PTU-I2
NZ_CP061186.1	feces	-	2	beta-lactam__CTX-M-132|colistin__MCR-1	2020	China: Dafeng	Escherichia coli	IncI2	PTU-I2
NZ_KX013538.1	Human blood	-	1	colistin__MCR-1	2020	-	Escherichia coli	IncI2	PTU-I2
NZ_KX856068.1	human stool	-	1	colistin__MCR-1	2020	-	Salmonella enterica	IncI2	PTU-I2
NZ_KX856067.1	human stool	-	1	colistin__MCR-1	2020	-	Salmonella enterica	IncI2	PTU-I2
NZ_MK041211.1	rectal swab	-	1	colistin__MCR-1	2020	-	Citrobacter amalonaticus	IncI2	PTU-I2
NZ_MF693349.1	rectal swab from neonate	-	1	colistin__MCR-1	2020	-	Escherichia coli	IncI2	PTU-I2
NZ_LC477293.1	stool	-	1	beta-lactam__CTX-M	2020	-	Shigella sonnei	IncI2	PTU-I2
NZ_KY784668.1	stool sample	-	1	colistin__MCR-1	2020	-	Shigella flexneri	IncI2	PTU-I2
NZ_MT119279.1	tracheal aspirate	-	1	colistin__MCR-1	2020	-	Escherichia coli	IncI2	PTU-I2
NZ_MG594798.1	urine	-	1	colistin__MCR-1	2020	-	Escherichia coli	IncI2	PTU-I2
NZ_MG594800.1	urine	-	1	colistin__MCR-1	2020	-	Escherichia coli	IncI2	PTU-I2
NZ_MG598815.1	urine	-	1	colistin__MCR-1	2020	-	Escherichia coli	IncI2	PTU-I2
NZ_MH271383.1	Urine	-	1	colistin__MCR-1	2020	-	Escherichia coli	IncI2	PTU-I2
NZ_MG598814.1	urine	-	1	colistin__MCR-1	2020	-	Escherichia coli	IncI2	PTU-I2
NZ_MG598816.1	urine	-	1	colistin__MCR-1	2020	-	Escherichia coli	IncI2	PTU-I2
NZ_KY795978.1	urine	-	1	colistin__MCR-1	2020	-	Escherichia coli	IncI2	PTU-I2
NZ_KY795977.1	urine	-	1	colistin__MCR-1	2020	-	Escherichia coli	IncI2	PTU-I2
NZ_MG210938.1	urine	-	1	colistin__MCR-1	2020	-	Escherichia coli	IncI2	PTU-I2
NZ_KX013539.1	Urine	-	1	colistin__MCR-1	2020	-	Escherichia coli	IncI2	PTU-I2
NZ_MG594799.1	urine	-	1	colistin__MCR-1	2020	-	Escherichia coli	IncI2	PTU-I2
NZ_CP019264.1	stool	Homo sapiens	2	colistin__MCR-1|beta-lactam__CTX-M-55	2019	Hong Kong	Escherichia coli	IncI2	PTU-I2
NZ_CP029977.1	wound liquid	Homo sapiens	-	-	2018	Switzerland:Zurich	Escherichia coli	IncI2	PTU-I2
NZ_CP011645.1	Perirectal	Homo sapiens	5	beta-lactam__KPC-3|aminoglycoside__aac(6')-I|aminoglycoside__aadA|beta-lactam__OXA-9|beta-lactam__TEM-1	2015	USA:Virginia	Klebsiella pneumoniae	IncI2	PTU-I2
NZ_CP006264.1	-	Homo sapiens	-	-	2015	Belgium	Escherichia coli	IncI2	PTU-I2
NZ_CP016388.1	blood culture	Homo sapiens	-	-	2016	USA:Colorado	Salmonella enterica	IncI2	PTU-I2
NZ_CP018106.1	clinical	Homo sapiens	1	colistin__MCR-1	2016	Germany	Escherichia coli	IncI2	PTU-I2
NZ_CP018124.1	clinical	Homo sapiens	1	colistin__MCR-1	2016	USA	Escherichia coli	IncI2	PTU-I2
NZ_CP016547.1	feces	Homo sapiens	-	-	2016	Netherlands: Leiden	Escherichia coli	IncI2	PTU-I2
NZ_CP011294.1	human sample	Homo sapiens	-	-	2016	Germany: Erlangen	Salmonella enterica	IncI2	PTU-I2
NZ_CP011291.1	human sample	Homo sapiens	-	-	2016	Germany: Erlangen	Salmonella enterica	IncI2	PTU-I2
NZ_CP021205.1	blood	Homo sapiens	1	colistin__MCR-1	2017	China:Jining	Escherichia coli	IncI2	PTU-I2
CP019690.1	feces	Homo sapiens	-	-	2017	Hungary: Halimba	Shigella sonnei	IncI2	PTU-I2
NZ_CP021176.1	urine	Homo sapiens	1	colistin__MCR-1	2017	Taiwan: Tainan	Escherichia coli	IncI2	PTU-I2
NZ_CP028155.1	feces	Homo sapiens	-	-	2018	Canada: Vancouver	Salmonella enterica	IncI2	PTU-I2
NZ_CP029184.1	feces	Homo sapiens	1	colistin__MCR-1	2018	China:Shandong	Escherichia coli	IncI2	PTU-I2
NZ_CP019052.1	Rectal Swab	Homo sapiens	2	beta-lactam__CTX-M-55|colistin__MCR-1	2018	Hong Kong	Escherichia coli	IncI2	PTU-I2
NZ_CP020548.1	bile	Homo sapiens	1	colistin__MCR-1	2019	China: Hangzhou	Escherichia coli	IncI2	PTU-I2
NZ_CP043036.1	blood	Homo sapiens	1	colistin__MCR-1	2019	China: Hangzhou	Escherichia coli	IncI2	PTU-I2
NZ_CP031296.1	blood	Homo sapiens	1	colistin__MCR-1	2019	Viet Nam: Ho Chi Minh city	Escherichia coli	IncI2	PTU-I2
CP043017.1	feces	Homo sapiens	-	-	2019	United Kingdom	Escherichia coli	IncI2	PTU-I2
NZ_CP041921.1	sputum	Homo sapiens	2	beta-lactam__CTX-M|colistin__MCR-1	2019	China: Zhejiang	Escherichia coli	IncI2	PTU-I2
NZ_CP041926.1	sputum	Homo sapiens	2	colistin__MCR-1|beta-lactam__CTX-M	2019	China: Zhejiang	Klebsiella aerogenes	IncI2	PTU-I2
NZ_CP034061.1	stool	Homo sapiens	-	-	2019	not applicable	Shigella flexneri	IncI2	PTU-I2
NZ_CP019254.1	urine	Homo sapiens	1	colistin__MCR-1	2019	Hong Kong	Escherichia coli	IncI2	PTU-I2
NZ_CP039587.1	not collected	Homo sapiens	-	-	2019	Canada: ON	Salmonella enterica	IncI2	PTU-I2
CP045935.1	-	Homo sapiens	-	-	2019	Australia	Shigella sonnei	IncI2	PTU-I2
NZ_CP045521.1	clinical	Homo sapiens	1	colistin__MCR-1	2020	Taiwan: Linkou	Salmonella enterica	IncI2	PTU-I2
NZ_CP063156.1	feces	Homo sapiens	-	-	2020	Australia	Escherichia coli	IncI2	PTU-I2
NZ_CP047579.1	feces	Homo sapiens	1	colistin__MCR-1	2020	Singapore	Escherichia coli	IncI2	PTU-I2
LR890295.1	Rectal swab	Homo sapiens	1	beta-lactam__CTX-M-55	2020	Australia: Melbourne	Klebsiella pneumoniae	IncI2	PTU-I2
NZ_CP062982.1	stool	Homo sapiens	1	colistin__MCR-1	2020	Singapore	Salmonella enterica	IncI2	PTU-I2
NZ_CP049103.1	urine	Homo sapiens	1	beta-lactam__CTX-M-15	2020	China:Hangzhou	Escherichia coli	IncI2	PTU-I2
NZ_LC511662.1	-	Homo sapiens	1	colistin__MCR-1	2020	Viet Nam:Thai Binh	Escherichia coli	IncI2	PTU-I2
NZ_CP038381.1	-	Homo sapiens	-	-	2020	missing	Escherichia coli	IncI2	PTU-I2
NZ_CP038340.1	-	Homo sapiens	-	-	2020	USA	Escherichia coli	IncI2	PTU-I2
NZ_CP034405.1	stool	Homosapiens	1	colistin__MCR-1	2019	Thailand: Chiang Mai	Escherichia coli	IncI2	PTU-I2
NZ_CP034400.1	urine	Homosapiens	1	colistin__MCR-1	2019	Thailand: Chiang Mai	Escherichia coli	IncI2	PTU-I2
NZ_CP031550.1	feces	Homo species	2	beta-lactam__CTX-M-55|colistin__MCR-1	2018	China:Chongqing	Escherichia coli	IncI2	PTU-I2
NZ_CP019277.1	stool	Homo species	2	colistin__MCR-1|colistin__MCR-1	2019	Hong Kong	Escherichia coli	IncI2	PTU-I2
NC_004464.2	clinic	-	7	beta-lactam__CTX-M|beta-lactam__TEM-1|aminoglycoside__aac(3)-II|trimethoprim__dfrA12|aminoglycoside__aadA|sulfonamide__sul1|unclassified__16S rRNA methylase	2002	-	Citrobacter freundii	IncM2	PTU-L/M
NC_011641.1	clinic	-	2	beta-lactam__TEM-1|beta-lactam__CTX-M	2008	-	Klebsiella pneumoniae	IncM2	PTU-L/M
NC_019063.1	clinic	-	5	beta-lactam__NDM-4|sulfonamide__sul1|unclassified__16S rRNA methylase|beta-lactam__TEM-1|aminoglycoside__aac(3)-II	2012	-	Escherichia coli	IncM2	PTU-L/M
NC_019154.1	clinic	-	1	beta-lactam__OXA-48	2012	-	Klebsiella pneumoniae	IncL	PTU-L/M
NC_019889.1	urinary catheter	-	5	beta-lactam__TEM-1|aminoglycoside__aac(3)-II|beta-lactam__NDM-4|sulfonamide__sul1|unclassified__16S rRNA methylase	2012	-	Klebsiella pneumoniae	IncM2	PTU-L/M
NZ_LT838202.1	clinical isolate	-	1	beta-lactam__OXA-48	2017	-	Escherichia coli	IncL	PTU-L/M
NZ_CP034325.1	blood	-	18	sulfonamide__sul2|aminoglycoside__aph(3'')-I|aminoglycoside__aph(6)-I|aminoglycoside__aph(3')-I|aminoglycoside__aac(3)-II|aminoglycoside__aac(6')-I|rifamycin__ADP-ribosylating transferase_arr|aminoglycoside__aadA|sulfonamide__sul1|quinolone__qnrB|beta-lactam__OXA-9|sulfonamide__sul1|macrolide-lincosamide-streptogramin__mphA|tetracycline__tetA|chloramphenicol__floR|beta-lactam__TEM-1|beta-lactam__…	2018	China	Klebsiella pneumoniae	IncM1	PTU-L/M
NZ_LT994838.1	blood	-	4	sulfonamide__sul1|beta-lactam__DHA-6|beta-lactam__OXA-9|quinolone__qnrB	2018	-	Klebsiella variicola	IncM2	PTU-L/M
NZ_LT994833.1	rectum	-	4	beta-lactam__OXA-9|quinolone__qnrB|sulfonamide__sul1|beta-lactam__DHA-6	2018	-	Klebsiella pneumoniae	IncM2	PTU-L/M
NZ_KX009507.1	clinical settings	-	8	aminoglycoside__aac(6')-I|beta-lactam__OXA-1|chloramphenicol__catB|rifamycin__ADP-ribosylating transferase_arr|sulfonamide__sul1|unclassified__16S rRNA methylase|beta-lactam__CTX-M|beta-lactam__TEM-1	2020	-	Escherichia coli	IncM2	PTU-L/M
NZ_MF156266.1	feces	-	-	-	2020	-	Escherichia coli	IncM1	PTU-L/M
NZ_MH722217.1	Rectal swab	-	5	beta-lactam__NDM-4|sulfonamide__sul1|unclassified__16S rRNA methylase|beta-lactam__TEM-1|aminoglycoside__aac(3)-II	2020	-	Klebsiella pneumoniae	IncM2	PTU-L/M
NZ_AP018454.1	stool	-	3	aminoglycoside__aadA|sulfonamide__sul1|beta-lactam__IMP-1	2020	-	Klebsiella pneumoniae	IncM2	PTU-L/M
NZ_KT935445.1	Trachael aspirate	-	5	sulfonamide__sul1|trimethoprim__dfrA22|aminoglycoside__rmtD|aminoglycoside__rmtD|beta-lactam__TEM-1	2020	-	Klebsiella pneumoniae	IncM1	PTU-L/M
NZ_MK088079.1	tracheal aspirate	-	1	beta-lactam__OXA-48	2020	-	Klebsiella pneumoniae	IncL	PTU-L/M
NZ_MN792918.1	Urine	-	1	beta-lactam__OXA-48	2020	-	Klebsiella aerogenes	IncL	PTU-L/M
NZ_KP975075.1	Urine	-	3	beta-lactam__TEM-1|sulfonamide__sul1|beta-lactam__metallo-beta-lactamase	2020	-	Citrobacter freundii	IncM1	PTU-L/M
NZ_MN187903.1	Urine	-	2	beta-lactam__TEM-1|beta-lactam__KLUG-1	2020	-	Citrobacter freundii	IncM1	PTU-L/M
NZ_AP018455.1	urine	-	3	beta-lactam__IMP-1|aminoglycoside__aadA|sulfonamide__sul1	2020	-	Klebsiella aerogenes	IncM2	PTU-L/M
NZ_KP025948.1	urine	-	6	beta-lactam__OXA-48|beta-lactam__CTX-M-14|aminoglycoside__aph(3'')-I|aminoglycoside__aph(3')-I|aminoglycoside__aph(3'')-I|aminoglycoside__aph(6)-I	2020	-	Proteus mirabilis	IncM1	PTU-L/M
NZ_LR745044.1	urine	-	1	beta-lactam__OXA-48	2020	-	Klebsiella pneumoniae	IncL	PTU-L/M
NZ_CP039938.1	tracheal aspirate	Homo sapiens	1	beta-lactam__OXA-48	2020	Switzerland: Bern	Klebsiella pneumoniae	IncL	PTU-L/M
NZ_CP011632.1	Perirectal	Homo sapiens	6	beta-lactam__TEM-1|aminoglycoside__ant(2'')-I|aminoglycoside__aadA|beta-lactam__OXA-2|sulfonamide__sul1|beta-lactam__SHV	2015	USA:Virginia	Klebsiella oxytoca	IncM1	PTU-L/M
NZ_CP011599.1	Perirectal	Homo sapiens	4	aminoglycoside__ant(2'')-I|beta-lactam__OXA-2|sulfonamide__sul1|beta-lactam__SHV	2015	USA:Virginia	Phytobacter ursingii	IncM1	PTU-L/M
NZ_CP011593.1	Perirectal	Homo sapiens	4	aminoglycoside__ant(2'')-I|aminoglycoside__aadA|beta-lactam__OXA-2|sulfonamide__sul1	2015	USA:Virginia	Klebsiella oxytoca	IncM1	PTU-L/M
NZ_CP011640.1	respiratory	Homo sapiens	1	beta-lactam__SHV	2015	USA:Virginia	Serratia marcescens	IncM1	PTU-L/M
NZ_CP011614.1	Urine/Genitourinary	Homo sapiens	10	aminoglycoside__ant(2'')-I|aminoglycoside__aadA|beta-lactam__OXA-2|sulfonamide__sul1|aminoglycoside__aac(6')-I|beta-lactam__OXA-1|chloramphenicol__catB|rifamycin__ADP-ribosylating transferase_arr|sulfonamide__sul1|beta-lactam__SHV	2015	USA:Virginia	Klebsiella oxytoca	IncM1	PTU-L/M
NZ_CP011609.1	Urine/Genitourinary	Homo sapiens	4	aminoglycoside__aac(6')-I|aminoglycoside__aadA|sulfonamide__sul1|beta-lactam__SHV	2015	USA:Virginia	Citrobacter freundii	IncM1	PTU-L/M
NZ_CP010365.1	bodily fluid	Homo sapiens	-	-	2015	USA	Enterobacter hormaechei	IncM1	PTU-L/M
NZ_CP017936.1	Abdominal Abscess	Homo sapiens	6	aminoglycoside__aac(6')-I|beta-lactam__OXA-1|chloramphenicol__catB|rifamycin__ADP-ribosylating transferase_arr|sulfonamide__sul1|beta-lactam__SHV	2016	USA:Virginia	Klebsiella pneumoniae	IncM1	PTU-L/M
NZ_CP018723.1	anal swab	Homo sapiens	1	beta-lactam__OXA-48	2016	Germany: Goettingen	Klebsiella pneumoniae	IncL	PTU-L/M
NZ_CP017932.1	blood	Homo sapiens	6	aminoglycoside__aac(6')-I|beta-lactam__OXA-1|chloramphenicol__catB|rifamycin__ADP-ribosylating transferase_arr|sulfonamide__sul1|beta-lactam__SHV	2016	USA:Virginia	Klebsiella oxytoca	IncM1	PTU-L/M
NZ_CP018712.1	nasal swab	Homo sapiens	1	beta-lactam__OXA-48	2016	Germany: Goettingen	Klebsiella pneumoniae	IncL	PTU-L/M
NZ_CP016927.1	tracheal aspirate	Homo sapiens	6	aminoglycoside__aph(6)-I|aminoglycoside__aph(3'')-I|aminoglycoside__aph(3')-I|aminoglycoside__aph(3'')-I|beta-lactam__CTX-M-14|beta-lactam__OXA-48	2016	USA: Minnesota	Klebsiella pneumoniae	IncL	PTU-L/M
NZ_CP018461.1	tracheal secretion	Homo sapiens	1	beta-lactam__OXA-48	2016	Germany: Goettingen	Klebsiella pneumoniae	IncL	PTU-L/M
NZ_CP018690.1	tracheal secretion	Homo sapiens	1	beta-lactam__OXA-48	2016	Germany: Goettingen	Klebsiella pneumoniae	IncL	PTU-L/M
NZ_CP018669.1	urine	Homo sapiens	6	beta-lactam__SHV|macrolide-lincosamide-streptogramin__mphA|beta-lactam__KPC-2|sulfonamide__sul1|aminoglycoside__aadA|trimethoprim__dfrA12	2016	USA:Virginia	Klebsiella pneumoniae	IncM1	PTU-L/M
NZ_CP014698.2	Urine from hospitalized patient	Homo sapiens	5	beta-lactam__SHV|aminoglycoside__ant(2'')-I|aminoglycoside__aadA|beta-lactam__OXA-2|sulfonamide__sul1	2016	USA: VA	Klebsiella quasipneumoniae	IncM1	PTU-L/M
NZ_CP018736.1	urine sample	Homo sapiens	1	beta-lactam__OXA-48	2016	Germany: Goettingen	Klebsiella pneumoniae	IncL	PTU-L/M
NZ_CP018452.1	urine sample	Homo sapiens	7	beta-lactam__OXA-48|quinolone__qnrS|aminoglycoside__aph(6)-I|aminoglycoside__aph(3'')-I|aminoglycoside__aph(3')-I|aminoglycoside__aph(3'')-I|beta-lactam__CTX-M-14	2016	Germany: Goettingen	Klebsiella pneumoniae	IncM1	PTU-L/M
NZ_CP018342.1	wound swab	Homo sapiens	1	beta-lactam__OXA-48	2016	Germany: Goettingen	Klebsiella pneumoniae	IncL	PTU-L/M
NZ_CP018449.1	wound swab	Homo sapiens	7	beta-lactam__OXA-48|beta-lactam__CTX-M-14|aminoglycoside__aph(3'')-I|aminoglycoside__aph(3')-I|aminoglycoside__aph(3'')-I|aminoglycoside__aph(6)-I|quinolone__qnrS	2016	Germany: Goettingen	Klebsiella pneumoniae	IncM1	PTU-L/M
NZ_CP015075.2	-	Homo sapiens	1	beta-lactam__OXA-48	2016	Morocco: Rabat	Escherichia coli	IncL	PTU-L/M
NZ_CP015071.1	-	Homo sapiens	5	aminoglycoside__aph(6)-I|aminoglycoside__aph(3'')-I|aminoglycoside__aph(3')-I|aminoglycoside__aph(3'')-I|beta-lactam__OXA-48	2016	United Arab Emirates: Dubai	Escherichia coli	IncM1	PTU-L/M
NZ_CP018700.1	abdominal drain fluid	Homo sapiens	1	beta-lactam__OXA-48	2016	Germany: Goettingen	Klebsiella pneumoniae	IncL	PTU-L/M
NZ_CP018706.1	abdominal drainage fluid	Homo sapiens	1	beta-lactam__OXA-48	2016	Germany: Goettingen	Klebsiella pneumoniae	IncL	PTU-L/M
NZ_CP018717.1	abdominal drainage fluid	Homo sapiens	1	beta-lactam__OXA-48	2016	Germany: Goettingen	Klebsiella pneumoniae	IncL	PTU-L/M
NZ_CP020844.1	respiratory	Homo sapiens	2	beta-lactam__OXA-48|beta-lactam__OXA-48	2017	USA: Houston	Klebsiella pneumoniae	IncL	PTU-L/M
NZ_CP022826.1	wound	Homo sapiens	3	quinolone__qnrS|aminoglycoside__ant(2'')-I|beta-lactam__SHV	2017	USA: Houston	Klebsiella quasivariicola	IncM1	PTU-L/M
CP014298.1	Not collected	Homo sapiens	3	beta-lactam__CTX-M|aminoglycoside__aac(6')-I|chloramphenicol__catB	2017	Not collected	Klebsiella pneumoniae	IncM2	PTU-L/M
NZ_CP018974.1	-	Homo sapiens	4	aminoglycoside__aac(6')-I|beta-lactam__OXA-1|chloramphenicol__catB|beta-lactam__KPC-2	2017	Viet Nam: Ho Chi Minh City	Escherichia coli	IncM1	PTU-L/M
NZ_CP018315.1	nose	Homo sapiens	1	beta-lactam__OXA-48	2017	Germany: Goettingen	Klebsiella pneumoniae	IncL	PTU-L/M
CP020502.1	blood	Homo sapiens	3	beta-lactam__SHV|sulfonamide__sul1|trimethoprim__dfrB3	2018	USA:Boston	Serratia marcescens	IncM1	PTU-L/M
NZ_CP031216.1	rectal swab	Homo sapiens	10	beta-lactam__TEM-1|aminoglycoside__aac(3)-II|macrolide-lincosamide-streptogramin__mphA|sulfonamide__sul1|aminoglycoside__aadA|beta-lactam__NDM-4|sulfonamide__sul1|aminoglycoside__aadA|rifamycin__ADP-ribosylating transferase_arr|aminoglycoside__aac(6')-I	2018	United Kingdom	Escherichia coli	IncM2	PTU-L/M
NZ_CP031322.1	rectal swab	Homo sapiens	3	beta-lactam__TEM-1|sulfonamide__sul1|beta-lactam__NDM-4	2018	United Kingdom	Escherichia coli	IncM2	PTU-L/M
NZ_CP024878.1	sputum	Homo sapiens	2	beta-lactam__TEM-1|beta-lactam__SHV-5	2018	Thailand	Klebsiella pneumoniae	IncL	PTU-L/M
NZ_CP027039.1	stool	Homo sapiens	1	beta-lactam__OXA-48	2018	Greece: Athens	Klebsiella pneumoniae	IncL	PTU-L/M
NZ_CP014072.1	urine	Homo sapiens	5	aminoglycoside__ant(2'')-I|aminoglycoside__aadA|beta-lactam__OXA-2|sulfonamide__sul1|beta-lactam__SHV	2018	USA:VA	Klebsiella quasipneumoniae	IncM1	PTU-L/M
NZ_CP023251.1	urine	Homo sapiens	1	beta-lactam__OXA-48	2018	Sweden: Gothenburg	Klebsiella pneumoniae	IncL	PTU-L/M
NZ_CP030135.1	urine	Homo sapiens	1	beta-lactam__OXA-48	2018	Taiwan	Klebsiella pneumoniae	IncL	PTU-L/M
NZ_CP026497.1	urine	Homo sapiens	1	beta-lactam__SHV	2018	Iran	Klebsiella pneumoniae	IncM1	PTU-L/M
NZ_CP029599.1	urine	Homo sapiens	5	aminoglycoside__ant(2'')-I|aminoglycoside__aadA|beta-lactam__OXA-2|sulfonamide__sul1|beta-lactam__SHV	2018	USA: Richmond, VA	Klebsiella quasipneumoniae	IncM1	PTU-L/M
NZ_CP033880.1	urine	Homo sapiens	1	beta-lactam__OXA-48	2018	Norway	Escherichia coli	IncL	PTU-L/M
NZ_CP023419.1	hospital	Homo sapiens	7	chloramphenicol__cat_chloramphenicol acetyltransferase|beta-lactam__metallo-beta-lactamase|aminoglycoside__aac(6')-I|trimethoprim__dfrB1|aminoglycoside__aadA|chloramphenicol__catB|sulfonamide__sul1	2018	Spain: Madrid	Klebsiella pneumoniae	IncL	PTU-L/M
CP027699.1	Not collected	Homo sapiens	5	beta-lactam__TEM-1|beta-lactam__OXA-9|aminoglycoside__aadA|aminoglycoside__aac(6')-I|quinolone__qnrB	2018	Not collected	Klebsiella pneumoniae	IncM1	PTU-L/M
NZ_CP034041.1	miscellaneous body fluid	Homo sapiens	1	beta-lactam__OXA-48	2018	USA: Ohio	Klebsiella pneumoniae	IncL	PTU-L/M
NZ_CP031374.1	blood	Homo sapiens	1	beta-lactam__OXA-48	2019	United Kingdom	Klebsiella pneumoniae	IncL	PTU-L/M
NZ_CP020530.1	blood	Homo sapiens	3	aminoglycoside__ant(2'')-I|beta-lactam__SHV|quinolone__qnrS	2019	USA:Boston	Enterobacter cloacae	IncM1	PTU-L/M
NZ_CP034202.1	blood	Homo sapiens	5	aminoglycoside__aph(6)-I|aminoglycoside__aph(3')-I|aminoglycoside__aph(3'')-I|beta-lactam__CTX-M-14|beta-lactam__OXA-48	2019	United Kingdom	Klebsiella pneumoniae	IncL	PTU-L/M
NZ_CP044032.1	clinical isolate	Homo sapiens	1	beta-lactam__OXA-48	2019	USA: MI	Klebsiella pneumoniae	IncL	PTU-L/M
NZ_CP042490.1	clinical sample	Homo sapiens	-	-	2019	Australia: Sydney	Enterobacter hormaechei	IncM2	PTU-L/M
NZ_CP042542.1	clinical sample	Homo sapiens	9	quinolone__qnrB|beta-lactam__OXA-9|sulfonamide__sul1|macrolide-lincosamide-streptogramin__mphA|aminoglycoside__aac(3)-II|beta-lactam__TEM-1|beta-lactam__IMP-4|chloramphenicol__catB|sulfonamide__sul1	2019	Australia: Sydney	Enterobacter hormaechei	IncM2	PTU-L/M
NZ_CP042580.1	clinical sample	Homo sapiens	6	macrolide-lincosamide-streptogramin__mphA|aminoglycoside__aac(3)-II|beta-lactam__TEM-1|beta-lactam__IMP-4|chloramphenicol__catB|sulfonamide__sul1	2019	Australia: Sydney	Enterobacter kobei	IncM2	PTU-L/M
NZ_CP042568.1	clinical sample	Homo sapiens	9	quinolone__qnrB|beta-lactam__OXA-9|sulfonamide__sul1|macrolide-lincosamide-streptogramin__mphA|aminoglycoside__aac(3)-II|beta-lactam__TEM-1|beta-lactam__IMP-4|chloramphenicol__catB|sulfonamide__sul1	2019	Australia: Sydney	Enterobacter hormaechei	IncM2	PTU-L/M
NZ_CP042532.1	clinical sample	Homo sapiens	9	quinolone__qnrB|beta-lactam__OXA-9|sulfonamide__sul1|macrolide-lincosamide-streptogramin__mphA|aminoglycoside__aac(3)-II|beta-lactam__TEM-1|beta-lactam__IMP-4|chloramphenicol__catB|sulfonamide__sul1	2019	Australia: Sydney	Klebsiella aerogenes	IncM2	PTU-L/M
NZ_CP029447.1	Peri-rectal	Homo sapiens	1	beta-lactam__SHV	2019	USA:Virginia	Serratia marcescens	IncM1	PTU-L/M
NZ_CP035217.1	Rectal Swab	Homo sapiens	3	beta-lactam__SHV-2|aminoglycoside__aac(3)-II|beta-lactam__TEM-1	2019	Australia: Queensland	Klebsiella michiganensis	IncM2	PTU-L/M
NZ_CP031235.1	rectal swab	Homo sapiens	4	beta-lactam__NDM-4|sulfonamide__sul1|unclassified__16S rRNA methylase|beta-lactam__CTX-M	2019	United Kingdom	Escherichia coli	IncM2	PTU-L/M
NZ_CP031566.1	Rectal swab	Homo sapiens	2	beta-lactam__SHV|aminoglycoside__ant(2'')-I	2019	Missing	Enterobacter hormaechei	IncM1	PTU-L/M
NZ_CP045017.1	not applicable	Homo sapiens	-	-	2019	not applicable	Klebsiella pneumoniae	IncL	PTU-L/M
NZ_CP026142.1	ascites	Homo sapiens	-	-	2019	China: Fujian Province	Klebsiella pneumoniae	IncM2	PTU-L/M
CP052472.1	blood	Homo sapiens	-	-	2020	South Korea: Gangwon	Klebsiella pneumoniae	IncL	PTU-L/M
NZ_CP053038.1	blood	Homo sapiens	-	-	2020	Brazil: Sao Paulo	Klebsiella pneumoniae	IncL	PTU-L/M
NZ_CP048418.1	rectal swab	Homo sapiens	-	-	2020	Brazil: Sao Paulo	Citrobacter freundii	IncM2	PTU-L/M
NZ_CP053283.1	rectal swab from healthy college student	Homo sapiens	-	-	2020	USA: California	Escherichia coli	IncM1	PTU-L/M
NZ_CP040036.1	urine	Homo sapiens	1	beta-lactam__OXA-48	2020	Taiwan:Taichung	Klebsiella pneumoniae	IncL	PTU-L/M
LR890431.1	wound	Homo sapiens	1	beta-lactam__OXA-48	2020	Australia: Melbourne	Klebsiella pneumoniae	IncL	PTU-L/M
NZ_LC545849.1	-	Homo sapiens	1	beta-lactam__OXA-48	2020	Malawi:Lilongwe	Escherichia coli	IncL	PTU-L/M
NZ_LC536683.1	-	Homo sapiens	3	unclassified__16S rRNA methylase|sulfonamide__sul1|beta-lactam__NDM-4	2020	Myanmar:Naypyitaw	Klebsiella pneumoniae	IncM2	PTU-L/M
NZ_CP063010.1	granulation tissue	Homo sapiens	6	sulfonamide__sul1|unclassified__16S rRNA methylase|beta-lactam__TEM-1|beta-lactam__CTX-M-15|trimethoprim__dfrA17|aminoglycoside__aadA	2020	Russia: Moscow	Klebsiella pneumoniae	IncM2	PTU-L/M
CP063239.1	Greece	Homo sapiens	6	beta-lactam__TEM-1|sulfonamide__sul1|aminoglycoside__aadA|trimethoprim__dfrA1|aminoglycoside__ant(2'')-I|aminoglycoside__ant(3'')-Ih-aac(6')-IId	2020	Greece	Serratia marcescens	IncL	PTU-L/M
NZ_CP063280.1	Postoperative wound	Homo sapiens	1	beta-lactam__OXA-48	2020	Russia:Moscow	Klebsiella pneumoniae	IncL	PTU-L/M
NZ_CP040031.1	pus	Homo sapiens	1	beta-lactam__OXA-48	2020	Taiwan:Taichung	Klebsiella pneumoniae	IncL	PTU-L/M
NZ_CP044337.1	tissue	Homo sapiens	7	aminoglycoside__aac(3)-II|beta-lactam__TEM-112|trimethoprim__dfrA12|aminoglycoside__aadA|sulfonamide__sul1|unclassified__16S rRNA methylase|beta-lactam__CTX-M	2020	Taiwan	Enterobacter hormaechei	IncM2	PTU-L/M
NZ_CP062988.1	traumatic discharge	Homo sapiens	1	beta-lactam__OXA-48	2020	Russia: Moscow	Klebsiella pneumoniae	IncL	PTU-L/M
NZ_CP038457.1	-	Homosapiens	-	-	2019	Japan: Tokyo	Escherichia coli	IncM1	PTU-L/M
NZ_CP034283.1	not applicable	Homo species	1	beta-lactam__OXA-48	2018	not applicable	Klebsiella pneumoniae	IncL	PTU-L/M
NZ_CP041085.1	not applicable	Homo species	1	beta-lactam__OXA-48	2019	not applicable	Klebsiella pneumoniae	IncL	PTU-L/M
NC_006366.1	clinic	-	-	-	2004	-	Legionella pneumophila	-	PTU-Leg1
NZ_CP015940.1	clinical	-	-	-	2016	USA: Colorado	Legionella pneumophila	-	PTU-Leg1
NZ_CP016869.1	clinical	-	-	-	2016	Norway	Legionella pneumophila	-	PTU-Leg1
NZ_CP021285.1	not applicable	Homo sapiens	-	-	2018	USA: Pennsylvania, Allentown	Legionella pneumophila	-	PTU-Leg1
NZ_CP021271.1	not applicable	Homo sapiens	-	-	2018	USA: Texas, Houston	Legionella pneumophila	-	PTU-Leg1
NZ_CP016031.1	clinical	-	2	beta-lactam__OXA-29|beta-lactam__mecI	2016	Unknown	Legionella pneumophila	-	PTU-Leg2
NZ_LT598658.1	clinical	-	2	beta-lactam__mecI|beta-lactam__OXA-29	2016	-	Legionella pneumophila	-	PTU-Leg2
NZ_CP021282.1	not applicable	Homo sapiens	2	beta-lactam__OXA-29|beta-lactam__mecI	2018	USA: Michigan, Flint	Legionella pneumophila	-	PTU-Leg2
NZ_CP021287.1	not applicable	Homo sapiens	2	beta-lactam__mecI|beta-lactam__OXA-29	2018	USA: New Mexico, Albuquerque	Legionella pneumophila	-	PTU-Leg2
NC_007682.3	clinic	-	5	aminoglycoside__aadA|sulfonamide__sul1|unclassified__16S rRNA methylase|aminoglycoside__aph(3')-I|aminoglycoside__aadA	2006	-	Escherichia coli	IncN	PTU-N1
NC_011617.1	clinic	-	6	sulfonamide__sul1|beta-lactam__CTX-M-24|aminoglycoside__aac(6')-I|tetracycline__tetA|sulfonamide__sul1|quinolone__qnrA	2008	-	Klebsiella pneumoniae	IncN	PTU-N1
NC_011383.1	clinic	-	2	beta-lactam__KPC-2|beta-lactam__KPC-2	2008	-	Klebsiella pneumoniae	IncN	PTU-N1
NC_011385.1	clinic	-	9	sulfonamide__sul2|aminoglycoside__aph(3'')-I|aminoglycoside__aph(6)-I|beta-lactam__TEM-1|beta-lactam__OXA-9|trimethoprim__dfrA14|aminoglycoside__aadA|aminoglycoside__aac(6')-I|beta-lactam__KPC-3	2008	-	Klebsiella pneumoniae	IncN	PTU-N1
NC_014368.1	clinic	-	12	sulfonamide__sul1|aminoglycoside__aadA|trimethoprim__dfrA12|aminoglycoside__aph(3')-I|aminoglycoside__aadA|trimethoprim__dfrA1|aminoglycoside__aph(3'')-I|aminoglycoside__aph(6)-I|sulfonamide__sul1|aminoglycoside__aadA|trimethoprim__dfrA1|beta-lactam__metallo-beta-lactamase	2010	-	Klebsiella pneumoniae	IncN	PTU-N1
NC_014231.1	clinic	-	4	aminoglycoside__aph(4)-I|macrolide-lincosamide-streptogramin__mphA|beta-lactam__CTX-M-1|beta-lactam__CTX-M-65	2010	-	Escherichia coli	IncN	PTU-N1
NC_019082.1	clinic	-	12	quinolone__qnrA|beta-lactam__PSE-1|aminoglycoside__aadA|sulfonamide__sul1|quinolone__qnrA|beta-lactam__PSE-1|aminoglycoside__aadA|sulfonamide__sul1|tetracycline__tetA|trimethoprim__dfrA12|aminoglycoside__aadA|sulfonamide__sul1	2012	-	Escherichia coli	IncN	PTU-N1
NC_019087.1	clinic	-	1	beta-lactam__CTX-M-65	2012	-	Escherichia coli	IncN	PTU-N1
NC_019124.1	clinic	-	2	beta-lactam__TEM-1|quinolone__qnrS	2012	-	Salmonella enterica	IncN	PTU-N1
NC_020086.1	anus swab of patient with	-	6	aminoglycoside__aac(3)-II|trimethoprim__dfrA14|sulfonamide__sul2|tetracycline__tetD|quinolone__qnrS|beta-lactam__CTX-M-14	2013	-	Escherichia coli	FII	PTU-N1
NC_025183.1	blood	-	7	trimethoprim__dfrA14|quinolone__qnrS|aminoglycoside__aac(6')-I|rifamycin__ADP-ribosylating transferase_arr|beta-lactam__TEM-1|beta-lactam__CTX-M|beta-lactam__KPC-2	2014	-	Escherichia coli	IncN	PTU-N1
NZ_LN610760.1	clinical isolate	-	3	aminoglycoside__aac(3)-II|beta-lactam__TEM-1|beta-lactam__KPC-2	2014	-	Citrobacter freundii	IncN	PTU-N1
NC_023910.1	feces	-	7	sulfonamide__sul1|quinolone__qnrA|tetracycline__tetA|aminoglycoside__aac(6')-I|beta-lactam__OXA-1|chloramphenicol__catB|rifamycin__ADP-ribosylating transferase_arr	2014	-	Escherichia coli	IncN	PTU-N1
NZ_CP009864.1	perirectal swab	-	6	beta-lactam__KPC-3|trimethoprim__dfrA14|aminoglycoside__aac(6')-I|aminoglycoside__aadA|beta-lactam__OXA-9|beta-lactam__TEM-68	2015	USA	Klebsiella pneumoniae	IncN	PTU-N1
NZ_CP009874.1	perirectal swab	-	3	sulfonamide__sul1|trimethoprim__dfrA1|aminoglycoside__aadA	2015	USA	Klebsiella pneumoniae	IncN	PTU-N1
NZ_CP009862.1	rectal swab	-	9	beta-lactam__KPC-2|trimethoprim__dfrA14|aminoglycoside__aac(6')-I|aminoglycoside__aadA|beta-lactam__OXA-9|beta-lactam__TEM-1|aminoglycoside__aph(6)-I|aminoglycoside__aph(3'')-I|sulfonamide__sul2	2015	USA	Escherichia coli	IncN	PTU-N1
NZ_CP008901.1	tracheal aspirate	-	2	beta-lactam__KPC-2|trimethoprim__dfrA14	2015	USA	Enterobacter hormaechei	IncN	PTU-N1
NZ_LT838197.1	clinical isolate	-	1	beta-lactam__KPC-3	2017	-	Escherichia coli	IncN	PTU-N1
NZ_CP018649.1	human	-	3	beta-lactam__TEM-1|aminoglycoside__aph(3'')-I|aminoglycoside__aph(6)-I	2017	USA	Salmonella enterica	IncN	PTU-N1
NZ_CP018646.1	human	-	3	aminoglycoside__aph(6)-I|aminoglycoside__aph(3'')-I|beta-lactam__TEM-1	2017	USA	Salmonella enterica	IncN	PTU-N1
NZ_MH401970.1	bile	-	2	aminoglycoside__aac(6')-II|trimethoprim__dfrA14	2020	-	Enterobacter hormaechei	IncN	PTU-N1
NZ_MH727565.1	Blood	-	2	quinolone__qnrS|beta-lactam__IMP-4	2020	-	Citrobacter freundii	IncN	PTU-N1
NZ_KY128483.1	blood	-	9	beta-lactam__KPC-2|aminoglycoside__aac(6')-I|aminoglycoside__aadA|beta-lactam__OXA-9|beta-lactam__TEM-1|aminoglycoside__aph(6)-I|aminoglycoside__aph(3'')-I|sulfonamide__sul2|trimethoprim__dfrA14	2020	-	Klebsiella oxytoca	IncN	PTU-N1
NZ_AP018742.1	blood	-	6	tetracycline__tetA|aminoglycoside__aac(6')-I|beta-lactam__IMP-6|beta-lactam__CTX-M-2|aminoglycoside__aadA|sulfonamide__sul1	2020	-	Klebsiella pneumoniae	IncN	PTU-N1
NZ_KU295134.1	blood	-	9	sulfonamide__sul2|aminoglycoside__aph(3'')-I|aminoglycoside__aph(6)-I|beta-lactam__TEM-1|beta-lactam__OXA-9|aminoglycoside__aadA|aminoglycoside__aac(6')-I|trimethoprim__dfrA14|beta-lactam__KPC-3	2020	-	Escherichia coli	IncN	PTU-N1
NZ_KY128484.1	blood	-	9	beta-lactam__KPC-2|aminoglycoside__aac(6')-I|aminoglycoside__aadA|beta-lactam__OXA-9|beta-lactam__TEM-1|aminoglycoside__aph(6)-I|trimethoprim__dfrA14|aminoglycoside__aph(3'')-I|sulfonamide__sul2	2020	-	Klebsiella michiganensis	IncN	PTU-N1
NZ_KM660724.1	clinical isolate	-	3	trimethoprim__dfrA14|quinolone__qnrS|beta-lactam__OXA-181	2020	-	Morganella morganii	ColKP3	PTU-N1
NZ_KX928750.1	patient	-	7	trimethoprim__dfrA14|quinolone__qnrS|aminoglycoside__aac(6')-I|rifamycin__ADP-ribosylating transferase_arr|beta-lactam__TEM-1|beta-lactam__CTX-M|beta-lactam__KPC-2	2020	-	Klebsiella pneumoniae	IncN	PTU-N1
NZ_KX928751.1	patient	-	7	rifamycin__ADP-ribosylating transferase_arr|aminoglycoside__aac(6')-I|quinolone__qnrS|trimethoprim__dfrA14|beta-lactam__KPC-2|beta-lactam__CTX-M|beta-lactam__TEM-1	2020	-	Klebsiella pneumoniae	IncN	PTU-N1
NZ_MK416183.1	Rectal swab	-	-	-	2020	-	Escherichia coli	IncN	PTU-N1
NZ_MH917123.1	sputum	-	7	trimethoprim__dfrA14|quinolone__qnrS|aminoglycoside__aac(6')-I|rifamycin__ADP-ribosylating transferase_arr|beta-lactam__TEM-1|beta-lactam__CTX-M|beta-lactam__KPC-2	2020	-	Klebsiella pneumoniae	IncN	PTU-N1
NZ_MK862125.1	stool	-	2	beta-lactam__KPC-3|trimethoprim__dfrA14	2020	-	Enterobacter hormaechei	IncN	PTU-N1
NZ_LR745047.1	stool	-	1	beta-lactam__CTX-M-15	2020	-	Klebsiella pneumoniae	IncN	PTU-N1
NZ_MG886286.1	urine	-	1	beta-lactam__KPC-2	2020	-	Escherichia coli	IncN	PTU-N1
NZ_KU295131.1	urine	-	4	beta-lactam__KPC-3|trimethoprim__dfrA5|sulfonamide__sul1|beta-lactam__TEM-1	2020	-	Escherichia coli	IncN	PTU-N1
NZ_MT199177.1	urine	-	9	tetracycline__tetA|trimethoprim__dfrA12|aminoglycoside__aadA|sulfonamide__sul1|beta-lactam__NDM-5|macrolide-lincosamide-streptogramin__mphA|aminoglycoside__aac(3)-II|beta-lactam__CTX-M-1|macrolide-lincosamide-streptogramin__mphA	2020	-	Escherichia coli	IncFIC	PTU-N1
NZ_CP031109.1	feces	Homo sapiens	1	beta-lactam__CTX-M-65	2018	China:Sichuan	Escherichia coli	IncN	PTU-N1
NZ_CP011589.1	-	Homo sapiens	2	beta-lactam__KPC-3|trimethoprim__dfrA14	2015	USA:Virginia	Enterobacter asburiae	IncN	PTU-N1
NZ_CP012143.1	-	Homo sapiens	2	quinolone__qnrS|aminoglycoside__aac(3)-II	2016	China	Shigella flexneri	IncN	PTU-N1
NZ_CP014524.1	unknown	Homo sapiens	2	tetracycline__tetD|trimethoprim__dfrA14	2016	Canada: Winnipeg	Escherichia coli	IncN	PTU-N1
NZ_CP019006.1	-	Homo sapiens	5	aminoglycoside__aac(6')-I|rifamycin__ADP-ribosylating transferase_arr|aminoglycoside__aadA|sulfonamide__sul1|beta-lactam__KPC-2	2017	Colombia: Bogota	Escherichia coli	IncN	PTU-N1
NZ_CP018959.1	-	Homo sapiens	6	aminoglycoside__aac(6')-I|beta-lactam__OXA-1|chloramphenicol__catB|rifamycin__ADP-ribosylating transferase_arr|sulfonamide__sul1|beta-lactam__KPC-2	2017	Ecuador: Quito	Escherichia coli	IncN	PTU-N1
NZ_CP018977.1	-	Homo sapiens	3	beta-lactam__KPC-2|sulfonamide__sul1|trimethoprim__dfrA21	2017	USA: Caguas	Escherichia coli	IncN	PTU-N1
NZ_CP018963.1	-	Homo sapiens	1	beta-lactam__KPC-2	2017	Brazil: Rio de Janeiro	Escherichia coli	IncN	PTU-N1
NZ_CP019026.1	-	Homo sapiens	7	sulfonamide__sul1|aminoglycoside__aadA|rifamycin__ADP-ribosylating transferase_arr|aminoglycoside__aac(6')-I|sulfonamide__sul1|beta-lactam__KPC-2|quinolone__qnrB	2017	Colombia: Cali	Escherichia coli	IncN	PTU-N1
NZ_CP018945.1	-	Homo sapiens	5	sulfonamide__sul1|aminoglycoside__aadA|beta-lactam__KPC-2|rifamycin__ADP-ribosylating transferase_arr|aminoglycoside__aac(6')-I	2017	Viet Nam: Hanoi	Escherichia coli	IncN	PTU-N1
NZ_CP026053.1	abscess	Homo sapiens	2	beta-lactam__TEM-1|tetracycline__tetA	2018	USA	Salmonella enterica	IncN	PTU-N1
NZ_CP023981.1	sputum	Homo sapiens	-	-	2018	China:Beijing	Klebsiella variicola	IncN	PTU-N1
NZ_CP027050.1	stool	Homo sapiens	6	tetracycline__tetA|sulfonamide__sul2|beta-lactam__TEM-1|aminoglycoside__aph(3'')-I|trimethoprim__dfrA14|aminoglycoside__aph(6)-I	2018	Greece: Athens	Klebsiella pneumoniae	IncN	PTU-N1
NZ_CP026496.1	urine	Homo sapiens	6	trimethoprim__dfrA14|trimethoprim__dfrA14|aminoglycoside__aph(6)-I|aminoglycoside__aph(3'')-I|sulfonamide__sul2|beta-lactam__CTX-M-15	2018	Iran	Klebsiella pneumoniae	IncN	PTU-N1
NZ_CP018887.1	urine	Homo sapiens	6	beta-lactam__KPC-2|trimethoprim__dfrA5|tetracycline__tetA|chloramphenicol__catB|beta-lactam__OXA-1|aminoglycoside__aac(6')-I	2018	Brazil: Rio de Janeiro	Klebsiella pneumoniae	IncN	PTU-N1
NZ_CP023420.1	hospital	Homo sapiens	7	chloramphenicol__cat_chloramphenicol acetyltransferase|quinolone__qnrB|beta-lactam__SHV-5|beta-lactam__TEM-1|aminoglycoside__aac(3)-II|trimethoprim__dfrA14|beta-lactam__TEM-1	2018	Spain: Madrid	Klebsiella pneumoniae	IncN	PTU-N1
NZ_CP025965.2	-	Homo sapiens	3	quinolone__qnrS|beta-lactam__NDM-4|trimethoprim__dfrA14	2018	China: Sichuan, Chengdu	Klebsiella pneumoniae	IncN	PTU-N1
NZ_CP033394.1	-	Homo sapiens	9	aminoglycoside__aac(6')-I|rifamycin__ADP-ribosylating transferase_arr|aminoglycoside__aadA|sulfonamide__sul1|beta-lactam__TEM-1|tetracycline__tetA|beta-lactam__CTX-M-65|chloramphenicol__catA|beta-lactam__KPC-12	2018	China: Chengdu, Sichuan	Klebsiella pneumoniae	IncN	PTU-N1
NZ_CP028486.1	-	Homo sapiens	2	beta-lactam__IMP-4|quinolone__qnrS	2018	China:Shanghai	Escherichia coli	IncN	PTU-N1
NZ_CP025710.1	-	Homo sapiens	9	sulfonamide__sul2|aminoglycoside__aph(3'')-I|aminoglycoside__aph(6)-I|beta-lactam__TEM-1|beta-lactam__OXA-9|aminoglycoside__aadA|aminoglycoside__aac(6')-I|trimethoprim__dfrA14|beta-lactam__KPC-3	2018	USA: Pennsylvania	Escherichia coli	IncN	PTU-N1
NZ_CP031259.1	bronchoalveolar lavage fluid	Homo sapiens	6	sulfonamide__sul1|aminoglycoside__aadA|rifamycin__ADP-ribosylating transferase_arr|sulfonamide__sul1|quinolone__qnrB|aminoglycoside__aac(6')-I	2018	China	Klebsiella quasipneumoniae	IncN	PTU-N1
NZ_CP033830.1	Endotracheal aspirate	Homo sapiens	-	-	2018	not applicable	Serratia sp. FDAARGOS_506	IncN	PTU-N1
NZ_CP042533.1	clinical sample	Homo sapiens	-	-	2019	Australia: Sydney	Klebsiella aerogenes	IncN	PTU-N1
NZ_CP046118.1	sputum	Homo sapiens	3	quinolone__qnrS|beta-lactam__NDM-4|trimethoprim__dfrA14	2019	China: Guangzhou	Enterobacter cloacae	IncN	PTU-N1
NZ_CP040895.1	stool	Homo sapiens	2	beta-lactam__IMP-4|quinolone__qnrS	2019	China: Hangzhou	Leclercia adecarboxylata	IncN	PTU-N1
NZ_CP020527.1	trachael aspirate	Homo sapiens	6	aminoglycoside__aac(3)-I|sulfonamide__sul1|beta-lactam__KPC-4|beta-lactam__TEM-1|aminoglycoside__aph(3')-I|trimethoprim__dfrA14	2019	USA:Boston	Enterobacter cloacae	IncN	PTU-N1
NZ_CP021730.1	urine	Homo sapiens	2	beta-lactam__CTX-M-65|beta-lactam__CTX-M-65	2019	Hong Kong	Escherichia coli	IncN	PTU-N1
NZ_CP035387.1	-	Homo sapiens	8	quinolone__qnrB|beta-lactam__OXA-9|sulfonamide__sul1|trimethoprim__dfrA19|aminoglycoside__aph(3'')-I|aminoglycoside__aph(6)-I|beta-lactam__TEM-1|beta-lactam__KPC-2	2019	United Kingdom	Enterobacter hormaechei	IncN	PTU-N1
NZ_CP036363.1	-	Homo sapiens	6	sulfonamide__sul1|beta-lactam__TEM-1|tetracycline__tetA|aminoglycoside__aac(6')-I|rifamycin__ADP-ribosylating transferase_arr|aminoglycoside__aadA	2019	China: Sichuan, Chengdu	Klebsiella pneumoniae	IncN	PTU-N1
NZ_CP040178.1	-	Homo sapiens	3	quinolone__qnrS|beta-lactam__NDM-6|trimethoprim__dfrA14	2019	China: Chongqin	Klebsiella pneumoniae	IncN	PTU-N1
NZ_CP036368.1	-	Homo sapiens	6	aminoglycoside__aac(6')-I|rifamycin__ADP-ribosylating transferase_arr|aminoglycoside__aadA|sulfonamide__sul1|beta-lactam__TEM-1|tetracycline__tetA	2019	China: Chengdu, Sichuan	Klebsiella pneumoniae	IncN	PTU-N1
CP052359.1	blood	Homo sapiens	5	sulfonamide__sul1|tetracycline__tetA|aminoglycoside__aac(6')-I|rifamycin__ADP-ribosylating transferase_arr|aminoglycoside__aadA	2020	South Korea: Chungbuk	Klebsiella pneumoniae	IncN	PTU-N1
CP052394.1	blood	Homo sapiens	6	sulfonamide__sul1|quinolone__qnrB|tetracycline__tetA|aminoglycoside__aac(6')-I|rifamycin__ADP-ribosylating transferase_arr|aminoglycoside__aadA	2020	South Korea: Gangwon	Klebsiella pneumoniae	IncN	PTU-N1
NZ_CP052872.1	blood	Homo sapiens	7	quinolone__qnrS|sulfonamide__sul1|chloramphenicol__catB|aminoglycoside__aadA|aminoglycoside__aac(6')-I|beta-lactam__metallo-beta-lactamase|trimethoprim__dfrA14	2020	Italy: Milan	Enterobacter cloacae	IncN	PTU-N1
CP052433.1	blood	Homo sapiens	3	beta-lactam__CTX-M-14|quinolone__qnrS|trimethoprim__dfrA14	2020	South Korea: Gangwon	Klebsiella pneumoniae	IncN	PTU-N1
NZ_CP059714.1	blood	Homo sapiens	2	quinolone__qnrS|beta-lactam__IMP-4	2020	China: Hangzhou	Enterobacter hormaechei	IncN	PTU-N1
CP053703.1	blood	Homo sapiens	5	beta-lactam__TEM-1|sulfonamide__sul1|beta-lactam__DHA-6|beta-lactam__OXA-9|quinolone__qnrB	2020	India: Vellore	Salmonella enterica	IncN	PTU-N1
CP052446.1	blood	Homo sapiens	5	sulfonamide__sul1|tetracycline__tetA|aminoglycoside__aac(6')-I|rifamycin__ADP-ribosylating transferase_arr|aminoglycoside__aadA	2020	South Korea: Gangwon	Klebsiella pneumoniae	IncN	PTU-N1
NZ_CP050160.1	rectal_swab	Homo sapiens	2	quinolone__qnrS|beta-lactam__IMP-4	2020	Hong Kong	Escherichia coli	IncN	PTU-N1
NZ_CP050159.1	rectal_swab	Homo sapiens	3	quinolone__qnrS|beta-lactam__TEM-1|beta-lactam__IMP-4	2020	Hong Kong	Enterobacter cloacae	IncN	PTU-N1
NZ_CP050859.2	urine	Homo sapiens	3	quinolone__qnrS|beta-lactam__NDM-4|trimethoprim__dfrA14	2020	China: Shanghai	Klebsiella pneumoniae	IncN	PTU-N1
NZ_CP039821.1	urine	Homo sapiens	4	quinolone__qnrS|beta-lactam__NDM-4|trimethoprim__dfrA14|quinolone__qnrS	2020	China:Wuhan	Klebsiella pneumoniae	IncN	PTU-N1
NZ_AP019402.1	-	Homo sapiens	6	tetracycline__tetA|aminoglycoside__aac(6')-I|beta-lactam__IMP-6|beta-lactam__CTX-M-2|aminoglycoside__aadA|sulfonamide__sul1	2020	Japan:Osaka	Klebsiella pneumoniae	IncN	PTU-N1
NZ_AP019403.1	-	Homo sapiens	6	tetracycline__tetA|aminoglycoside__aac(6')-I|beta-lactam__CTX-M-2|beta-lactam__IMP-6|aminoglycoside__aadA|sulfonamide__sul1	2020	Japan:Osaka	Klebsiella pneumoniae	IncN	PTU-N1
NZ_AP019404.1	-	Homo sapiens	6	sulfonamide__sul1|tetracycline__tetA|aminoglycoside__aac(6')-I|beta-lactam__IMP-6|beta-lactam__CTX-M-2|aminoglycoside__aadA	2020	Japan:Osaka	Klebsiella pneumoniae	IncN	PTU-N1
NZ_AP022367.1	-	Homo sapiens	7	macrolide-lincosamide-streptogramin__mphA|sulfonamide__sul1|aminoglycoside__aadA|beta-lactam__IMP-6|aminoglycoside__aac(6')-I|beta-lactam__CTX-M-2|tetracycline__tetA	2020	Japan:Osaka	Escherichia coli	IncFIB	PTU-N1
NZ_CP064181.1	-	Homo sapiens	2	quinolone__qnrS|beta-lactam__IMP-4	2020	China	Citrobacter amalonaticus	IncN	PTU-N1
NZ_AP019550.1	-	Homo sapiens	6	sulfonamide__sul1|tetracycline__tetA|aminoglycoside__aac(6')-I|beta-lactam__IMP-6|beta-lactam__CTX-M-2|aminoglycoside__aadA	2020	missing	Klebsiella pneumoniae	IncN	PTU-N1
NZ_AP022349.1	-	Homo sapiens	6	tetracycline__tetA|aminoglycoside__aac(6')-I|beta-lactam__IMP-1|beta-lactam__CTX-M-2|aminoglycoside__aadA|sulfonamide__sul1	2020	Japan:Osaka	Klebsiella pneumoniae	IncN	PTU-N1
NZ_AP022358.1	-	Homo sapiens	6	aminoglycoside__aac(6')-I|beta-lactam__IMP-6|aminoglycoside__aadA|sulfonamide__sul1|tetracycline__tetA|beta-lactam__CTX-M-2	2020	Japan:Osaka	Klebsiella pneumoniae	IncFIB	PTU-N1
NZ_AP018362.1	-	Homo sapiens	5	sulfonamide__sul1|tetracycline__tetA|beta-lactam__CTX-M-2|beta-lactam__IMP-6|aminoglycoside__aadA	2020	Japan	Escherichia coli	IncN	PTU-N1
NZ_AP022356.1	-	Homo sapiens	6	tetracycline__tetA|aminoglycoside__aac(6')-I|beta-lactam__IMP-6|beta-lactam__CTX-M-2|aminoglycoside__aadA|sulfonamide__sul1	2020	Japan:Osaka	Escherichia coli	IncN	PTU-N1
NC_019888.1	clinic	Homo species	9	aminoglycoside__aac(3)-I|sulfonamide__sul1|quinolone__qnrB|beta-lactam__OXA-9|sulfonamide__sul1|trimethoprim__dfrA14|beta-lactam__KPC-4|beta-lactam__TEM-1|aminoglycoside__aph(3')-I	2012	-	Klebsiella pneumoniae	IncN	PTU-N1
NZ_CP019284.1	stool	Homo species	6	chloramphenicol__catA|chloramphenicol__catA|aminoglycoside__aac(3)-II|beta-lactam__TEM-135|aminoglycoside__aph(3'')-I|aminoglycoside__aph(6)-I	2019	Hong Kong	Escherichia coli	IncX1	PTU-N1
NC_015872.1	clinic	-	1	beta-lactam__NDM-4	2011	-	Escherichia coli	IncN2	PTU-N2/3
NC_019163.1	clinic	-	1	beta-lactam__NDM-4	2012	-	Klebsiella pneumoniae	IncN2	PTU-N2/3
NZ_MN967025.1	abscess	-	2	beta-lactam__SHV-5|quinolone__qnrS	2020	-	Klebsiella pneumoniae	IncN2	PTU-N2/3
NZ_MN583554.1	urine	-	7	sulfonamide__sul1|aminoglycoside__aac(6')-I|aminoglycoside__aadA|beta-lactam__OXA-9|beta-lactam__TEM-1|trimethoprim__dfrA16|beta-lactam__OXA-163	2020	-	Escherichia coli	IncN2	PTU-N2/3
NZ_CP010378.1	bodily fluid	Homo sapiens	5	sulfonamide__sul1|beta-lactam__OXA-9|quinolone__qnrB|sulfonamide__sul1|trimethoprim__dfrB3	2015	USA	Enterobacter hormaechei	IncN3	PTU-N2/3
NZ_CP010382.1	bodily fluid	Homo sapiens	-	-	2015	USA	Enterobacter hormaechei	IncN3	PTU-N2/3
NZ_CP015078.1	-	Homo sapiens	9	aminoglycoside__aadA|aminoglycoside__aac(6')-I|beta-lactam__OXA-163|sulfonamide__sul1|beta-lactam__TEM-1|sulfonamide__sul1|quinolone__qnrB|beta-lactam__OXA-9|beta-lactam__OXA-9	2016	Argentina: Buenos Aires	Escherichia coli	IncN2	PTU-N2/3
NZ_CP024879.1	sputum	Homo sapiens	1	beta-lactam__NDM-4	2018	Thailand	Klebsiella pneumoniae	IncN2	PTU-N2/3
NZ_CP042548.1	clinical sample	Homo sapiens	8	beta-lactam__CTX-M-62|macrolide-lincosamide-streptogramin__mphA|sulfonamide__sul1|beta-lactam__OXA-9|quinolone__qnrB|sulfonamide__sul1|chloramphenicol__catB|beta-lactam__IMP-4	2019	Australia: Sydney	Klebsiella michiganensis	IncN3	PTU-N2/3
NZ_CP043856.1	rectal screen	Homo sapiens	2	beta-lactam__IMP-1|sulfonamide__sul1	2019	United Kingdom: London	Enterobacter hormaechei	IncN3	PTU-N2/3
NZ_CP035471.1	urine	Homo sapiens	-	-	2019	USA:Utah	Escherichia coli	IncN3	PTU-N2/3
CP040826.1	-	Homo sapiens	1	beta-lactam__NDM-4	2019	Thailand: Chiang Mai	Enterobacter cloacae	IncN2	PTU-N2/3
NZ_CP043516.1	screening swab	Homo sapiens	4	beta-lactam__IMP-1|sulfonamide__sul1|quinolone__qnrA|sulfonamide__sul1	2019	United Kingdom:London	Enterobacter kobei	IncN3	PTU-N2/3
NZ_CP060067.1	feces from healthy individual	Homo sapiens	-	-	2020	Germany	Escherichia coli	IncN3	PTU-N2/3
LR890355.1	rectal swab	Homo sapiens	17	chloramphenicol__catB|rifamycin__ADP-ribosylating transferase_arr|beta-lactam__CTX-M-62|sulfonamide__sul1|macrolide-lincosamide-streptogramin__mphA|beta-lactam__SHV|aminoglycoside__aph(3'')-I|aminoglycoside__aph(6)-I|trimethoprim__dfrA17|aminoglycoside__aadA|sulfonamide__sul1|quinolone__qnrB|beta-lactam__OXA-9|sulfonamide__sul1|aminoglycoside__aac(6')-I|macrolide-lincosamide-streptogramin__mphA|b…	2020	Australia: Melbourne	Klebsiella pneumoniae	IncN3	PTU-N2/3
CP063227.1	Rectal swab	Homo sapiens	13	quinolone__qnrB|aminoglycoside__aph(3'')-I|aminoglycoside__aph(6)-I|beta-lactam__metallo-beta-lactamase|aminoglycoside__aac(6')-I|trimethoprim__dfrB1|aminoglycoside__aadA|aminoglycoside__aac(6')-I|beta-lactam__OXA-1|chloramphenicol__catB|rifamycin__ADP-ribosylating transferase_arr|sulfonamide__sul1|macrolide-lincosamide-streptogramin__mphA	2020	Switzerland	Enterobacter hormaechei	IncN2	PTU-N2/3
AP022529.1	-	Homo sapiens	1	beta-lactam__CTX-M-14	2020	Japan:Tokyo	Klebsiella pneumoniae	IncN3	PTU-N2/3
NZ_CP034403.1	stool	Homosapiens	1	beta-lactam__NDM-4	2019	Thailand: Chiang Mai	Escherichia coli	IncN2	PTU-N2/3
NZ_CP034398.1	urine	Homosapiens	1	beta-lactam__NDM-4	2019	Thailand: Chiang Mai	Escherichia coli	IncN2	PTU-N2/3
NZ_LN824136.1	urine	Homo sapiens	-	-	2015	-	Klebsiella pneumoniae	-	PTU-N3
NZ_CP015505.1	Urine sample	Homo sapiens	-	-	2016	United Arab Emirates	Klebsiella pneumoniae	-	PTU-N3
NZ_CP018988.1	-	Homo sapiens	-	-	2017	Italy: Pisa	Escherichia coli	-	PTU-N3
NZ_CP026060.1	abscess swab	Homo sapiens	-	-	2018	USA	Proteus mirabilis	-	PTU-N3
NZ_CP023823.1	feces	Homo sapiens	-	-	2018	Sweden	Escherichia coli	-	PTU-N3
NZ_CP025915.1	stool	Homo sapiens	-	-	2018	Mali	Escherichia coli	-	PTU-N3
NZ_CP029801.1	pus	Homo sapiens	-	-	2018	Taiwan	Salmonella enterica	-	PTU-N3
NZ_CP026025.1	-	Homo sapiens	1	beta-lactam__KPC-2	2019	China	Klebsiella pneumoniae	-	PTU-N3
NZ_CP054284.1	Rectal swab	Homo sapiens	-	-	2020	USA:Maine	Escherichia coli	-	PTU-N3
NZ_CP054370.1	rectal swab from healthy college student	Homo sapiens	-	-	2020	USA: California	Escherichia coli	-	PTU-N3
NZ_CP063297.1	stool	Homo sapiens	-	-	2020	Taiwan	Salmonella enterica	-	PTU-N3
NC_004058.1	clinic	-	-	-	2002	-	Haemophilus influenzae	-	PTU-new
NC_004846.1	clinic	-	-	-	2003	-	Haemophilus influenzae	-	PTU-new
NC_007206.1	clinic	-	-	-	2005	-	Haemophilus influenzae	-	PTU-new
NC_011413.1	clinic	-	-	-	2008	-	Escherichia coli	IncFII	PTU-new
NC_017903.1	clinic	-	-	-	2012	-	Escherichia coli	pXuzhou21	PTU-new
NC_025152.1	stomach	-	-	-	2014	-	Vibrio parahaemolyticus	-	PTU-new
NZ_CP008789.1	perirectal swab	-	-	-	2015	USA	Klebsiella oxytoca	IncFII	PTU-new
NZ_CP015943.1	clinical	-	-	-	2016	USA: Indiana	Legionella pneumophila	-	PTU-new
NZ_CP029243.1	feces	-	3	aminoglycoside__aadA|trimethoprim__dfrA12|sulfonamide__sul1	2018	China:Zhejiang	Escherichia coli	IncFII	PTU-new
NZ_LT991960.1	hospital	-	-	-	2018	-	Enterobacter cloacae complex sp.	FII	PTU-new
NZ_KU664810.1	feces	-	2	tetracycline__tetA|beta-lactam__TEM-1	2020	-	Escherichia coli	IncFII	PTU-new
NZ_MT219822.1	feces	-	4	quinolone__qnrS|tetracycline__tetX|beta-lactam__TEM-176|aminoglycoside__aph(3')-I	2020	-	Escherichia coli	IncX1	PTU-new
NZ_MK461928.1	rectal swab	-	1	beta-lactam__TEM-1	2020	-	Escherichia coli	IncFIB	PTU-new
NZ_LC542923.1	transtracheal aspiration	-	1	beta-lactam__TEM-132	2020	-	Serratia marcescens	-	PTU-new
NZ_LC542974.1	transtracheal aspiration	-	-	-	2020	-	Serratia marcescens	-	PTU-new
NZ_KP398867.1	urine	-	5	aminoglycoside__aph(6)-I|aminoglycoside__aph(3'')-I|sulfonamide__sul2|trimethoprim__dfrA5|beta-lactam__TEM-1	2020	-	Escherichia coli	IncFIB	PTU-new
NZ_KU254580.1	urine	-	4	beta-lactam__TEM-176|sulfonamide__sul3|aminoglycoside__aadA|aminoglycoside__aph(3')-I	2020	-	Escherichia coli	IncX1	PTU-new
NZ_CP059438.1	reproductive tract	Homo sapiens	-	-	2020	Australia	Campylobacter fetus	-	PTU-new
NZ_CP040929.1	feces	Homo sapiens	5	beta-lactam__SHV-5|tetracycline__tetA|chloramphenicol__floR|tetracycline__tetX|aminoglycoside__aadA	2019	China:Guangdong	Escherichia coli	IncX1	PTU-new
NZ_CP053047.1	feces	Homo sapiens	5	aminoglycoside__aadA|tetracycline__tetX|chloramphenicol__floR|tetracycline__tetA|beta-lactam__SHV-5	2020	China: Henan	Escherichia fergusonii	IncX1	PTU-new
NZ_CP031107.1	feces	Homo sapiens	-	-	2018	China:Sichuan	Escherichia coli	IncFIC	PTU-new
NZ_CP044465.1	stool	Homo sapiens	-	-	2020	China:Huizhou City, Guangdong Province	Acinetobacter schindleri	-	PTU-new
NZ_CP010383.2	bodily fluid	Homo sapiens	1	quinolone__qnrS	2015	USA	Enterobacter hormaechei	-	PTU-new
NZ_CP010372.1	excreted bodily substance	Homo sapiens	7	chloramphenicol__catA|tetracycline__tetB|tetracycline__tetC|tetracycline__tetD|trimethoprim__dfrA17|sulfonamide__sul1|beta-lactam__TEM-1	2015	Colombia	Escherichia coli	IncFIA	PTU-new
NZ_CP010385.1	excreted bodily substance	Homo sapiens	1	quinolone__qnrS	2015	USA	Enterobacter hormaechei	-	PTU-new
NZ_CP012741.1	blood sample	Homo sapiens	-	-	2016	South Korea: Jeju island	Vibrio vulnificus	-	PTU-new
NZ_CP013027.1	stool	Homo sapiens	8	sulfonamide__sul2|tetracycline__tetD|tetracycline__tetC|tetracycline__tetB|aminoglycoside__aph(3'')-I|aminoglycoside__aph(6)-I|aminoglycoside__aph(3')-I|beta-lactam__TEM-1	2016	USA	Escherichia coli	IncFIB	PTU-new
NZ_CP015073.1	-	Homo sapiens	-	-	2016	United Arab Emirates: Dubai	Escherichia coli	-	PTU-new
NZ_CP018361.1	Perirectal	Homo sapiens	-	-	2017	USA:Virginia	Klebsiella oxytoca	FIA	PTU-new
NZ_CP024827.1	Rectal swab	Homo sapiens	8	aminoglycoside__aph(3')-I|chloramphenicol__catA|trimethoprim__dfrA14|sulfonamide__sul2|aminoglycoside__aph(3'')-I|aminoglycoside__aph(6)-I|beta-lactam__TEM-1|beta-lactam__CTX-M-55	2017	South Korea: Incheon	Escherichia coli	IncFIB	PTU-new
NZ_CP020602.1	sputum	Homo sapiens	-	-	2017	Canada: Toronto	Pseudomonas aeruginosa	-	PTU-new
NZ_CP022166.1	urine	Homo sapiens	6	trimethoprim__dfrA14|tetracycline__tetA|beta-lactam__TEM-1|aminoglycoside__aph(6)-I|aminoglycoside__aph(3'')-I|sulfonamide__sul2	2017	USA: New York	Escherichia coli	IncFIB	PTU-new
NZ_CP019007.1	-	Homo sapiens	-	-	2017	Colombia: Bogota	Escherichia coli	IncFII	PTU-new
NZ_CP019028.1	-	Homo sapiens	6	trimethoprim__dfrA17|aminoglycoside__aadA|sulfonamide__sul1|macrolide-lincosamide-streptogramin__mphA|macrolide-lincosamide-streptogramin__ermC|macrolide-lincosamide-streptogramin__ermB	2017	Colombia: Cali	Escherichia coli	IncFII	PTU-new
NZ_CP018916.1	University of Michigan Health System	Homo sapiens	-	-	2017	USA: Michigan	Serratia marcescens	IncFII	PTU-new
NZ_CP018920.1	University of Michigan Health System	Homo sapiens	-	-	2017	USA: Michigan	Serratia marcescens	IncFII	PTU-new
NZ_CP018918.1	University of Michigan Health System	Homo sapiens	-	-	2017	USA: Michigan	Serratia marcescens	IncFII	PTU-new
NZ_CP023840.1	feces	Homo sapiens	-	-	2018	Sweden	Klebsiella pneumoniae	FIA	PTU-new
NZ_CP021278.1	not applicable	Homo sapiens	-	-	2018	USA: Connecticut, Bridgeport	Legionella pneumophila	-	PTU-new
NZ_CP021276.1	not applicable	Homo sapiens	-	-	2018	USA: Delaware, Wilmington	Legionella pneumophila	-	PTU-new
NZ_CP029583.1	-	Homo sapiens	-	-	2018	Sweden	Klebsiella pneumoniae	IncFII	PTU-new
NZ_CP022227.3	-	Homo sapiens	10	tetracycline__tetB|macrolide-lincosamide-streptogramin__mphA|sulfonamide__sul1|aminoglycoside__aadA|trimethoprim__dfrA17|beta-lactam__CTX-M-15|aminoglycoside__aac(3)-II|chloramphenicol__catB|beta-lactam__OXA-1|aminoglycoside__aac(6')-I	2018	China: Sichuan, Chengdu	Escherichia coli	IncFIB	PTU-new
NZ_CP025711.1	-	Homo sapiens	-	-	2018	USA: Pennsylvania	Escherichia coli	-	PTU-new
NZ_CP025708.1	-	Homo sapiens	14	tetracycline__tetD|tetracycline__tetC|tetracycline__tetB|aminoglycoside__aadA|sulfonamide__sul1|macrolide-lincosamide-streptogramin__mphA|macrolide-lincosamide-streptogramin__ermC|macrolide-lincosamide-streptogramin__ermB|aminoglycoside__aac(3)-II|beta-lactam__TEM-1|aminoglycoside__aph(6)-I|aminoglycoside__aph(3'')-I|sulfonamide__sul2|trimethoprim__dfrA14	2018	USA: Pennsylvania	Escherichia coli	IncFIB	PTU-new
NZ_CP033755.1	UCC isolate	Homo sapiens	-	-	2018	Unknown	Klebsiella pneumoniae	IncFII	PTU-new
NZ_CP043319.1	blood	Homo sapiens	1	quinolone__qnrS	2019	China: Chengdu, Sichuan	Enterobacter chengduensis	-	PTU-new
NZ_CP031572.1	Rectal swab	Homo sapiens	1	quinolone__qnrS	2019	Missing	Enterobacter hormaechei	-	PTU-new
NZ_CP043768.1	rectal swab	Homo sapiens	-	-	2019	United Kingdom:London	Enterobacter hormaechei	-	PTU-new
NZ_CP041920.1	sputum	Homo sapiens	4	sulfonamide__sul1|aminoglycoside__aadA|trimethoprim__dfrA17|beta-lactam__TEM-1	2019	China: Zhejiang	Escherichia coli	IncFIC	PTU-new
NZ_CP042337.1	stool	Homo sapiens	8	tetracycline__tetD|tetracycline__tetC|tetracycline__tetB|beta-lactam__CTX-M-15|aminoglycoside__aac(3)-II|chloramphenicol__catB|beta-lactam__OXA-1|aminoglycoside__aac(6')-I	2019	China: Guangzhou	Escherichia coli	IncFIB	PTU-new
NZ_CP020526.1	trachael aspirate	Homo sapiens	1	quinolone__qnrS	2019	USA:Boston	Enterobacter cloacae	-	PTU-new
NZ_CP026020.1	-	Homo sapiens	2	beta-lactam__TEM-1|beta-lactam__KPC-2	2019	China	Klebsiella pneumoniae	IncX5	PTU-new
NZ_AP018147.1	-	Homo sapiens	9	macrolide-lincosamide-streptogramin__ermB|macrolide-lincosamide-streptogramin__ermC|macrolide-lincosamide-streptogramin__mphA|beta-lactam__TEM-1|aminoglycoside__rmtB|beta-lactam__NDM-5|sulfonamide__sul1|aminoglycoside__aadA|trimethoprim__dfrA12	2019	Myanmar:Yangon	Escherichia coli	IncFII	PTU-new
NZ_CP026016.1	-	Homo sapiens	-	-	2019	China	Klebsiella variicola	IncFII	PTU-new
NZ_CP041997.1	-	Homo sapiens	15	beta-lactam__CTX-M-55|colistin__MCR-1|macrolide-lincosamide-streptogramin__mphA|beta-lactam__CTX-M-14|aminoglycoside__aac(3)-IV|aminoglycoside__aph(4)-I|sulfonamide__sul2|chloramphenicol__chloramphenicol exporter|tetracycline__tetA|tetracycline__tetA|trimethoprim__dfrA14|sulfonamide__sul2|aminoglycoside__aph(3'')-I|aminoglycoside__aph(6)-I|beta-lactam__TEM-1	2019	missing	Escherichia coli	IncN	PTU-new
NZ_CP045957.1	-	Homo sapiens	-	-	2019	Australia	Salmonella enterica	-	PTU-new
NZ_CP044208.1	blood	Homo sapiens	-	-	2020	China: Guangzhou	Vibrio vulnificus	-	PTU-new
NZ_CP023571.1	Blood and wound	Homo sapiens	4	sulfonamide__sul1|quinolone__qnrS|trimethoprim__dfrA12|aminoglycoside__aadA	2020	USA: University of Michigan University Hospital	Enterobacter hormaechei	-	PTU-new
NZ_CP063148.1	blood culture from maile	Homo sapiens	2	beta-lactam__KPC-2|multidrug__mexD	2020	China	Klebsiella pneumoniae	IncFII	PTU-new
NZ_CP060051.1	rectal	Homo sapiens	-	-	2020	Israel	Klebsiella pneumoniae	FIA	PTU-new
CP054458.1	rectal swab from healthy college student	Homo sapiens	9	trimethoprim__dfrA17|aminoglycoside__aadA|sulfonamide__sul1|macrolide-lincosamide-streptogramin__mphA|sulfonamide__sul2|aminoglycoside__aph(3'')-I|aminoglycoside__aph(6)-I|tetracycline__tetA|beta-lactam__CTX-M-129	2020	USA: California	Escherichia coli	IncFIB	PTU-new
NZ_CP050170.1	rectal_swab	Homo sapiens	8	beta-lactam__KPC-2|beta-lactam__CTX-M-24|chloramphenicol__floR|tetracycline__tetA|trimethoprim__dfrA1|sulfonamide__sul1|aminoglycoside__aac(6')-I|rifamycin__ADP-ribosylating transferase_arr	2020	Hong Kong	Klebsiella pneumoniae	IncFII	PTU-new
NZ_CP063749.1	sputum	Homo sapiens	1	beta-lactam__KPC-2	2020	China	Klebsiella pneumoniae	IncFII	PTU-new
NZ_CP049121.1	urine	Homo sapiens	5	beta-lactam__TEM-1|tetracycline__tetA|chloramphenicol__floR|tetracycline__tetX|aminoglycoside__aadA	2020	China: Yiwu	Escherichia coli	IncX1	PTU-new
NZ_CP049119.1	urine	Homo sapiens	10	beta-lactam__TEM-1|tetracycline__tetD|tetracycline__tetC|tetracycline__tetB|chloramphenicol__catA|trimethoprim__dfrA17|sulfonamide__sul2|aminoglycoside__aph(3'')-I|aminoglycoside__aph(6)-I|aminoglycoside__aac(3)-II	2020	China: Yiwu	Escherichia coli	IncFIB	PTU-new
AP022526.1	-	Homo sapiens	-	-	2020	Japan:Tokyo	Escherichia coli	IncFIC	PTU-new
AP022543.1	-	Homo sapiens	3	aminoglycoside__aph(3')-I|beta-lactam__CTX-M-55|beta-lactam__CTX-M-55	2020	Japan:Tokyo	Escherichia coli	IncFIB	PTU-new
AP022551.1	-	Homo sapiens	1	beta-lactam__Toho-1	2020	Japan:Tokyo	Escherichia coli	-	PTU-new
NZ_AP023199.1	-	Homo sapiens	1	tetracycline__tetA	2020	missing	Escherichia coli	IncFIB	PTU-new
NZ_CP060809.1	-	Homo sapiens	-	-	2020	China: Wenzhou	Klebsiella variicola	pXuzhou21	PTU-new
NZ_CP051870.1	cerebrospinal fluid	Homo sapiens	3	trimethoprim__dfrA1|tetracycline__tet39|aminoglycoside__aac(3)-II	2020	Ghana: Sekondi-Takoradi	Acinetobacter baumannii	-	PTU-new
NZ_CP045255.1	stool	Homosapiens	-	-	2020	China:Hangzhou	Proteus mirabilis	-	PTU-new
NZ_CP040185.1	cerebrospinal fluid, hospital	Homosapiens	1	beta-lactam__KPC-2	2020	China	Raoultella planticola	IncFII	PTU-new
NZ_CP040091.1	feces	Homo species	5	beta-lactam__TEM-176|tetracycline__tetA|chloramphenicol__floR|unclassified__antibiotic resistance rRNA adenine methyltransferase|aminoglycoside__aph(3')-I	2020	China:Shen Zhen	Escherichia coli	IncX1	PTU-new
CP043619.1	intestine content	Homo species	-	-	2019	South Korea	Rhodobacteraceae bacterium SH-1	-	PTU-new
NZ_CP063355.1	blood from silkworm suffering from septicemia	Homo species	-	-	2020	China:Chongqing	Serratia marcescens	IncFII	PTU-new
NZ_CP046002.1	feces	Homo species	5	beta-lactam__SHV-5|tetracycline__tetA|chloramphenicol__floR|tetracycline__tetX|aminoglycoside__aadA	2019	China:Henan	Escherichia coli	IncX1	PTU-new
NZ_CP045998.1	feces	Homo species	5	beta-lactam__SHV-5|tetracycline__tetA|chloramphenicol__floR|tetracycline__tetX|aminoglycoside__aadA	2019	China:Henan	Escherichia coli	IncX1	PTU-new
NZ_MH053445.1	sputum	-	4	beta-lactam__GES-5|beta-lactam__GES-5|beta-lactam__GES-18|beta-lactam__GES-5	2020	-	Pseudomonas aeruginosa	IncP1	PTU-P1
NC_001735.4	clinic	Homo species	-	-	1996	-	Klebsiella aerogenes	IncP1	PTU-P1
NC_008459.1	clinic	patient	-	-	2006	-	Bordetella pertussis	IncP1	PTU-P1
JX469831.1	clinic	Homo species	2	aminoglycoside__aac(6')-I|sulfonamide__sul1	2012	-	uncultured bacterium	IncP1	PTU-P1
NZ_KM922672.1	blood	Homo sapiens	1	beta-lactam__OXA-23	2020	China	Acinetobacter baumannii	-	PTU-Pse1
CP061542.1	Yunsong Yu's Lab	Homo sapiens	1	beta-lactam__OXA-146	2020	China: Zhejiang, Hangzhou	Acinetobacter baumannii	-	PTU-Pse1
NZ_MT732182.1	nasal swab	-	5	sulfonamide__sul1|aminoglycoside__aadA|beta-lactam__VIM-2|aminoglycoside__ant(2'')-I|tetracycline__tetA	2020	-	Pseudomonas aeruginosa	-	PTU-Pse13
NZ_MT732180.1	nasal swab	-	9	sulfonamide__sul1|aminoglycoside__aadA|beta-lactam__OXA-2|aminoglycoside__ant(4')-IIa|aminoglycoside__ant(4')-IIa|sulfonamide__sul1|aminoglycoside__aadA|beta-lactam__VIM-2|aminoglycoside__ant(2'')-I	2020	-	Pseudomonas aeruginosa	-	PTU-Pse13
NZ_MT732186.1	sputum	-	8	sulfonamide__sul1|aminoglycoside__aadA|beta-lactam__OXA-2|aminoglycoside__ant(4')-IIa|sulfonamide__sul1|aminoglycoside__aadA|beta-lactam__VIM-2|aminoglycoside__ant(2'')-I	2020	-	Pseudomonas aeruginosa	-	PTU-Pse13
NZ_MT732190.1	sputum	-	9	sulfonamide__sul1|aminoglycoside__aadA|beta-lactam__OXA-2|aminoglycoside__ant(4')-IIa|sulfonamide__sul1|aminoglycoside__aadA|beta-lactam__VIM-2|aminoglycoside__ant(2'')-I|tetracycline__tetA	2020	-	Pseudomonas aeruginosa	-	PTU-Pse13
NZ_MT732189.1	tracheostomy tube	-	8	sulfonamide__sul1|aminoglycoside__aadA|beta-lactam__OXA-2|aminoglycoside__ant(4')-IIa|sulfonamide__sul1|aminoglycoside__aadA|beta-lactam__VIM-2|aminoglycoside__ant(2'')-I	2020	-	Pseudomonas aeruginosa	-	PTU-Pse13
NZ_MT732188.1	tracheostomy tube	-	11	sulfonamide__sul1|aminoglycoside__aadA|beta-lactam__OXA-2|sulfonamide__sul1|aminoglycoside__aadA|beta-lactam__OXA-2|sulfonamide__sul1|aminoglycoside__aadA|beta-lactam__VIM-2|aminoglycoside__ant(2'')-I|tetracycline__tetA	2020	-	Pseudomonas aeruginosa	-	PTU-Pse13
NZ_MT732181.1	urine	-	8	sulfonamide__sul1|aminoglycoside__aadA|beta-lactam__OXA-2|aminoglycoside__ant(4')-IIa|sulfonamide__sul1|aminoglycoside__aadA|beta-lactam__VIM-2|aminoglycoside__ant(2'')-I	2020	-	Pseudomonas aeruginosa	-	PTU-Pse13
NZ_MT732179.1	urine	-	18	sulfonamide__sul1|aminoglycoside__aadA|beta-lactam__OXA-2|aminoglycoside__ant(4')-IIa|sulfonamide__sul1|aminoglycoside__aadA|beta-lactam__VIM-2|aminoglycoside__ant(2'')-I|aminoglycoside__ant(4')-IIa|sulfonamide__sul1|aminoglycoside__aadA|beta-lactam__VIM-2|aminoglycoside__ant(2'')-I|aminoglycoside__ant(4')-IIa|sulfonamide__sul1|aminoglycoside__aadA|beta-lactam__VIM-2|aminoglycoside__ant(2'')-I	2020	-	Pseudomonas aeruginosa	-	PTU-Pse13
NZ_MT732197.1	wound	-	4	sulfonamide__sul1|aminoglycoside__aadA|beta-lactam__VIM-2|aminoglycoside__ant(2'')-I	2020	-	Pseudomonas aeruginosa	-	PTU-Pse13
NZ_MT732192.1	wound	-	4	sulfonamide__sul1|aminoglycoside__aadA|beta-lactam__VIM-2|aminoglycoside__ant(2'')-I	2020	-	Pseudomonas aeruginosa	-	PTU-Pse13
NZ_MT732187.1	wound	-	4	sulfonamide__sul1|aminoglycoside__aadA|beta-lactam__VIM-2|aminoglycoside__ant(2'')-I	2020	-	Pseudomonas aeruginosa	-	PTU-Pse13
NZ_MT732196.1	wound	-	4	sulfonamide__sul1|aminoglycoside__aadA|beta-lactam__VIM-2|aminoglycoside__ant(2'')-I	2020	-	Pseudomonas aeruginosa	-	PTU-Pse13
NZ_MT732193.1	wound	-	4	sulfonamide__sul1|aminoglycoside__aadA|beta-lactam__VIM-2|aminoglycoside__ant(2'')-I	2020	-	Pseudomonas aeruginosa	-	PTU-Pse13
NC_010606.1	clinic	-	-	-	2008	-	Acinetobacter baumannii	-	PTU-Pse5
CP002524.1	clinic	-	-	-	2011	-	Acinetobacter baumannii	-	PTU-Pse5
NZ_LT984690.1	wound	-	5	sulfonamide__sul1|trimethoprim__dfrA7|aminoglycoside__aac(6')-I|beta-lactam__GES-11|beta-lactam__OXA-23	2018	-	Acinetobacter baumannii	-	PTU-Pse5
NZ_CP061516.1	sterile body site	-	-	-	2020	USA:DC	Acinetobacter baumannii	-	PTU-Pse5
NZ_AP023078.1	Tracheal aspirate from a hospitalized	-	-	-	2020	not applicable	Acinetobacter baumannii	-	PTU-Pse5
NZ_KX230794.1	urine	-	-	-	2020	-	Acinetobacter baumannii	-	PTU-Pse5
NZ_MK531538.1	Urine culture	-	-	-	2020	-	Acinetobacter baumannii	-	PTU-Pse5
CP007580.1	-	Homo sapiens	-	-	2014	-	Acinetobacter baumannii	-	PTU-Pse5
NZ_CP012008.1	blood	Homo sapiens	1	beta-lactam__OXA-23	2015	Canada: Edmonton	Acinetobacter baumannii	-	PTU-Pse5
NZ_CP008707.1	tibia/osteomyelitis of diabetes patient	Homo sapiens	10	sulfonamide__sul1|trimethoprim__dfrA7|aminoglycoside__aac(6')-I|beta-lactam__GES-11|aminoglycoside__aph(6)-I|aminoglycoside__aph(3'')-I|aminoglycoside__aadA|chloramphenicol__cmlA|aminoglycoside__ant(2'')-I|aminoglycoside__aph(3')-I	2015	USA: Walter Reed Army Medical Center	Acinetobacter baumannii	-	PTU-Pse5
NZ_CP017651.1	blood	Homo sapiens	-	-	2016	South Korea:Daegu	Acinetobacter baumannii	-	PTU-Pse5
NZ_CP017649.1	sputum	Homo sapiens	-	-	2016	South Korea:Busan	Acinetobacter baumannii	-	PTU-Pse5
NZ_CP014216.1	sputum	Homo sapiens	-	-	2016	missing	Acinetobacter baumannii	-	PTU-Pse5
NZ_CP017655.1	sputum	Homo sapiens	-	-	2016	South Korea:Jeonju	Acinetobacter baumannii	-	PTU-Pse5
NZ_CP017647.1	sputum	Homo sapiens	-	-	2016	South Korea:Daejeon	Acinetobacter baumannii	-	PTU-Pse5
NZ_CP017657.1	wound	Homo sapiens	-	-	2016	South Korea:Gyeonggi	Acinetobacter baumannii	-	PTU-Pse5
NZ_CP017653.1	wound	Homo sapiens	-	-	2016	South Korea:Daegu	Acinetobacter baumannii	-	PTU-Pse5
NZ_CP016297.1	BAL	Homo sapiens	2	aminoglycoside__aph(3')-I|beta-lactam__OXA-23	2016	USA:VA	Acinetobacter baumannii	-	PTU-Pse5
NZ_CP017645.1	Bronchial	Homo sapiens	-	-	2016	South Korea:Daejeon	Acinetobacter baumannii	-	PTU-Pse5
NZ_CP017643.1	Bronchial	Homo sapiens	-	-	2016	South Korea:Daejeon	Acinetobacter baumannii	-	PTU-Pse5
NZ_CP015366.1	Bronchial fluid	Homo sapiens	1	aminoglycoside__aph(3')-I	2016	Mexico: Monterrey NL	Acinetobacter baumannii	-	PTU-Pse5
NZ_CP016302.1	TA	Homo sapiens	1	beta-lactam__OXA-23	2016	USA:VA	Acinetobacter baumannii	-	PTU-Pse5
NZ_CP020577.1	blood	Homo sapiens	-	-	2017	South Korea: Seoul	Acinetobacter baumannii	-	PTU-Pse5
NZ_CP025267.1	Blood, Central line	Homo sapiens	-	-	2017	South Korea: Seoul	Acinetobacter baumannii	-	PTU-Pse5
NZ_CP020582.1	sputum	Homo sapiens	-	-	2017	South Korea: Jeonbuk	Acinetobacter baumannii	-	PTU-Pse5
NZ_CP020594.1	sputum	Homo sapiens	2	aminoglycoside__aph(3')-I|beta-lactam__OXA-23	2017	South Korea: Seoul	Acinetobacter baumannii	-	PTU-Pse5
NZ_CP021787.1	sputum	Homo sapiens	1	beta-lactam__OXA-23	2017	Australia: Sydney	Acinetobacter baumannii	-	PTU-Pse5
NZ_CP020593.1	urine	Homo sapiens	-	-	2017	South Korea: Seoul	Acinetobacter baumannii	-	PTU-Pse5
CP014292.1	Not collected	Homo sapiens	1	aminoglycoside__aph(3')-I	2017	Not collected	Acinetobacter baumannii	-	PTU-Pse5
NZ_CP020580.1	Bronchial washing fluid	Homo sapiens	-	-	2017	South Korea: Seoul	Acinetobacter baumannii	-	PTU-Pse5
NZ_CP020589.1	Pulmonary	Homo sapiens	-	-	2017	South Korea	Acinetobacter baumannii	-	PTU-Pse5
NZ_CP020573.1	Pulmonary	Homo sapiens	-	-	2017	South Korea	Acinetobacter baumannii	-	PTU-Pse5
NZ_CP023033.1	blood	Homo sapiens	1	aminoglycoside__aph(3')-I	2018	Mexico: Monterrey, Nuevo Leon	Acinetobacter baumannii	-	PTU-Pse5
NZ_CP023028.1	Secretion	Homo sapiens	1	aminoglycoside__aph(3')-I	2018	Mexico: Torreon, Coahuila	Acinetobacter baumannii	-	PTU-Pse5
NZ_CP030109.1	Tracheal secretion	Homo sapiens	2	beta-lactam__OXA-164|aminoglycoside__aph(3')-I	2018	Germany	Acinetobacter baumannii	-	PTU-Pse5
CP032137.1	urinary tract	Homo sapiens	-	-	2018	China: Shenzhen	Acinetobacter haemolyticus	-	PTU-Pse5
NZ_CP027243.1	-	Homo sapiens	-	-	2018	China: Sichuan, Chengdu	Acinetobacter baumannii	-	PTU-Pse5
NZ_CP029571.1	-	Homo sapiens	1	aminoglycoside__aph(3')-I	2018	Spain	Acinetobacter baumannii	-	PTU-Pse5
CP033518.1	-	Homo sapiens	-	-	2018	Taiwan	Acinetobacter baumannii	-	PTU-Pse5
NZ_CP033857.1	UCC isolate	Homo sapiens	-	-	2018	Unknown	Acinetobacter sp. FDAARGOS_493	-	PTU-Pse5
CP040043.1	blood	Homo sapiens	-	-	2019	India	Acinetobacter baumannii	-	PTU-Pse5
NZ_CP042842.1	sputum	Homo sapiens	-	-	2019	USA:DC	Acinetobacter baumannii	-	PTU-Pse5
NZ_CP019115.1	-	Homo sapiens	-	-	2019	China:Chongqing	Acinetobacter baumannii	-	PTU-Pse5
NZ_CP023030.1	Bronchial fluid	Homo sapiens	1	aminoglycoside__aph(3')-I	2019	Mexico: Baja California	Acinetobacter baumannii	-	PTU-Pse5
NZ_CP031382.1	cerebrospinal fluid	Homo sapiens	1	aminoglycoside__aph(3')-I	2019	Italy: Rome	Acinetobacter baumannii	-	PTU-Pse5
NZ_CP033245.1	Tissue	Homo sapiens	1	aminoglycoside__aph(3')-I	2019	Mexico: Monterrey, Nuevo Leon	Acinetobacter baumannii	-	PTU-Pse5
NZ_CP039994.1	trach asp	Homo sapiens	-	-	2019	USA: Arizona	Acinetobacter baumannii	-	PTU-Pse5
NZ_CP035047.1	Unknown	Homo sapiens	2	beta-lactam__OXA-23|aminoglycoside__aph(3')-I	2019	Unknown	Acinetobacter baumannii	-	PTU-Pse5
NZ_CP035052.1	Unknown	Homo sapiens	2	beta-lactam__OXA-23|aminoglycoside__aph(3')-I	2019	Unknown	Acinetobacter baumannii	-	PTU-Pse5
NZ_CP061601.1	blood	Homo sapiens	-	-	2020	Taiwan	Acinetobacter seifertii	-	PTU-Pse5
NZ_CP061662.1	blood	Homo sapiens	1	beta-lactam__OXA-66	2020	Taiwan	Acinetobacter seifertii	-	PTU-Pse5
NZ_CP061677.1	blood	Homo sapiens	1	beta-lactam__OXA-66	2020	Taiwan	Acinetobacter seifertii	-	PTU-Pse5
NZ_CP061652.1	blood	Homo sapiens	-	-	2020	Taiwan	Acinetobacter seifertii	-	PTU-Pse5
NZ_CP061585.1	blood	Homo sapiens	1	beta-lactam__OXA-66	2020	Taiwan	Acinetobacter seifertii	-	PTU-Pse5
NZ_CP061623.1	blood	Homo sapiens	1	beta-lactam__OXA-66	2020	Taiwan	Acinetobacter seifertii	-	PTU-Pse5
NZ_CP061671.1	blood	Homo sapiens	-	-	2020	Taiwan	Acinetobacter seifertii	-	PTU-Pse5
NZ_CP061643.1	blood	Homo sapiens	1	beta-lactam__OXA-66	2020	Taiwan	Acinetobacter seifertii	-	PTU-Pse5
NZ_CP061637.1	blood	Homo sapiens	1	beta-lactam__OXA-66	2020	Taiwan	Acinetobacter seifertii	-	PTU-Pse5
NZ_CP050392.1	blood	Homo sapiens	1	aminoglycoside__aph(3')-I	2020	India	Acinetobacter baumannii	-	PTU-Pse5
NZ_CP061632.1	blood	Homo sapiens	1	beta-lactam__OXA-66	2020	Taiwan	Acinetobacter seifertii	-	PTU-Pse5
NZ_CP050413.1	sputum	Homo sapiens	1	aminoglycoside__aph(3')-I	2020	India	Acinetobacter baumannii	-	PTU-Pse5
NZ_CP050909.1	sputum	Homo sapiens	-	-	2020	China: Beijing	Acinetobacter baumannii	-	PTU-Pse5
NZ_CP050915.1	sputum	Homo sapiens	-	-	2020	China: Beijing	Acinetobacter baumannii	-	PTU-Pse5
NZ_CP050404.1	sputum	Homo sapiens	1	beta-lactam__OXA-23	2020	India	Acinetobacter baumannii	-	PTU-Pse5
NC_019281.1	clinic	-	1	aminoglycoside__aph(3')-I	2012	-	Acinetobacter lwoffii	-	PTU-Pse8
NZ_LC537594.1	bile	-	2	beta-lactam__NDM-4|aminoglycoside__aph(3')-I	2020	-	Acinetobacter lwoffii	-	PTU-Pse8
NZ_MK053934.1	Blood	-	3	beta-lactam__NDM-2|beta-lactam__NDM-7|aminoglycoside__aph(3')-I	2020	-	Acinetobacter nosocomialis	-	PTU-Pse8
NZ_KJ003839.1	blood	-	2	aminoglycoside__aph(3')-I|beta-lactam__NDM-4	2020	-	Acinetobacter pittii	-	PTU-Pse8
NZ_KM210088.1	feces	-	2	aminoglycoside__aph(3')-I|beta-lactam__NDM-4	2020	-	Acinetobacter sp. JN247	-	PTU-Pse8
NZ_KM210086.1	feces	-	2	aminoglycoside__aph(3')-I|beta-lactam__NDM-8	2020	-	Acinetobacter lwoffii	-	PTU-Pse8
NZ_AP023079.1	Tracheal aspirate from a hospitalized	-	2	aminoglycoside__aph(3')-I|beta-lactam__NDM-4	2020	not applicable	Acinetobacter baumannii	-	PTU-Pse8
NZ_CP010399.1	bodily fluid	Homo sapiens	1	aminoglycoside__aph(3')-I	2015	Colombia	Acinetobacter baumannii	-	PTU-Pse8
NZ_CP010370.2	excreted bodily substance	Homo sapiens	1	aminoglycoside__aph(3')-I	2015	Colombia	Acinetobacter nosocomialis	-	PTU-Pse8
NZ_CP041229.1	Peritoneal dialysis fluid	Homo sapiens	1	aminoglycoside__aph(3')-I	2019	Mexico: Puebla	Acinetobacter haemolyticus	-	PTU-Pse8
NZ_CP030081.1	sptum	Homo sapiens	1	beta-lactam__metallo-beta-lactamase	2018	China:Shandong	Enterobacter hormaechei	-	PTU-Thi5
CP013822.1	muscle	Homo species	-	-	2017	Chile	Piscirickettsia salmonis	-	PTU-Thi7
NZ_CP013789.1	muscle	Homo species	-	-	2017	Chile	Piscirickettsia salmonis	-	PTU-Thi7
NC_002579.1	clinic	-	-	-	2000	-	Aggregatibacter actinomycetemcomitans	-	PTU-unassigned
NC_003905.1	clinic	-	1	aminoglycoside__aph(3')-I	2002	-	Proteus vulgaris	IncT	PTU-unassigned
NC_004998.1	clinic	-	5	sulfonamide__sul1|aminoglycoside__aadA|aminoglycoside__aac(3)-I|aminoglycoside__aac(6')-I|beta-lactam__SHV-5	2003	-	Escherichia coli	IncFII	PTU-unassigned
NC_006154.1	clinic	-	-	-	2004	-	Yersinia pseudotuberculosis	pIP32953	PTU-unassigned
NC_009779.1	clinic	-	-	-	2007	-	Cronobacter sakazakii	pESA2	PTU-unassigned
NC_011003.1	clinic	-	-	-	2008	-	Burkholderia cenocepacia	-	PTU-unassigned
NC_010555.1	clinic	-	-	-	2008	-	Proteus mirabilis	IncX8	PTU-unassigned
NC_012040.1	clinic	-	-	-	2009	-	Campylobacter lari	-	PTU-unassigned
GQ866235.1	clinic	-	-	-	2009	-	Aggregatibacter actinomycetemcomitans	-	PTU-unassigned
NC_014385.1	clinic	-	4	beta-lactam__CTX-M-15|beta-lactam__TEM-1|chloramphenicol__catB|beta-lactam__OXA-1	2010	-	Escherichia coli	IncFIA	PTU-unassigned
NC_014105.1	clinic	-	1	tetracycline__tetM	2010	-	Neisseria gonorrhoeae	-	PTU-unassigned
NC_014312.1	clinic	-	6	beta-lactam__KPC-2|unclassified__16S rRNA methylase|sulfonamide__sul1|beta-lactam__DHA-6|beta-lactam__OXA-9|quinolone__qnrB	2010	-	Klebsiella pneumoniae	IncFII	PTU-unassigned
NC_017627.1	clinic	-	-	-	2010	-	Escherichia coli	IncFIC	PTU-unassigned
NC_014544.1	clinic	-	-	-	2010	-	Legionella longbeachae	-	PTU-unassigned
NC_019202.1	clinic	-	-	-	2012	-	Pseudomonas aeruginosa	-	PTU-unassigned
NC_019094.1	fecal sample	-	-	-	2012	-	Escherichia coli	IncFII	PTU-unassigned
NC_021198.1	rectal swab from a patient	-	10	aminoglycoside__aph(3')-I|macrolide-lincosamide-streptogramin__mphA|sulfonamide__sul1|aminoglycoside__aadA|trimethoprim__dfrA12|beta-lactam__NDM-4|chloramphenicol__cat_chloramphenicol acetyltransferase|aminoglycoside__rmtF|rifamycin__ADP-ribosylating transferase_arr|chloramphenicol__catA	2013	-	Klebsiella pneumoniae	IncFIB	PTU-unassigned
CP006001.1	stool	-	-	-	2014	Viet Nam	Escherichia coli	IncFII	PTU-unassigned
NC_023331.1	urine	-	1	beta-lactam__KPC-2	2014	-	Klebsiella pneumoniae	-	PTU-unassigned
NZ_CP009776.1	perirectal swab	-	10	beta-lactam__KPC-3|aminoglycoside__aac(6')-I|aminoglycoside__aadA|beta-lactam__OXA-9|beta-lactam__TEM-1|aminoglycoside__aph(6)-I|aminoglycoside__aph(3'')-I|sulfonamide__sul2|trimethoprim__dfrA14|beta-lactam__SHV-5	2015	USA	Klebsiella pneumoniae	FIA	PTU-unassigned
NZ_CP008790.1	perirectal swab	-	12	beta-lactam__PSE-1|aminoglycoside__aadA|chloramphenicol__cmlA|chloramphenicol__catB|sulfonamide__sul1|quinolone__qnrA|sulfonamide__sul1|trimethoprim__dfrA19|aminoglycoside__ant(2'')-I|chloramphenicol__catB|sulfonamide__sul1|beta-lactam__ampC	2015	USA	Klebsiella oxytoca	IncC	PTU-unassigned
NZ_CP011772.1	sterile tools	-	-	-	2015	China: Zhoushan island, Zhejiang	Croceicoccus naphthovorans	-	PTU-unassigned
NZ_CP011771.1	sterile tools	-	-	-	2015	China: Zhoushan island, Zhejiang	Croceicoccus naphthovorans	-	PTU-unassigned
NZ_CP008799.1	throat/groin	-	3	aminoglycoside__aadA|aminoglycoside__aac(6')-I|beta-lactam__SHV-5	2015	USA	Klebsiella pneumoniae	IncX3	PTU-unassigned
NZ_CP008900.1	tracheal aspirate	-	-	-	2015	USA	Enterobacter hormaechei	repA	PTU-unassigned
NZ_CP015942.1	clinical	-	-	-	2016	USA: Indiana	Legionella pneumophila	-	PTU-unassigned
NZ_CP016160.1	human fecal sample	-	-	-	2016	China: Beijing	Klebsiella pneumoniae	FIA	PTU-unassigned
NZ_CP021155.1	anal swab	-	-	-	2017	South Korea: South sea	Photobacterium damselae	-	PTU-unassigned
NZ_CP021154.1	anal swab	-	-	-	2017	South Korea: South sea	Photobacterium damselae	-	PTU-unassigned
NZ_CP021156.1	anal swab	-	-	-	2017	South Korea: South sea	Photobacterium damselae	-	PTU-unassigned
NZ_CP007449.1	feces	-	-	-	2017	-	Yersinia enterocolitica	IncFII	PTU-unassigned
NZ_CP020480.1	feces	-	-	-	2017	Switzerland: Berne	Campylobacter helveticus	-	PTU-unassigned
NZ_CP018643.1	human	-	6	tetracycline__tetA|beta-lactam__TEM-1|aminoglycoside__aph(3'')-I|aminoglycoside__aph(6)-I|aminoglycoside__aph(3'')-I|aminoglycoside__aph(6)-I	2017	USA	Salmonella enterica	IncN	PTU-unassigned
NZ_CP034324.1	blood	-	6	aminoglycoside__rmtB|beta-lactam__TEM-1|beta-lactam__CTX-M-65|chloramphenicol__catA|beta-lactam__KPC-2|beta-lactam__SHV-5	2018	China	Klebsiella pneumoniae	IncR	PTU-unassigned
NZ_CP024133.1	clinical patient	-	7	sulfonamide__sul3|beta-lactam__TEM-1|quinolone__qnrS|trimethoprim__dfrA12|aminoglycoside__aadA|bleomycin__bleomycin resistance protein|tetracycline__tetA	2018	China	Escherichia coli	IncFIB	PTU-unassigned
NZ_CP024145.1	clinical patient	-	-	-	2018	China	Escherichia coli	IncFIB	PTU-unassigned
NZ_CP027385.1	stool	-	6	macrolide-lincosamide-streptogramin__mphA|sulfonamide__sul1|aminoglycoside__aadA|trimethoprim__dfrA12|aminoglycoside__aac(3)-II|beta-lactam__TEM-1	2018	USA	Escherichia coli	IncFII	PTU-unassigned
NZ_CP030785.2	stool	-	-	-	2018	USA	Escherichia albertii	IncFII	PTU-unassigned
NZ_LR134255.1	urine	-	-	-	2018	-	Klebsiella aerogenes	IncR	PTU-unassigned
NZ_LT991959.1	hospital	-	3	sulfonamide__sul1|aminoglycoside__aph(6)-I|aminoglycoside__aph(3'')-I	2018	-	Enterobacter cloacae complex sp.	IncFIB	PTU-unassigned
MK649828.1	blood	-	3	aminoglycoside__aph(6)-I|aminoglycoside__aph(3'')-I|sulfonamide__sul2	2019	-	Klebsiella pneumoniae	IncFIB	PTU-unassigned
MK649826.1	blood	-	10	sulfonamide__sul2|aminoglycoside__aph(3'')-I|aminoglycoside__aph(6)-I|tetracycline__tetA|chloramphenicol__floR|trimethoprim__dfrA14|aminoglycoside__aadA|beta-lactam__OXA-10|chloramphenicol__cmlA|rifamycin__ADP-ribosylating transferase_arr	2019	-	Klebsiella pneumoniae	IncFIB	PTU-unassigned
MK649829.1	blood	-	3	tetracycline__tetA|beta-lactam__TEM-1|quinolone__qnrS	2019	-	Klebsiella pneumoniae	IncFIB	PTU-unassigned
MK649827.1	blood	-	2	chloramphenicol__catA|sulfonamide__sul2	2019	-	Klebsiella pneumoniae	IncFII	PTU-unassigned
NZ_CP012377.1	human feces of different individuals	-	-	-	2019	China	Escherichia coli	IncFII	PTU-unassigned
NZ_LR130540.1	urine	-	-	-	2019	-	Klebsiella variicola	IncFIB	PTU-unassigned
NZ_MT192131.1	blood	-	1	beta-lactam__VIM-2	2020	-	Pseudomonas juntendi	-	PTU-unassigned
NZ_MK671726.1	blood	-	4	sulfonamide__sul1|aminoglycoside__aadA|aminoglycoside__aac(6')-I|beta-lactam__metallo-beta-lactamase	2020	-	Pseudomonas mendocina	-	PTU-unassigned
NZ_KY706108.1	blood	-	-	-	2020	-	Escherichia coli	IncFIB	PTU-unassigned
NZ_LR792629.1	blood	-	-	-	2020	-	Klebsiella pneumoniae	IncFIB	PTU-unassigned
NZ_CP064225.1	blood	-	4	sulfonamide__sul2|quinolone__qnrS|beta-lactam__KPC-2|trimethoprim__dfrA14	2020	China:Nanchang	Klebsiella pneumoniae	IncFII	PTU-unassigned
NZ_CP064261.1	blood	-	2	quinolone__qnrS|beta-lactam__KPC-2	2020	China:Nanchang	Klebsiella pneumoniae	IncFII	PTU-unassigned
NZ_CP064219.1	blood	-	7	beta-lactam__SHV-5|tetracycline__tetA|chloramphenicol__catA|trimethoprim__dfrA14|sulfonamide__sul2|quinolone__qnrS|beta-lactam__KPC-2	2020	China:Nanchang	Klebsiella pneumoniae	IncFII	PTU-unassigned
NZ_CP047635.1	blood	-	-	-	2020	China:Shanghai	Klebsiella pneumoniae	IncFIB	PTU-unassigned
NZ_LR792630.1	blood	-	-	-	2020	-	Klebsiella pneumoniae	IncFII	PTU-unassigned
NZ_CP064215.1	blood	-	2	quinolone__qnrS|beta-lactam__KPC-2	2020	China:Nanchang	Klebsiella pneumoniae	IncFII	PTU-unassigned
NZ_MT090960.1	blood from male	-	4	trimethoprim__dfrA14|sulfonamide__sul2|tetracycline__tetA|quinolone__qnrS	2020	-	Klebsiella pneumoniae	IncFII	PTU-unassigned
NZ_MT090959.1	blood from male	-	2	beta-lactam__KPC-2|beta-lactam__SHV-5	2020	-	Klebsiella pneumoniae	repB	PTU-unassigned
NZ_MN218686.1	clinical sample/stool	-	17	trimethoprim__dfrA12|beta-lactam__OXA-1|chloramphenicol__catB|chloramphenicol__catA|macrolide-lincosamide-streptogramin__ermB|macrolide-lincosamide-streptogramin__ermC|macrolide-lincosamide-streptogramin__mphA|trimethoprim__dfrA14|beta-lactam__TEM-1|aminoglycoside__rmtB|beta-lactam__NDM-5|sulfonamide__sul1|aminoglycoside__aadA|tetracycline__tetB|tetracycline__tetC|tetracycline__tetD|aminoglycosid…	2020	-	Escherichia coli	IncFIB	PTU-unassigned
NZ_KU987453.1	clinical settings	-	4	beta-lactam__TEM-1|unclassified__16S rRNA methylase|aminoglycoside__aph(6)-I|aminoglycoside__aph(3'')-I	2020	-	Klebsiella pneumoniae	IncFII	PTU-unassigned
NZ_MN647788.1	fecal sample	-	13	beta-lactam__CTX-M-55|beta-lactam__TEM-1|quinolone__qnrS|aminoglycoside__aac(3)-II|colistin__MCR-3|chloramphenicol__floR|tetracycline__tetA|aminoglycoside__aph(6)-I|aminoglycoside__aph(3'')-I|sulfonamide__sul2|chloramphenicol__catA|beta-lactam__CTX-M-55|beta-lactam__TEM-1	2020	-	Salmonella enterica	IncC	PTU-unassigned
NZ_MH105050.1	fecal sample	-	12	trimethoprim__dfrA12|aminoglycoside__aadA|sulfonamide__sul1|tetracycline__tetracycline_resistance_protein|aminoglycoside__aph(3')-I|macrolide-lincosamide-streptogramin__mphA|aminoglycoside__aph(6)-I|aminoglycoside__aph(3'')-I|sulfonamide__sul2|beta-lactam__NDM-4|beta-lactam__CMY-2|chloramphenicol__chloramphenicol exporter	2020	-	Salmonella enterica	IncC	PTU-unassigned
NZ_MN647789.1	fecal sample	-	10	beta-lactam__TEM-1|chloramphenicol__floR|tetracycline__tetA|aminoglycoside__aph(6)-I|aminoglycoside__aph(3'')-I|sulfonamide__sul2|quinolone__qnrS|beta-lactam__CTX-M-55|chloramphenicol__catA|colistin__MCR-3	2020	-	Salmonella enterica	IncC	PTU-unassigned
NZ_MN101850.1	feces	-	10	beta-lactam__FONA-6|macrolide-lincosamide-streptogramin__mphA|beta-lactam__CTX-M-129|beta-lactam__CTX-M-129|beta-lactam__NDM-4|sulfonamide__sul1|aminoglycoside__aadA|rifamycin__ADP-ribosylating transferase_arr|aminoglycoside__aac(3)-II|beta-lactam__TEM-1	2020	-	Escherichia coli	IncC	PTU-unassigned
NZ_MN598004.1	feces	-	16	multidrug__omp36|beta-lactam__CTX-M-14|tetracycline__tetD|chloramphenicol__catA|sulfonamide__sul2|aminoglycoside__aph(3'')-I|aminoglycoside__aph(6)-I|beta-lactam__TEM-1|aminoglycoside__aac(3)-II|macrolide-lincosamide-streptogramin__mphA|quinolone__qnrB|sulfonamide__sul1|beta-lactam__NDM-4|sulfonamide__sul1|aminoglycoside__aadA|rifamycin__ADP-ribosylating transferase_arr	2020	-	Enterobacter cloacae	IncQ1	PTU-unassigned
NZ_KY865321.1	feces	-	7	chloramphenicol__chloramphenicol exporter|tetracycline__tetracycline_resistance_protein|aminoglycoside__aph(6)-I|aminoglycoside__aph(3'')-I|sulfonamide__sul2|beta-lactam__TEM-1|beta-lactam__CTX-M-55	2020	-	Escherichia coli	IncFII	PTU-unassigned
NZ_MN702385.1	feces	-	4	beta-lactam__TEM-1|beta-lactam__CTX-M-55|beta-lactam__TEM-1|aminoglycoside__rmtB	2020	-	Escherichia coli	IncFII	PTU-unassigned
NZ_KY865320.1	feces	-	1	unclassified__antibiotic resistance rRNA adenine methyltransferase	2020	-	Escherichia coli	IncFII	PTU-unassigned
NZ_MG736312.1	feces	-	-	-	2020	-	Klebsiella pneumoniae	IncFIA	PTU-unassigned
NZ_KT990220.1	feces	-	7	chloramphenicol__chloramphenicol exporter|tetracycline__tetracycline_resistance_protein|aminoglycoside__aph(6)-I|aminoglycoside__aph(3'')-I|sulfonamide__sul2|beta-lactam__TEM-1|beta-lactam__CTX-M-55	2020	-	Escherichia coli	IncX1	PTU-unassigned
NZ_CP047660.1	feces	-	-	-	2020	China: Dafeng	Escherichia coli	IncFIB	PTU-unassigned
NZ_MN182748.1	homo sapiens	-	4	sulfonamide__sul2|chloramphenicol__catA|tetracycline__tetA|quinolone__qnrS	2020	-	Klebsiella pneumoniae	IncFII	PTU-unassigned
NZ_MN182747.1	homo sapiens	-	-	-	2020	-	Klebsiella pneumoniae	IncFIA	PTU-unassigned
NZ_CP063918.1	Human fecal samples	-	-	-	2020	China:Tangshan	Klebsiella variicola	-	PTU-unassigned
NZ_CP063888.1	Human fecal samples	-	-	-	2020	China:Tangshan	Klebsiella quasipneumoniae	IncFIB	PTU-unassigned
NZ_CP063903.1	Human fecal samples	-	-	-	2020	China:Tangshan	Klebsiella quasipneumoniae	IncFIB	PTU-unassigned
NZ_CP063914.1	Human fecal samples	-	16	aminoglycoside__aph(6)-I|aminoglycoside__aph(3'')-I|sulfonamide__sul2|trimethoprim__dfrA12|aminoglycoside__aadA|chloramphenicol__cmlA|aminoglycoside__aadA|sulfonamide__sul3|tetracycline__tetA|macrolide-lincosamide-streptogramin__mphA|sulfonamide__sul1|rifamycin__ADP-ribosylating transferase_arr|chloramphenicol__catB|beta-lactam__OXA-1|aminoglycoside__aac(6')-I|aminoglycoside__aac(3)-II	2020	China:Tangshan	Klebsiella pneumoniae	IncFIB	PTU-unassigned
NZ_CP063899.1	Human fecal samples	-	-	-	2020	China:Tangshan	Klebsiella variicola	IncFIB	PTU-unassigned
NZ_CP063907.1	Human fecal samples	-	1	tetracycline__tetA	2020	China:Tangshan	Klebsiella pneumoniae	IncR	PTU-unassigned
NZ_CP063897.1	Human fecal samples	-	-	-	2020	China:Tangshan	Klebsiella quasipneumoniae	IncFIB	PTU-unassigned
NZ_CP064045.1	Human fecal samples	-	-	-	2020	China:Tangshan	Klebsiella quasipneumoniae	IncFIB	PTU-unassigned
NZ_AP014804.1	isolated from diarrheal patient	-	1	beta-lactam__TEM-1	2020	Brazil	Escherichia coli	IncFIB	PTU-unassigned
NZ_KX928752.1	patient	-	5	quinolone__qepA|aminoglycoside__rmtB|beta-lactam__TEM-1|aminoglycoside__aac(3)-II|beta-lactam__KPC-2	2020	-	Klebsiella pneumoniae	IncY	PTU-unassigned
NZ_MG197503.1	patient	-	9	chloramphenicol__chloramphenicol exporter|tetracycline__tetracycline_resistance_protein|aminoglycoside__aph(6)-I|aminoglycoside__aph(3'')-I|sulfonamide__sul2|beta-lactam__TEM-1|aminoglycoside__rmtB|beta-lactam__TEM-1|beta-lactam__CTX-M-55	2020	-	Escherichia coli	IncFII	PTU-unassigned
NZ_MG197502.1	patient	-	9	chloramphenicol__chloramphenicol exporter|tetracycline__tetracycline_resistance_protein|aminoglycoside__aph(6)-I|aminoglycoside__aph(3'')-I|sulfonamide__sul2|beta-lactam__TEM-1|aminoglycoside__rmtB|beta-lactam__TEM-1|beta-lactam__CTX-M-55	2020	-	Escherichia coli	IncFII	PTU-unassigned
NZ_MF353156.1	Patient	-	10	beta-lactam__NDM-5|sulfonamide__sul1|aminoglycoside__aadA|trimethoprim__dfrA12|beta-lactam__NDM-5|sulfonamide__sul1|aminoglycoside__aadA|trimethoprim__dfrA12|beta-lactam__TEM-1|aminoglycoside__rmtB	2020	-	Escherichia coli	IncFII	PTU-unassigned
NZ_MN240297.1	peritoneal fluid	-	1	beta-lactam__VIM-2	2020	-	Pseudomonas asiatica	-	PTU-unassigned
NZ_CP051184.1	Peter Dedon MIT	-	-	-	2020	-	Bermanella marisrubri	-	PTU-unassigned
NZ_MG228427.1	Rectal swab	-	13	trimethoprim__dfrA14|macrolide-lincosamide-streptogramin__mphA|sulfonamide__sul1|chloramphenicol__catB|aminoglycoside__aadA|aminoglycoside__aac(6')-I|beta-lactam__metallo-beta-lactamase|beta-lactam__SHV-5|beta-lactam__ampC|quinolone__qnrS|aminoglycoside__aph(6)-I|aminoglycoside__aph(3'')-I|sulfonamide__sul2	2020	-	Kluyvera cryocrescens	IncA	PTU-unassigned
NZ_MG550958.1	Rectal swab	-	7	beta-lactam__TEM-1|aminoglycoside__aph(3')-I|aminoglycoside__ant(2'')-I|sulfonamide__sul1|macrolide-lincosamide-streptogramin__mphA|beta-lactam__IMP-24|aminoglycoside__aadA	2020	-	Escherichia coli	IncA	PTU-unassigned
NZ_MG878866.1	sputum	-	11	tetracycline__tetA|beta-lactam__TEM-112|aminoglycoside__aac(3)-II|beta-lactam__TEM-1|aminoglycoside__aac(6')-I|rifamycin__ADP-ribosylating transferase_arr|aminoglycoside__aadA|sulfonamide__sul1|beta-lactam__NDM-4|aminoglycoside__aadA|sulfonamide__sul1	2020	-	Escherichia coli	IncR	PTU-unassigned
NZ_MK370991.1	sputum	-	22	beta-lactam__KPC-2|trimethoprim__dfrA25|sulfonamide__sul1|macrolide-lincosamide-streptogramin__mphA|beta-lactam__KPC-2|aminoglycoside__aph(3')-I|beta-lactam__KPC-2|macrolide-lincosamide-streptogramin__mphA|sulfonamide__sul1|aminoglycoside__aadA|trimethoprim__dfrA17|sulfonamide__sul2|tetracycline__tetA|aminoglycoside__aph(6)-I|aminoglycoside__aph(3'')-I|sulfonamide__sul2|macrolide-lincosamide-stre…	2020	-	Escherichia coli	IncQ1	PTU-unassigned
NZ_KU302800.1	Sputum	-	2	beta-lactam__KPC-3|beta-lactam__TEM-1	2020	-	Enterobacter cloacae	IncX6	PTU-unassigned
NZ_MT550691.1	Sputum	-	2	quinolone__qnrS|beta-lactam__KPC-2	2020	-	Klebsiella pneumoniae	IncFII	PTU-unassigned
NZ_KT185451.1	sputum sample of a patient in a	-	5	beta-lactam__KPC-2|aminoglycoside__rmtB|beta-lactam__TEM-1|beta-lactam__CTX-M-65|beta-lactam__SHV-5	2020	-	Klebsiella pneumoniae	IncFII	PTU-unassigned
NZ_MN604267.1	Stool	-	15	beta-lactam__OXA-1|aminoglycoside__aadA|aminoglycoside__aph(3'')-I|aminoglycoside__aph(6)-I|aminoglycoside__ant(2'')-I|sulfonamide__sul1|quinolone__qnrB|sulfonamide__sul1|macrolide-lincosamide-streptogramin__mphA|aminoglycoside__aac(6')-I|rifamycin__ADP-ribosylating transferase_arr|aminoglycoside__aadA|sulfonamide__sul1|beta-lactam__NDM-4|aminoglycoside__aph(3')-I	2020	-	Salmonella enterica	IncC	PTU-unassigned
NZ_CP053577.1	stool	-	-	-	2020	USA	Salmonella enterica	IncFIB	PTU-unassigned
NZ_LC546831.1	transtracheal aspiration	-	1	beta-lactam__TEM-132	2020	-	Serratia marcescens	IncFII	PTU-unassigned
NZ_LC545852.1	transtracheal aspiration	-	1	beta-lactam__TEM-132	2020	-	Serratia marcescens	IncFII	PTU-unassigned
NZ_LC547239.1	transtracheal aspiration	-	1	beta-lactam__TEM-132	2020	-	Serratia marcescens	IncFII	PTU-unassigned
NZ_MK941846.1	Urine	-	3	beta-lactam__OXA-23|aminoglycoside__aac(3)-II|beta-lactam__TEM-2	2020	-	Proteus mirabilis	-	PTU-unassigned
NZ_MH325469.1	urine	-	5	beta-lactam__TEM-1|sulfonamide__sul2|aminoglycoside__rmtG|beta-lactam__CTX-M-2|sulfonamide__sul1	2020	-	Enterobacter hormaechei	IncA	PTU-unassigned
NZ_KT818627.1	urine	-	27	aminoglycoside__aadA|chloramphenicol__cmlA|sulfonamide__sul1|aminoglycoside__aph(6)-I|aminoglycoside__aph(3'')-I|sulfonamide__sul2|beta-lactam__TEM-1|beta-lactam__OXA-9|aminoglycoside__aadA|aminoglycoside__aac(6')-I|beta-lactam__CTX-M-15|aminoglycoside__aac(3)-II|beta-lactam__SHV|aminoglycoside__aadA|chloramphenicol__cmlA|sulfonamide__sul1|macrolide-lincosamide-streptogramin__ermB|macrolide-linco…	2020	-	Klebsiella pneumoniae	IncFII	PTU-unassigned
NZ_KP125893.1	urine	-	2	beta-lactam__TEM-1|beta-lactam__CTX-M	2020	-	Klebsiella pneumoniae	IncFII	PTU-unassigned
NZ_KU318419.1	urine	-	4	sulfonamide__sul1|aminoglycoside__aadA|beta-lactam__KPC-2|unclassified__16S rRNA methylase	2020	-	Klebsiella aerogenes	IncFII	PTU-unassigned
NZ_KY454639.1	urine	-	-	-	2020	-	Klebsiella pneumoniae	IncFIB	PTU-unassigned
NZ_MT035876.1	Urine	-	5	trimethoprim__dfrA14|sulfonamide__sul2|chloramphenicol__catA|tetracycline__tetA|quinolone__qnrS	2020	-	Klebsiella pneumoniae	IncFII	PTU-unassigned
NZ_MH213345.1	Urine	-	6	aminoglycoside__rmtB|beta-lactam__NDM-6|sulfonamide__sul1|aminoglycoside__aadA|trimethoprim__dfrA12|beta-lactam__TEM-1	2020	-	Escherichia coli	IncFII	PTU-unassigned
NZ_MN061455.1	urine from female	-	14	aminoglycoside__aadA|sulfonamide__sul1|beta-lactam__NDM-4|trimethoprim__dfrA12|aminoglycoside__aadA|sulfonamide__sul1|beta-lactam__NDM-4|trimethoprim__dfrA12|aminoglycoside__aadA|sulfonamide__sul1|beta-lactam__NDM-4|aminoglycoside__rmtB|beta-lactam__TEM-1|trimethoprim__dfrA12	2020	-	Escherichia coli	IncFII	PTU-unassigned
NZ_KY623659.1	wound	-	3	sulfonamide__sul1|beta-lactam__metallo-beta-lactamase|aminoglycoside__ant(2'')-I	2020	-	Alcaligenes faecalis	-	PTU-unassigned
NZ_MN175386.1	wound on male	-	14	beta-lactam__CTX-M-14|tetracycline__tetD|sulfonamide__sul2|aminoglycoside__aph(3'')-I|aminoglycoside__aph(6)-I|beta-lactam__TEM-1|aminoglycoside__aac(3)-II|trimethoprim__dfrA12|aminoglycoside__aadA|sulfonamide__sul1|multidrug__omp36|macrolide-lincosamide-streptogramin__mphA|sulfonamide__sul1|beta-lactam__NDM-4	2020	-	Klebsiella pneumoniae	IncQ1	PTU-unassigned
NZ_MN583270.1	wound swab	-	3	sulfonamide__sul1|chloramphenicol__cmlA|aminoglycoside__ant(2'')-I	2020	-	Pseudomonas aeruginosa	-	PTU-unassigned
NZ_CP064130.1	feces	Homo sapiens	2	quinolone__qnrS|tetracycline__tetA	2020	China:Guangzhou	Klebsiella pneumoniae	IncFII	PTU-unassigned
NZ_CP064131.1	feces	Homo sapiens	-	-	2020	China:Guangzhou	Klebsiella pneumoniae	IncFII	PTU-unassigned
NZ_CP011375.1	Eye swab	Homo sapiens	-	-	2015	USA: Nebraska	Moraxella bovoculi	-	PTU-unassigned
NZ_CP014570.1	mucus	Homo sapiens	-	-	2016	Argentina	Campylobacter fetus	-	PTU-unassigned
NZ_CP059434.1	vaginal mucus	Homo sapiens	-	-	2020	Argentina	Campylobacter fetus	-	PTU-unassigned
NZ_CP019296.1	skin ulcer	Homo sapiens	-	-	2017	China	Vibrio campbellii	-	PTU-unassigned
NZ_CP019297.1	skin ulcer	Homo sapiens	-	-	2017	China	Vibrio campbellii	-	PTU-unassigned
NZ_CP019261.1	stool	Homo sapiens	15	tetracycline__tetM|aminoglycoside__aph(3')-I|aminoglycoside__aadA|chloramphenicol__cmlA|aminoglycoside__aadA|trimethoprim__dfrA12|chloramphenicol__floR|sulfonamide__sul2|sulfonamide__sul3|sulfonamide__sul1|beta-lactam__TEM-1|aminoglycoside__aadA|chloramphenicol__floR|aminoglycoside__aac(3)-II|sulfonamide__sul2	2019	Hong Kong	Escherichia coli	IncFIC	PTU-unassigned
NZ_CP053895.1	intestines	Homo sapiens	2	aminoglycoside__aadA|trimethoprim__dfrA1	2020	China:Guangdong province	Proteus mirabilis	-	PTU-unassigned
NZ_CP040928.1	feces	Homo sapiens	15	beta-lactam__TEM-1|sulfonamide__sul2|aminoglycoside__aph(3'')-I|aminoglycoside__aph(6)-I|trimethoprim__dfrA12|aminoglycoside__aadA|sulfonamide__sul1|macrolide-lincosamide-streptogramin__mphA|aminoglycoside__aph(6)-I|aminoglycoside__aph(3'')-I|aminoglycoside__aadA|chloramphenicol__floR|bleomycin__bleomycin resistance protein|aminoglycoside__aph(3')-I|tetracycline__tetB	2019	China:Guangdong	Escherichia coli	IncFIB	PTU-unassigned
NZ_CP027106.1	feces	Homo sapiens	-	-	2018	missing	Escherichia coli	IncFIB	PTU-unassigned
NZ_CP053897.1	intestine	Homo sapiens	12	aminoglycoside__aph(3')-I|sulfonamide__sul1|beta-lactam__DHA-6|sulfonamide__sul1|rifamycin__ADP-ribosylating transferase_arr|aminoglycoside__aac(6')-I|chloramphenicol__chloramphenicol exporter|aminoglycoside__aph(4)-I|aminoglycoside__aac(3)-IV|beta-lactam__NDM-4|aminoglycoside__aadA|trimethoprim__dfrA1	2020	China:Guangdong province	Providencia rettgeri	-	PTU-unassigned
NZ_CP053899.1	intestine	Homo sapiens	13	trimethoprim__dfrA1|aminoglycoside__aadA|sulfonamide__sul1|beta-lactam__NDM-4|aminoglycoside__aac(3)-IV|aminoglycoside__aac(6')-I|rifamycin__ADP-ribosylating transferase_arr|aminoglycoside__aph(4)-I|sulfonamide__sul1|beta-lactam__DHA-6|sulfonamide__sul1|aminoglycoside__aph(3')-I|chloramphenicol__chloramphenicol exporter	2020	China:Guangdong province	Proteus mirabilis	-	PTU-unassigned
NZ_CP053043.1	feces	Homo sapiens	16	sulfonamide__sul1|aminoglycoside__aadA|trimethoprim__dfrA1|aminoglycoside__aac(6')-I|rifamycin__ADP-ribosylating transferase_arr|sulfonamide__sul1|beta-lactam__NDM-4|aminoglycoside__aph(3')-I|quinolone__qnrA|sulfonamide__sul1|aminoglycoside__aadA|trimethoprim__dfrA12|chloramphenicol__chloramphenicol exporter|sulfonamide__sul2|aminoglycoside__aph(4)-I|aminoglycoside__aac(3)-IV	2020	China: Henan	Proteus cibarius	-	PTU-unassigned
NZ_CP062198.1	feces	Homo sapiens	-	-	2020	Hong Kong	Plesiomonas shigelloides	-	PTU-unassigned
NZ_CP044485.1	stool	Homo sapiens	4	aminoglycoside__aadA|trimethoprim__dfrA1|chloramphenicol__chloramphenicol exporter|tetracycline__tetM	2020	China:Huizhou City, Guangdong Province	Acinetobacter schindleri	-	PTU-unassigned
CP002441.1	-	Homo sapiens	-	-	2011	-	Neisseria gonorrhoeae	-	PTU-unassigned
NZ_CP011633.1	Perirectal	Homo sapiens	-	-	2015	USA:Virginia	Klebsiella oxytoca	IncFIB	PTU-unassigned
NZ_CP011600.1	Perirectal	Homo sapiens	-	-	2015	USA:Virginia	Phytobacter ursingii	FII	PTU-unassigned
NZ_CP011639.1	respiratory	Homo sapiens	7	beta-lactam__OXA-9|aminoglycoside__aadA|aminoglycoside__aac(6')-I|beta-lactam__KPC-2|sulfonamide__sul1|trimethoprim__dfrA5|beta-lactam__TEM-1	2015	USA:Virginia	Serratia marcescens	IncX5	PTU-unassigned
NZ_CP011656.1	respiratory	Homo sapiens	8	beta-lactam__KPC-2|beta-lactam__TEM-1|beta-lactam__KPC-2|beta-lactam__TEM-1|aminoglycoside__aac(6')-I|aminoglycoside__aadA|sulfonamide__sul1|beta-lactam__SHV	2015	USA:Virginia	Citrobacter freundii	pKPC-CAV1193	PTU-unassigned
NZ_CP011641.1	respiratory	Homo sapiens	-	-	2015	USA:Virginia	Serratia marcescens	IncFII	PTU-unassigned
NZ_CP010881.1	sputum	Homo sapiens	10	beta-lactam__KPC-3|sulfonamide__sul2|aminoglycoside__aph(3'')-I|aminoglycoside__aph(6)-I|beta-lactam__TEM-1|beta-lactam__OXA-9|aminoglycoside__aadA|aminoglycoside__aac(6')-I|beta-lactam__KPC-3|beta-lactam__SHV-5	2015	USA: Minnesota	Escherichia coli	FIA	PTU-unassigned
NZ_CP010893.1	urine	Homo sapiens	3	sulfonamide__sul1|aminoglycoside__aac(6')-II|beta-lactam__VIM-2	2015	USA	Pseudomonas sp. MRSN12121	-	PTU-unassigned
NZ_CP012168.1	bodily fluid	Homo sapiens	12	aminoglycoside__aadA|aminoglycoside__aac(3)-VI|sulfonamide__sul1|macrolide-lincosamide-streptogramin__mphA|aminoglycoside__aph(3')-I|beta-lactam__TEM-1|beta-lactam__KPC-4|sulfonamide__sul1|rifamycin__ADP-ribosylating transferase_arr|chloramphenicol__catB|beta-lactam__OXA-1|aminoglycoside__aac(6')-I	2015	USA	Enterobacter hormaechei	IncA	PTU-unassigned
NZ_CP012169.1	bodily fluid	Homo sapiens	6	tetracycline__tetD|trimethoprim__dfrA14|sulfonamide__sul2|aminoglycoside__aph(3'')-I|aminoglycoside__aph(6)-I|beta-lactam__TEM-1	2015	USA	Enterobacter hormaechei	IncFII	PTU-unassigned
NZ_CP011588.1	-	Homo sapiens	-	-	2015	USA:Virginia	Enterobacter asburiae	IncX5	PTU-unassigned
NZ_CP010360.2	excreted bodily substance	Homo sapiens	-	-	2015	USA	Enterobacter roggenkampii	IncA	PTU-unassigned
NZ_CP010903.1	excreted bodily substance	Homo sapiens	-	-	2015	Colombia	Acinetobacter nosocomialis	-	PTU-unassigned
NZ_CP010373.2	excreted bodily substance	Homo sapiens	13	tetracycline__tetB|tetracycline__tetC|beta-lactam__NDM-4|tetracycline__tetD|sulfonamide__sul2|sulfonamide__sul1|aminoglycoside__aadA|trimethoprim__dfrA1|chloramphenicol__catA|aminoglycoside__aph(3'')-I|aminoglycoside__aph(6)-I|beta-lactam__NDM-4|beta-lactam__NDM-4	2015	Colombia	Escherichia coli	IncC	PTU-unassigned
NZ_CP018455.1	blood specimen	Homo sapiens	5	beta-lactam__SHV-5|aminoglycoside__rmtB|beta-lactam__TEM-1|beta-lactam__KPC-2|beta-lactam__CTX-M-65	2016	China	Klebsiella pneumoniae	IncR	PTU-unassigned
NZ_CP015754.1	fecal sample	Homo sapiens	-	-	2016	China: Beijing	Klebsiella pneumoniae	IncFIB	PTU-unassigned
NZ_CP011920.1	sputum	Homo sapiens	-	-	2016	Czech Republic	Burkholderia cenocepacia	-	PTU-unassigned
NZ_CP011106.1	sputum sample	Homo sapiens	2	beta-lactam__OXA-29|beta-lactam__mecI	2016	Germany: cities of Ulm and Neu-Ulm, south-west Germany	Legionella pneumophila	-	PTU-unassigned
NZ_CP015239.1	stool	Homo sapiens	-	-	2016	missing	Escherichia coli	IncFII	PTU-unassigned
NZ_CP014966.1	stool	Homo sapiens	3	beta-lactam__CMY-2|tetracycline__tetA|sulfonamide__sul2	2016	USA: BIFSCo Region 8	Salmonella enterica	IncC	PTU-unassigned
NZ_CP017387.1	urine	Homo sapiens	5	aminoglycoside__aac(6')-I|sulfonamide__sul2|quinolone__qnrB|beta-lactam__OXA-9|sulfonamide__sul1	2016	Taiwan: Tainan	Klebsiella pneumoniae	IncC	PTU-unassigned
NZ_CP015836.1	urine	Homo sapiens	11	beta-lactam__TEM-1|beta-lactam__CTX-M-15|macrolide-lincosamide-streptogramin__ermB|macrolide-lincosamide-streptogramin__ermC|macrolide-lincosamide-streptogramin__mphA|sulfonamide__sul1|aminoglycoside__aadA|trimethoprim__dfrA17|tetracycline__tetB|tetracycline__tetC|tetracycline__tetD	2016	United Kingdom	Escherichia coli	IncFIB	PTU-unassigned
NZ_CP017056.1	urine	Homo sapiens	-	-	2016	USA: Maryland	Providencia stuartii	IncX8	PTU-unassigned
NZ_CP017672.1	urine	Homo sapiens	1	beta-lactam__NDM-4	2016	Colombia: Bucaramanga.	Providencia rettgeri	-	PTU-unassigned
NZ_CP014126.2	wound swab	Homo sapiens	-	-	2016	USA:DC	Pantoea vagans	-	PTU-unassigned
NZ_CP018341.1	wound swab	Homo sapiens	4	quinolone__qnrS|tetracycline__tetA|chloramphenicol__catA|sulfonamide__sul2	2016	Germany: Goettingen	Klebsiella pneumoniae	IncFII	PTU-unassigned
NZ_CP014320.1	not collected	Homo sapiens	8	beta-lactam__TEM-1|aminoglycoside__aac(3)-II|macrolide-lincosamide-streptogramin__mphA|sulfonamide__sul1|quinolone__qepA|tetracycline__tetB|tetracycline__tetC|tetracycline__tetD	2016	USA	Escherichia coli	IncFII	PTU-unassigned
NZ_CP013332.1	-	Homo sapiens	-	-	2016	South Korea: Gwangju	Fusobacterium hwasookii	-	PTU-unassigned
NZ_CP017043.1	-	Homo sapiens	-	-	2016	United Kingdom: London	Selenomonas sp. oral taxon 920	-	PTU-unassigned
NZ_CP017185.1	-	Homo sapiens	-	-	2016	Germany	Enterobacter roggenkampii	IncFII	PTU-unassigned
NZ_CP015032.1	nasal	Homo sapiens	-	-	2016	Malaysia: Terengganu	Burkholderia cenocepacia	-	PTU-unassigned
NZ_CP013925.1	pus	Homo sapiens	-	-	2016	South Korea:Daegu	Acinetobacter baumannii	-	PTU-unassigned
NZ_CP021203.1	blood	Homo sapiens	8	macrolide-lincosamide-streptogramin__mphA|aminoglycoside__aac(3)-II|macrolide-lincosamide-streptogramin__ermC|beta-lactam__CTX-M-15|macrolide-lincosamide-streptogramin__ermB|sulfonamide__sul1|trimethoprim__dfrA17|aminoglycoside__aadA	2017	China:Jining	Escherichia coli	p0111	PTU-unassigned
NZ_CP022349.1	feces	Homo sapiens	1	beta-lactam__KPC-2	2017	China: The First Affiliated Hospital of Zhejiang University	Klebsiella michiganensis	IncFII	PTU-unassigned
NZ_CP017633.1	feces	Homo sapiens	7	beta-lactam__CTX-M-55|beta-lactam__TEM-1|sulfonamide__sul2|aminoglycoside__aph(3'')-I|aminoglycoside__aph(6)-I|tetracycline__tetracycline_resistance_protein|chloramphenicol__chloramphenicol exporter	2017	China: Beijing	Escherichia coli	IncN	PTU-unassigned
NZ_CP019904.1	human	Homo sapiens	-	-	2017	USA:NY	Escherichia coli	IncFII	PTU-unassigned
NZ_CP019909.1	human	Homo sapiens	-	-	2017	USA:NY	Escherichia coli	IncFIC	PTU-unassigned
NZ_CP021328.1	necrotic tissue	Homo sapiens	18	beta-lactam__KPC-2|multidrug__omp36|rifamycin__ADP-ribosylating transferase_arr|aminoglycoside__aac(6')-I|quinolone__qnrS|aminoglycoside__aph(6)-I|aminoglycoside__aph(3'')-I|sulfonamide__sul2|beta-lactam__SHV-5|beta-lactam__IMP-4|sulfonamide__sul1|unclassified__16S rRNA methylase|aminoglycoside__aac(3)-II|chloramphenicol__catA|unclassified__16S rRNA methylase|sulfonamide__sul1|aminoglycoside__aad…	2017	China: Hangzhou	Raoultella ornithinolytica	IncFII	PTU-unassigned
NZ_CP024587.1	peripheral Blood	Homo sapiens	-	-	2017	USA:DC	Roseomonas sp. FDAARGOS_362	-	PTU-unassigned
NZ_CP024583.1	peripheral Blood	Homo sapiens	-	-	2017	USA:DC	Roseomonas sp. FDAARGOS_362	-	PTU-unassigned
NZ_CP023948.1	rectal	Homo sapiens	4	trimethoprim__dfrA14|aminoglycoside__aac(6')-I|sulfonamide__sul1|beta-lactam__NDM-4	2017	Canada:BC	Klebsiella pneumoniae	IncFIB	PTU-unassigned
NZ_CP020895.2	Respiratory sample - sputum	Homo sapiens	-	-	2017	New Zealand:Christchurch	Legionella longbeachae	-	PTU-unassigned
NZ_CP024461.1	sputum	Homo sapiens	4	quinolone__qnrS|beta-lactam__CTX-M-55|beta-lactam__TEM-1|tetracycline__tetA	2017	Thailand: Chonburi	Klebsiella pneumoniae	IncFII	PTU-unassigned
NZ_CP024459.1	sputum	Homo sapiens	6	sulfonamide__sul2|aminoglycoside__aph(3'')-I|aminoglycoside__aph(6)-I|tetracycline__tetA|chloramphenicol__floR|aminoglycoside__aac(3)-II	2017	Thailand: Chonburi	Klebsiella pneumoniae	IncFII	PTU-unassigned
NZ_CP017473.1	stool	Homo sapiens	-	-	2017	unknown	Enterobacter cloacae	IncFII	PTU-unassigned
NZ_CP024291.1	stool	Homo sapiens	-	-	2017	missing	Escherichia coli	IncFIB	PTU-unassigned
NZ_CP020905.1	urine	Homo sapiens	-	-	2017	Norway	Klebsiella pneumoniae	IncFII	PTU-unassigned
NZ_CP023959.1	urine	Homo sapiens	9	aminoglycoside__aadA|trimethoprim__dfrA12|beta-lactam__TEM-1|quinolone__qepA|beta-lactam__NDM-5|sulfonamide__sul1|tetracycline__tetB|tetracycline__tetC|tetracycline__tetD	2017	Canada:BC	Escherichia coli	IncFII	PTU-unassigned
NZ_CP025009.1	urine	Homo sapiens	4	beta-lactam__KPC-2|aminoglycoside__aph(3')-I|aminoglycoside__aac(6')-I|aminoglycoside__aadA	2017	Australia: Victoria	Klebsiella pneumoniae	IncFIB	PTU-unassigned
NZ_CP020444.2	Urine suprapubic aspirate	Homo sapiens	-	-	2017	USA:DC	Paracoccus yeei	-	PTU-unassigned
NZ_CP023942.1	wound	Homo sapiens	8	chloramphenicol__catA|beta-lactam__KPC-2|aminoglycoside__rmtB|beta-lactam__TEM-1|beta-lactam__CTX-M-65|chloramphenicol__catA|sulfonamide__sul1|chloramphenicol__floR	2017	Canada:BC	Klebsiella pneumoniae	IncR	PTU-unassigned
NZ_CP023351.1	Diarrheal stool	Homo sapiens	6	tetracycline__tetB|tetracycline__tetC|beta-lactam__TEM-1|sulfonamide__sul2|aminoglycoside__aph(3'')-I|aminoglycoside__aph(6)-I	2017	Bangladesh: Dhaka	Escherichia coli	IncFII	PTU-unassigned
NZ_CP017294.1	-	Homo sapiens	-	-	2017	Germany	Pseudomonas aeruginosa	-	PTU-unassigned
NZ_CP019001.1	-	Homo sapiens	12	macrolide-lincosamide-streptogramin__mphA|sulfonamide__sul1|chloramphenicol__chloramphenicol exporter|tetracycline__tetracycline_resistance_protein|aminoglycoside__aph(6)-I|aminoglycoside__aph(3'')-I|sulfonamide__sul2|beta-lactam__CMY-2|macrolide-lincosamide-streptogramin__mphA|tetracycline__tetB|tetracycline__tetC|beta-lactam__KPC-2	2017	China: Beijing	Escherichia coli	IncFIA	PTU-unassigned
NZ_AP017970.1	-	Homo sapiens	-	-	2017	Japan	Fusobacterium varium	-	PTU-unassigned
NZ_CP018978.1	-	Homo sapiens	2	beta-lactam__TEM-1|tetracycline__tetA	2017	USA: Caguas	Escherichia coli	IncFIA	PTU-unassigned
NZ_CP015390.1	-	Homo sapiens	-	-	2017	USA: New York	Klebsiella pneumoniae	pKPC-CAV1193	PTU-unassigned
NZ_AP017969.1	-	Homo sapiens	-	-	2017	Japan	Fusobacterium varium	-	PTU-unassigned
NZ_CP023489.1	-	Homo sapiens	-	-	2017	South Africa: Durban	Klebsiella pneumoniae	IncFII	PTU-unassigned
NZ_CP022534.1	endotracheal tube	Homo sapiens	-	-	2017	Australia	Enterobacter hormaechei	IncFIA	PTU-unassigned
NZ_CP018060.1	middle ear	Homo sapiens	-	-	2017	USA:Ohio	Moraxella catarrhalis	-	PTU-unassigned
NZ_CP018921.1	University of Michigan Health System	Homo sapiens	-	-	2017	USA: Michigan	Serratia marcescens	-	PTU-unassigned
NZ_CP026061.1	abscess swab	Homo sapiens	-	-	2018	USA	Proteus mirabilis	-	PTU-unassigned
NZ_CP024709.1	blood	Homo sapiens	5	quinolone__qnrS|aminoglycoside__aac(6')-I|rifamycin__ADP-ribosylating transferase_arr|beta-lactam__TEM-1|beta-lactam__KPC-2	2018	China:beijing	Klebsiella pneumoniae	-	PTU-unassigned
NZ_CP028352.1	blood of an infant	Homo sapiens	-	-	2018	China: Lishui	Pantoea vagans	IncFII	PTU-unassigned
NZ_CP033743.1	clinical isolate	Homo sapiens	-	-	2018	not applicable	Citrobacter freundii	-	PTU-unassigned
NZ_CP031083.1	eye	Homo sapiens	-	-	2018	USA: Missouri	Paracoccus yeei	-	PTU-unassigned
NZ_CP019456.1	fecal sample	Homo sapiens	-	-	2018	Norway: south east	Escherichia coli	IncFIB	PTU-unassigned
NZ_CP023845.1	feces	Homo sapiens	11	tetracycline__tetA|aminoglycoside__aac(6')-I|beta-lactam__OXA-1|chloramphenicol__catB|beta-lactam__CTX-M-15|beta-lactam__TEM-1|aminoglycoside__aph(3')-I|macrolide-lincosamide-streptogramin__mphA|sulfonamide__sul1|aminoglycoside__aadA|trimethoprim__dfrA12	2018	Sweden	Escherichia coli	IncFII	PTU-unassigned
NZ_CP026724.1	feces	Homo sapiens	-	-	2018	United Kingdom	Escherichia coli	IncFIB	PTU-unassigned
NZ_CP023822.1	feces	Homo sapiens	-	-	2018	Sweden	Escherichia coli	-	PTU-unassigned
NZ_CP029434.1	Peri-rectal	Homo sapiens	-	-	2018	USA:Virginia	Klebsiella quasipneumoniae	-	PTU-unassigned
NZ_CP029748.1	Rectal swab	Homo sapiens	16	tetracycline__tetA|macrolide-lincosamide-streptogramin__mphA|beta-lactam__CTX-M-14|aminoglycoside__aac(3)-IV|aminoglycoside__aph(4)-I|trimethoprim__dfrA14|sulfonamide__sul2|chloramphenicol__chloramphenicol exporter|chloramphenicol__chloramphenicol exporter|sulfonamide__sul2|aminoglycoside__aph(3'')-I|aminoglycoside__aph(6)-I|beta-lactam__TEM-1|beta-lactam__CTX-M-55|tetracycline__tetA|colistin__MC…	2018	USA	Escherichia coli	IncN	PTU-unassigned
NZ_CP033797.1	Rectal swab	Homo sapiens	-	-	2018	not applicable	Enterobacter roggenkampii	IncX5	PTU-unassigned
NZ_CP033799.1	Rectal swab	Homo sapiens	-	-	2018	not applicable	Enterobacter roggenkampii	IncFII	PTU-unassigned
NZ_CP025492.2	Respiratory sample - sputum	Homo sapiens	2	beta-lactam__OXA-29|beta-lactam__mecI	2018	New Zealand:Christchurch	Legionella sainthelensi	-	PTU-unassigned
NZ_CP025493.2	Respiratory sample - sputum	Homo sapiens	-	-	2018	New Zealand:Christchurch	Legionella sainthelensi	-	PTU-unassigned
NZ_CP034126.1	respiratory tract	Homo sapiens	5	trimethoprim__dfrA14|sulfonamide__sul2|quinolone__qnrS|tetracycline__tetA|chloramphenicol__catA	2018	China: zhejiang	Klebsiella pneumoniae	IncFII	PTU-unassigned
NZ_CP026584.1	Secreta	Homo sapiens	5	beta-lactam__CTX-M-65|beta-lactam__TEM-1|aminoglycoside__rmtB|beta-lactam__KPC-2|chloramphenicol__catA	2018	China: Sichuan	Klebsiella pneumoniae	IncR	PTU-unassigned
NZ_CP030079.1	sptum	Homo sapiens	1	macrolide-lincosamide-streptogramin__mphA	2018	China:Shandong	Enterobacter hormaechei	-	PTU-unassigned
NZ_CP023985.1	sputum	Homo sapiens	3	chloramphenicol__catA|beta-lactam__CTX-M-24|quinolone__qnrS	2018	China:Beijing	Klebsiella variicola	IncFII	PTU-unassigned
CP027674.1	stool	Homo sapiens	-	-	2018	missing	Escherichia coli	ColRNAI	PTU-unassigned
NZ_CP025857.1	stool	Homo sapiens	-	-	2018	India	Escherichia coli	IncFII	PTU-unassigned
CP027641.1	stool	Homo sapiens	-	-	2018	missing	Escherichia coli	IncFII	PTU-unassigned
NZ_CP027375.1	stool	Homo sapiens	-	-	2018	missing	Escherichia coli	IncFIB	PTU-unassigned
NZ_CP025861.1	stool	Homo sapiens	-	-	2018	India	Escherichia coli	IncFIB	PTU-unassigned
NZ_CP027439.1	stool	Homo sapiens	-	-	2018	missing	Escherichia coli	IncFII	PTU-unassigned
NZ_CP027343.1	stool	Homo sapiens	-	-	2018	missing	Escherichia coli	IncFIB	PTU-unassigned
NZ_CP027311.1	stool	Homo sapiens	-	-	2018	missing	Escherichia coli	IncFII	PTU-unassigned
NZ_CP025885.1	stool	Homo sapiens	-	-	2018	India	Escherichia coli	IncFII	PTU-unassigned
CP027378.1	stool	Homo sapiens	-	-	2018	missing	Escherichia coli	IncB/O/K/Z	PTU-unassigned
NZ_CP027448.1	stool	Homo sapiens	-	-	2018	missing	Escherichia coli	IncFIB	PTU-unassigned
NZ_CP027409.1	stool	Homo sapiens	6	aminoglycoside__aac(3)-VI|sulfonamide__sul1|aminoglycoside__aac(3)-VI|aminoglycoside__aadA|aminoglycoside__aadA|sulfonamide__sul1	2018	Missing	Salmonella enterica	IncFII	PTU-unassigned
NZ_CP027551.1	stool	Homo sapiens	-	-	2018	missing	Escherichia coli	IncFIB	PTU-unassigned
CP027581.1	stool	Homo sapiens	-	-	2018	missing	Escherichia coli	IncFII	PTU-unassigned
NZ_CP025844.1	stool	Homo sapiens	-	-	2018	Pakistan	Escherichia coli	IncFII	PTU-unassigned
NZ_CP024430.1	Trachaeal secretion	Homo sapiens	10	aminoglycoside__aph(3'')-I|sulfonamide__sul2|aminoglycoside__aph(6)-I|aminoglycoside__aph(3'')-I|beta-lactam__CTX-M-15|aminoglycoside__aadA|trimethoprim__dfrA12|chloramphenicol__catA|beta-lactam__TEM-1|aminoglycoside__aph(6)-I	2018	Pakistan	Klebsiella pneumoniae	IncR	PTU-unassigned
NZ_CP034355.1	urine	Homo sapiens	-	-	2018	Belgium	Pseudomonas aeruginosa	-	PTU-unassigned
NZ_CP026131.1	urine	Homo sapiens	6	beta-lactam__SHV-5|aminoglycoside__rmtB|beta-lactam__TEM-1|beta-lactam__CTX-M-65|chloramphenicol__catA|beta-lactam__KPC-2	2018	China: Fujian Province	Klebsiella pneumoniae	IncR	PTU-unassigned
NZ_CP023418.1	hospital	Homo sapiens	-	-	2018	Spain: Madrid	Klebsiella pneumoniae	IncFII	PTU-unassigned
NZ_CP021284.1	not applicable	Homo sapiens	2	beta-lactam__OXA-29|beta-lactam__mecI	2018	USA: Pennsylvania, Allentown	Legionella pneumophila	-	PTU-unassigned
NZ_CP021275.1	not applicable	Homo sapiens	-	-	2018	USA: Delaware, Wilmington	Legionella pneumophila	-	PTU-unassigned
NZ_CP021273.1	not applicable	Homo sapiens	-	-	2018	USA: Pennsylvania, Philadelphia	Legionella pneumophila	-	PTU-unassigned
NZ_CP029381.1	-	Homo sapiens	5	beta-lactam__KPC-2|beta-lactam__SHV-5|beta-lactam__TEM-1|aminoglycoside__rmtB|beta-lactam__CTX-M-65	2018	China: Dazhou, Sichuan	Klebsiella pneumoniae	IncR	PTU-unassigned
NZ_AP018757.1	-	Homo sapiens	-	-	2018	Japan	Metakosakonia sp. MRY16-398	IncFIB	PTU-unassigned
CP028582.2	-	Homo sapiens	7	beta-lactam__KPC-2|aminoglycoside__aac(6')-I|rifamycin__ADP-ribosylating transferase_arr|aminoglycoside__aadA|sulfonamide__sul1|chloramphenicol__catA|beta-lactam__CTX-M-65	2018	China: Sichuan, Chengdu	Klebsiella pneumoniae	IncR	PTU-unassigned
NZ_CP026201.1	-	Homo sapiens	9	macrolide-lincosamide-streptogramin__ermB|macrolide-lincosamide-streptogramin__ermC|macrolide-lincosamide-streptogramin__mphA|beta-lactam__TEM-1|aminoglycoside__rmtB|beta-lactam__NDM-5|sulfonamide__sul1|aminoglycoside__aadA|trimethoprim__dfrA12	2018	USA	Escherichia coli	IncFII	PTU-unassigned
CP028804.2	-	Homo sapiens	15	trimethoprim__dfrA12|aminoglycoside__aadA|sulfonamide__sul1|macrolide-lincosamide-streptogramin__mphA|aminoglycoside__aph(3')-I|aminoglycoside__aac(3)-II|macrolide-lincosamide-streptogramin__ermB|macrolide-lincosamide-streptogramin__ermC|macrolide-lincosamide-streptogramin__mphA|chloramphenicol__chloramphenicol exporter|tetracycline__tetracycline_resistance_protein|aminoglycoside__aph(6)-I|aminog…	2018	China: Sichuan, Chengdu	Klebsiella pneumoniae	IncC	PTU-unassigned
CP028781.2	-	Homo sapiens	6	beta-lactam__NDM-5|macrolide-lincosamide-streptogramin__mphA|sulfonamide__sul1|aminoglycoside__aadA|trimethoprim__dfrA12|aminoglycoside__aph(3')-I	2018	China: Yibin, Sichuan	Klebsiella pneumoniae	IncFIB	PTU-unassigned
NZ_CP032893.1	-	Homo sapiens	2	aminoglycoside__aadA|sulfonamide__sul1	2018	China: Sichuan, Chengdu	Enterobacter kobei	IncFIB	PTU-unassigned
CP033548.1	-	Homo sapiens	-	-	2018	Taiwan	Acinetobacter nosocomialis	-	PTU-unassigned
NZ_CP023471.1	-	Homo sapiens	-	-	2018	not applicable	Salmonella enterica	IncFII	PTU-unassigned
NZ_CP029382.1	-	Homo sapiens	5	tetracycline__tetA|chloramphenicol__catA|trimethoprim__dfrA14|sulfonamide__sul2|quinolone__qnrS	2018	China: Dazhou, Sichuan	Klebsiella pneumoniae	IncFII	PTU-unassigned
NZ_CP028554.1	-	Homo sapiens	1	beta-lactam__KPC-2	2018	China: Meishan, Sichuan	Klebsiella variicola	IncFII	PTU-unassigned
NZ_CP033404.1	-	Homo sapiens	4	beta-lactam__CTX-M-65|beta-lactam__TEM-1|aminoglycoside__rmtB|beta-lactam__KPC-2	2018	China: Chengdu, Sichuan	Klebsiella pneumoniae	IncR	PTU-unassigned
NZ_CP031720.1	-	Homo sapiens	4	beta-lactam__CTX-M-65|beta-lactam__KPC-2|aminoglycoside__rmtB|beta-lactam__TEM-1	2018	China: Yibin, Sichuan	Klebsiella pneumoniae	IncFII	PTU-unassigned
NZ_CP031118.1	-	Homo sapiens	-	-	2018	China: Sichuan, Chengdu	Providencia sp. WCHPHu000369	-	PTU-unassigned
NZ_CP024681.1	-	Homo sapiens	-	-	2018	USA: Michigan	Citrobacter freundii	-	PTU-unassigned
NZ_CP025952.1	-	Homo sapiens	5	beta-lactam__CTX-M-65|beta-lactam__TEM-1|aminoglycoside__rmtB|beta-lactam__KPC-2|chloramphenicol__catA	2018	China	Klebsiella pneumoniae	IncFII	PTU-unassigned
NZ_CP031261.1	bronchoalveolar lavage fluid	Homo sapiens	1	quinolone__qnrS	2018	China	Klebsiella quasipneumoniae	IncFII	PTU-unassigned
NZ_CP033775.1	Bronchoalveolar lavage from right lung	Homo sapiens	6	tetracycline__tetA|aminoglycoside__aph(3')-I|macrolide-lincosamide-streptogramin__mphA|sulfonamide__sul1|aminoglycoside__aadA|trimethoprim__dfrA12	2018	not applicable	Klebsiella pneumoniae	IncFII	PTU-unassigned
NZ_CP033823.1	Endotracheal aspirate	Homo sapiens	-	-	2018	not applicable	Klebsiella sp. FDAARGOS_511	IncFII	PTU-unassigned
NZ_CP026049.1	G-tube swab	Homo sapiens	-	-	2018	USA	Raoultella planticola	IncFII	PTU-unassigned
NZ_CP026057.1	lung tissue grind	Homo sapiens	-	-	2018	USA	Citrobacter freundii	IncX5	PTU-unassigned
NZ_CP034033.1	pharynx	Homo sapiens	-	-	2018	USA: Los Angeles	Neisseria gonorrhoeae	-	PTU-unassigned
NZ_CP031851.1	blood	Homo sapiens	-	-	2019	China: Hangzhou	Klebsiella pneumoniae	IncFIB	PTU-unassigned
NZ_CP041133.1	blood	Homo sapiens	-	-	2019	USA: Morgantown	Serratia marcescens	IncFII	PTU-unassigned
NZ_CP035637.1	blood	Homo sapiens	2	sulfonamide__sul2|beta-lactam__IMP-8	2019	China:Anhui	Enterobacter cloacae	IncFIB	PTU-unassigned
NZ_CP043384.1	blood	Homo sapiens	-	-	2019	China: Chengdu, Sichuan	Enterobacter hormaechei	repA	PTU-unassigned
NZ_CP040393.1	blood	Homo sapiens	-	-	2019	Austria: Graz	Kosakonia radicincitans	-	PTU-unassigned
NZ_CP035635.1	blood	Homo sapiens	8	beta-lactam__TEM-1|aminoglycoside__aac(6')-I|beta-lactam__OXA-1|chloramphenicol__catB|rifamycin__ADP-ribosylating transferase_arr|sulfonamide__sul1|beta-lactam__CTX-M-14|macrolide-lincosamide-streptogramin__mphA	2019	China:Anhui	Enterobacter cloacae	-	PTU-unassigned
NZ_CP035181.1	blood	Homo sapiens	1	beta-lactam__KPC-2	2019	India	Klebsiella pneumoniae	FII	PTU-unassigned
NZ_CP045691.1	blood	Homo sapiens	-	-	2019	USA:Chicago	Klebsiella pneumoniae	IncFIA	PTU-unassigned
CP041127.1	blood	Homo sapiens	-	-	2019	USA: Morgantown	Serratia marcescens	-	PTU-unassigned
NZ_CP043383.1	blood	Homo sapiens	3	beta-lactam__NDM-4|beta-lactam__TEM-1|aminoglycoside__rmtB	2019	China: Chengdu, Sichuan	Enterobacter hormaechei	IncFII	PTU-unassigned
CP041128.1	blood	Homo sapiens	-	-	2019	USA: Morgantown	Serratia marcescens	pSM22	PTU-unassigned
NZ_CP044066.1	clinical isolate	Homo sapiens	-	-	2019	USA: KY	Cupriavidus pauculus	-	PTU-unassigned
NZ_CP044049.1	clinical isolate	Homo sapiens	-	-	2019	USA: MI	Klebsiella variicola	IncFII	PTU-unassigned
NZ_CP044084.1	clinical isolate	Homo sapiens	-	-	2019	USA: KY	Pseudomonas luteola	-	PTU-unassigned
NZ_CP042531.1	clinical sample	Homo sapiens	-	-	2019	Australia: Sydney	Klebsiella aerogenes	IncFIB	PTU-unassigned
NZ_CP042547.1	clinical sample	Homo sapiens	-	-	2019	Australia: Sydney	Klebsiella michiganensis	IncFII	PTU-unassigned
NZ_CP042479.1	clinical sample	Homo sapiens	-	-	2019	Australia: Sydney	Citrobacter freundii	IncA	PTU-unassigned
NZ_CP042546.1	clinical sample	Homo sapiens	-	-	2019	Australia: Sydney	Klebsiella michiganensis	IncFII	PTU-unassigned
NZ_CP039405.1	feces	Homo sapiens	-	-	2019	not applicable	Escherichia coli	IncFIB	PTU-unassigned
NZ_CP029841.1	feces	Homo sapiens	2	trimethoprim__dfrA5|tetracycline__tetA	2019	Australia	Salmonella enterica	IncFIB	PTU-unassigned
NZ_CP029448.1	Peri-rectal	Homo sapiens	1	beta-lactam__SHV	2019	USA:Virginia	Serratia marcescens	IncFII	PTU-unassigned
NZ_CP029446.1	Peri-rectal	Homo sapiens	7	beta-lactam__TEM-1|beta-lactam__OXA-9|aminoglycoside__aadA|aminoglycoside__aac(6')-I|beta-lactam__KPC-2|sulfonamide__sul1|trimethoprim__dfrA5	2019	USA:Virginia	Serratia marcescens	IncX5	PTU-unassigned
NZ_CP035216.1	Rectal Swab	Homo sapiens	3	sulfonamide__sul1|aminoglycoside__aph(6)-I|aminoglycoside__aph(3'')-I	2019	Australia: Queensland	Klebsiella michiganensis	IncFII	PTU-unassigned
NZ_CP045204.1	rectum	Homo sapiens	-	-	2019	Israel: Tel Aviv	Citrobacter sp. NMI7904_11	-	PTU-unassigned
NZ_CP020505.1	sputum	Homo sapiens	-	-	2019	USA:Boston	Serratia marcescens	IncX5	PTU-unassigned
NZ_CP020506.1	sputum	Homo sapiens	-	-	2019	USA:Boston	Serratia marcescens	IncFIB	PTU-unassigned
NZ_CP020508.1	sputum	Homo sapiens	-	-	2019	USA:Boston	Serratia marcescens	IncFII	PTU-unassigned
NZ_CP026161.1	sputum	Homo sapiens	-	-	2019	China: Fujian Province	Klebsiella pneumoniae	FIA	PTU-unassigned
NZ_CP035208.1	stool	Homo sapiens	2	bleomycin__bleomycin resistance protein|colistin__MCR-3	2019	Thailand	Klebsiella quasipneumoniae	IncFII	PTU-unassigned
NZ_CP025850.1	stool	Homo sapiens	-	-	2019	Bangladesh	Escherichia coli	FIA	PTU-unassigned
NZ_CP035213.1	stool	Homo sapiens	2	bleomycin__bleomycin resistance protein|colistin__MCR-3	2019	Thailand	Klebsiella pneumoniae	IncFII	PTU-unassigned
NZ_CP040892.1	stool	Homo sapiens	-	-	2019	China: Hangzhou	Leclercia adecarboxylata	IncX5	PTU-unassigned
NZ_CP035205.1	stool	Homo sapiens	2	bleomycin__bleomycin resistance protein|colistin__MCR-3	2019	Laos	Klebsiella pneumoniae	IncFII	PTU-unassigned
NZ_CP033957.1	stool	Homo sapiens	5	trimethoprim__dfrA14|chloramphenicol__catA|tetracycline__tetA|quinolone__qnrS|sulfonamide__sul2	2019	China:Zhejiang	Klebsiella pneumoniae	IncFII	PTU-unassigned
NZ_CP040595.1	throat	Homo sapiens	3	beta-lactam__CMY-6|aminoglycoside__aac(6')-I|sulfonamide__sul1	2019	United Kingdom	Klebsiella pneumoniae	repB	PTU-unassigned
NZ_CP039454.1	throat swab	Homo sapiens	-	-	2019	Germany: Hessen	Enterobacter bugandensis	IncFIB	PTU-unassigned
NZ_CP040454.1	urinary	Homo sapiens	-	-	2019	China: Tianjin	Escherichia coli	IncFII	PTU-unassigned
NZ_CP036244.1	urine	Homo sapiens	-	-	2019	Australia	Escherichia coli	IncFII	PTU-unassigned
NZ_CP026163.1	urine	Homo sapiens	-	-	2019	China: Fujian Province	Klebsiella pneumoniae	IncFIB	PTU-unassigned
NZ_CP041376.1	urine	Homo sapiens	5	quinolone__qnrS|tetracycline__tetA|chloramphenicol__catA|sulfonamide__sul2|trimethoprim__dfrA14	2019	China: Hangzhou	Klebsiella pneumoniae	IncFII	PTU-unassigned
NZ_CP045540.1	urine catheter	Homo sapiens	11	beta-lactam__OXA-10|aminoglycoside__aadA|sulfonamide__sul1|aminoglycoside__aph(3')-I|beta-lactam__NDM-4|sulfonamide__sul1|tetracycline__tetD|tetracycline__tetC|tetracycline__tetB|trimethoprim__dfrA14|rifamycin__ADP-ribosylating transferase_arr	2019	Italy: Lodi	Proteus mirabilis	-	PTU-unassigned
NZ_CP039562.1	not collected	Homo sapiens	11	chloramphenicol__floR|tetracycline__tetA|aminoglycoside__aph(6)-I|aminoglycoside__aph(3'')-I|sulfonamide__sul2|chloramphenicol__catA|beta-lactam__CTX-M-55|quinolone__qnrS|aminoglycoside__aac(3)-II|colistin__MCR-3|beta-lactam__TEM-1	2019	Canada: NL	Salmonella enterica	IncC	PTU-unassigned
NZ_CP040541.1	-	Homo sapiens	5	chloramphenicol__catA|beta-lactam__TEM-1|aminoglycoside__rmtB|beta-lactam__CTX-M-65|beta-lactam__KPC-2	2019	China	Klebsiella pneumoniae	IncR	PTU-unassigned
CP025574.1	-	Homo sapiens	-	-	2019	Sweden: Stockholm	Escherichia coli	IncFIB	PTU-unassigned
NZ_CP040176.1	-	Homo sapiens	5	tetracycline__tetA|trimethoprim__dfrA1|sulfonamide__sul1|beta-lactam__NDM-6|beta-lactam__CTX-M-14	2019	China: Chongqin	Klebsiella pneumoniae	Col	PTU-unassigned
NZ_CP032357.1	-	Homo sapiens	-	-	2019	China	Klebsiella variicola	IncFIB	PTU-unassigned
NZ_CP036301.1	-	Homo sapiens	4	beta-lactam__KPC-2|beta-lactam__CTX-M-65|beta-lactam__TEM-1|aminoglycoside__rmtB	2019	China: Sichuan, Chengdu	Klebsiella pneumoniae	IncR	PTU-unassigned
NZ_CP040547.1	-	Homo sapiens	5	aminoglycoside__rmtB|beta-lactam__TEM-1|beta-lactam__CTX-M-65|chloramphenicol__catA|beta-lactam__KPC-2	2019	China	Klebsiella pneumoniae	IncR	PTU-unassigned
NZ_AP018378.1	-	Homo sapiens	-	-	2019	Japan:Osaka	Neisseria gonorrhoeae	-	PTU-unassigned
NZ_CP036180.1	-	Homo sapiens	8	sulfonamide__sul2|aminoglycoside__aph(3'')-I|aminoglycoside__aph(6)-I|tetracycline__tetracycline_resistance_protein|chloramphenicol__chloramphenicol exporter|beta-lactam__TEM-1|aminoglycoside__rmtB|trimethoprim__dfrA14	2019	China: Chengdu, Sichuan	Escherichia coli	IncN	PTU-unassigned
NZ_CP032355.1	-	Homo sapiens	2	beta-lactam__KPC-2|beta-lactam__TEM-1	2019	China	Klebsiella variicola	IncX5	PTU-unassigned
NZ_CP036181.1	-	Homo sapiens	3	aminoglycoside__aadA|macrolide-lincosamide-streptogramin__ermB|macrolide-lincosamide-streptogramin__ermC	2019	China: Chengdu, Sichuan	Escherichia coli	IncI1-I	PTU-unassigned
NZ_CP036372.1	-	Homo sapiens	6	chloramphenicol__catA|beta-lactam__TEM-1|aminoglycoside__rmtB|beta-lactam__KPC-2|beta-lactam__CTX-M-65|beta-lactam__KPC-2	2019	China: Sichuan, Chengdu	Klebsiella pneumoniae	IncR	PTU-unassigned
NZ_CP040535.1	-	Homo sapiens	5	beta-lactam__CTX-M-65|beta-lactam__TEM-1|aminoglycoside__rmtB|beta-lactam__KPC-2|chloramphenicol__catA	2019	China	Klebsiella pneumoniae	IncFII	PTU-unassigned
NZ_CP045959.1	-	Homo sapiens	-	-	2019	Australia	Salmonella enterica	IncFIB	PTU-unassigned
CP044369.1	-	Homo sapiens	10	aminoglycoside__aac(3)-IV|sulfonamide__sul3|chloramphenicol__catA|aminoglycoside__aph(3')-I|beta-lactam__TEM-1|macrolide-lincosamide-streptogramin__mphA|sulfonamide__sul1|chloramphenicol__chloramphenicol exporter|sulfonamide__sul2|aminoglycoside__aph(4)-I	2019	Taiwan	Klebsiella pneumoniae	IncFII	PTU-unassigned
NZ_CP041930.1	-	Homo sapiens	3	beta-lactam__NDM-4|beta-lactam__TEM-1|aminoglycoside__rmtB	2019	South Korea: Seoul	Klebsiella pneumoniae	IncFII	PTU-unassigned
CP044382.1	-	Homo sapiens	2	quinolone__qnrS|sulfonamide__sul1	2019	Taiwan	Klebsiella pneumoniae	IncFIB	PTU-unassigned
NZ_CP045833.1	-	Homo sapiens	1	tetracycline__tetM	2019	Australia	Neisseria gonorrhoeae	-	PTU-unassigned
CP044387.1	-	Homo sapiens	12	beta-lactam__OXA-9|quinolone__qnrB|aminoglycoside__aph(6)-I|beta-lactam__TEM-1|chloramphenicol__floR|sulfonamide__sul2|sulfonamide__sul1|aminoglycoside__aph(3')-I|macrolide-lincosamide-streptogramin__mphA|sulfonamide__sul1|aminoglycoside__aadA|trimethoprim__dfrA12	2019	Taiwan	Klebsiella pneumoniae	IncFIB	PTU-unassigned
CP044378.1	-	Homo sapiens	7	quinolone__qnrS|sulfonamide__sul2|macrolide-lincosamide-streptogramin__mphA|sulfonamide__sul1|aminoglycoside__aadA|trimethoprim__dfrA12|beta-lactam__CTX-M	2019	Taiwan	Klebsiella pneumoniae	IncFIB	PTU-unassigned
CP044390.1	-	Homo sapiens	12	beta-lactam__OXA-9|quinolone__qnrB|aminoglycoside__aph(6)-I|beta-lactam__TEM-1|chloramphenicol__floR|sulfonamide__sul1|sulfonamide__sul2|macrolide-lincosamide-streptogramin__mphA|sulfonamide__sul1|trimethoprim__dfrA12|tetracycline__tetA|beta-lactam__DHA-7	2019	Taiwan	Klebsiella pneumoniae	IncFIB	PTU-unassigned
NZ_CP045953.1	-	Homo sapiens	7	aminoglycoside__aac(3)-II|colistin__MCR-3|quinolone__qnrS|tetracycline__tetA|aminoglycoside__aph(6)-I|aminoglycoside__aph(3'')-I|sulfonamide__sul2	2019	Australia	Salmonella enterica	IncC	PTU-unassigned
NZ_CP020510.1	abdominal	Homo sapiens	13	sulfonamide__sul2|aminoglycoside__aph(3'')-I|tetracycline__tetA|aminoglycoside__aph(6)-I|beta-lactam__TEM-1|aminoglycoside__aac(3)-II|beta-lactam__TEM-1|aminoglycoside__rmtB|sulfonamide__sul1|aminoglycoside__aadA|rifamycin__ADP-ribosylating transferase_arr|aminoglycoside__aac(6')-I|trimethoprim__dfrA14	2019	USA:Boston	Escherichia coli	IncFIB	PTU-unassigned
[truncated: 422 more rows]
