# Supplementary material for: Inter-plasmid transfer of antibiotic resistance genes accelerates antibiotic resistance in bacterial pathogens
Source: ISME J. 2024 Jan 10;18(1):wrad032. doi: 10.1093/ismejo/wrad032 (PMC10881300; doi:10.1093/ismejo/wrad032)
Supplement: Table_S2_wrad032 [file table_s2_wrad032.xlsx]

## Sheet: Sheet1
Table S1 Detail information of environmental plasmids
Accession number	Isolation source	Host	ARG number	ARG types	Year	Loation	Species	Plasmid type (Inc group)	Plasmid type (PTU)
NC_016905.1	environment	Sea	-	-	2012	-	Shewanella baltica	-	PTU-Alt1
NZ_CP040264.1	marine environment	Bivalve mollusk	-	-	2019	Norway	Escherichia coli	IncB/O/K/Z	PTU-B/O/K/Z
NZ_KY471628.1	Drinking water	-	3	macrolide-lincosamide-streptogramin__mphA|aminoglycoside__aac(3)-II|beta-lactam__CTX-M-14	2020	-	Shigella sonnei	IncB/O/K/Z	PTU-B/O/K/Z
NZ_AP022296.1	sea water	-	2	macrolide-lincosamide-streptogramin__mphA|beta-lactam__CTX-M-14	2020	Japan:Tokyo	Escherichia coli	IncB/O/K/Z	PTU-B/O/K/Z
NZ_AP022174.1	wastewater	-	1	beta-lactam__CTX-M-14	2020	Japan:Tokyo	Escherichia coli	IncB/O/K/Z	PTU-B/O/K/Z
NZ_AP022090.1	wastewater	-	2	sulfonamide__sul1|trimethoprim__dfrA5	2020	Japan:Tokyo	Escherichia coli	IncB/O/K/Z	PTU-B/O/K/Z
NZ_AP022071.1	wastewater	-	-	-	2020	Japan:Tokyo	Escherichia coli	IncB/O/K/Z	PTU-B/O/K/Z
NZ_AP022224.1	wastewater	-	1	beta-lactam__CTX-M-14	2020	Japan:Tokyo	Escherichia coli	IncB/O/K/Z	PTU-B/O/K/Z
CP056600.1	Wastewater effluent sample	-	4	aminoglycoside__aph(6)-I|trimethoprim__dfrA14|aminoglycoside__aph(3'')-I|sulfonamide__sul2	2020	United Kingdom	Escherichia coli	IncB/O/K/Z	PTU-B/O/K/Z
CP056818.1	Wastewater effluent sample	-	-	-	2020	United Kingdom	Escherichia coli	IncB/O/K/Z	PTU-B/O/K/Z
CP056615.1	Wastewater influent sample	-	-	-	2020	United Kingdom	Escherichia coli	IncB/O/K/Z	PTU-B/O/K/Z
CP056607.1	Wastewater influent sample	-	-	-	2020	United Kingdom	Escherichia coli	IncB/O/K/Z	PTU-B/O/K/Z
CP056904.1	Wastewater influent sample	-	-	-	2020	United Kingdom	Escherichia coli	IncB/O/K/Z	PTU-B/O/K/Z
CP056610.1	Wastewater influent sample	-	-	-	2020	United Kingdom	Escherichia coli	IncB/O/K/Z	PTU-B/O/K/Z
NZ_MG299131.1	water	-	6	macrolide-lincosamide-streptogramin__mphA|sulfonamide__sul1|aminoglycoside__aadA|trimethoprim__dfrA17|aminoglycoside__aac(3)-II|beta-lactam__CTX-M-14	2020	-	Shigella sonnei	IncB/O/K/Z	PTU-B/O/K/Z
NZ_MN335921.1	weasand	-	5	trimethoprim__dfrA12|aminoglycoside__aadA|sulfonamide__sul1|beta-lactam__NDM-4|macrolide-lincosamide-streptogramin__mphA	2020	-	Escherichia coli	IncB/O/K/Z	PTU-B/O/K/Z
NC_015423.1	environment	sewer sludge	-	-	2011	-	Alicycliphilus denitrificans	-	PTU-Bur1
NZ_CP021365.1	soil	-	-	-	2017	USA: North Carolina, Salisbury	Acidovorax carolinensis	-	PTU-Bur1
NZ_CP021370.1	soil	-	-	-	2017	USA: North Carolina, Salisbury	Acidovorax carolinensis	-	PTU-Bur1
NZ_CP062808.1	Sediment of a freshwater pond enriched in a fixed-bed reactor with 2,6-dichlorophenol as sole carbon and energy source	-	-	-	2020	France: Amponville	Cupriavidus basilensis	-	PTU-Bur1
CP009868.1	hand rail	-	2	sulfonamide__sul1|beta-lactam__ampC	2014	USA	Pantoea sp. PSNIH2	IncC	PTU-C
CP008824.1	sink drain	-	12	aminoglycoside__ant(2'')-I|sulfonamide__sul1|sulfonamide__sul1|beta-lactam__KPC-2|beta-lactam__SHV-5|aminoglycoside__aac(6')-I|aminoglycoside__aac(3)-I|sulfonamide__sul1|quinolone__qnrA|sulfonamide__sul1|beta-lactam__ampC|trimethoprim__dfrA14	2014	USA	Enterobacter cloacae	IncC	PTU-C
KR827394.1	Kazipally Lake sediment	-	3	multidrug__mexD|quinolone__qnrS|sulfonamide__sul2	2015	-	uncultured bacterium	IncC	PTU-C
KM506769.1	Kazipally lake sediment	-	5	trimethoprim__dfrA1|tetracycline__tetracycline_resistance_protein|beta-lactam__VEB-1|sulfonamide__sul1|sulfonamide__sul2	2015	-	uncultured bacterium	IncC	PTU-C
KR827393.1	Kazipally Lake sediment	-	5	rifamycin__ADP-ribosylating transferase_arr|beta-lactam__OXA-10|aminoglycoside__aadA|sulfonamide__sul1|beta-lactam__SHV-5	2015	-	uncultured bacterium	IncC	PTU-C
KR827391.1	Kazipally Lake sediment	-	6	trimethoprim__dfrA1|sulfonamide__sul1|tetracycline__tetracycline_resistance_protein|beta-lactam__VEB-1|sulfonamide__sul1|sulfonamide__sul2	2015	-	uncultured bacterium	IncC	PTU-C
KR827392.1	Kazipally Lake sediment	-	6	tetracycline__tetA|trimethoprim__dfrA1|tetracycline__tetracycline_resistance_protein|beta-lactam__VEB-1|sulfonamide__sul1|trimethoprim__dfrA23	2015	-	uncultured bacterium	IncC	PTU-C
NZ_LN831185.1	New Delhi seepage water sample	-	7	rifamycin__ADP-ribosylating transferase_arr|chloramphenicol__cmlA|beta-lactam__OXA-10|aminoglycoside__aadA|sulfonamide__sul1|sulfonamide__sul1|beta-lactam__NDM-4	2015	-	Vibrio cholerae	IncC	PTU-C
NZ_CP007558.1	sink aerator	-	12	aminoglycoside__ant(2'')-I|sulfonamide__sul1|sulfonamide__sul1|beta-lactam__KPC-2|beta-lactam__SHV-5|aminoglycoside__aac(6')-I|aminoglycoside__aac(3)-I|sulfonamide__sul1|quinolone__qnrA|sulfonamide__sul1|beta-lactam__ampC|trimethoprim__dfrA14	2015	USA	Citrobacter freundii	IncC	PTU-C
NZ_AP018687.1	waste water	-	-	-	2018	missing	Vibrio rumoiensis	IncC	PTU-C
NZ_AP018672.1	wastewater	-	9	trimethoprim__dfrA12|aminoglycoside__aadA|sulfonamide__sul1|quinolone__qnrA|aminoglycoside__aac(3)-II|beta-lactam__TEM-1|aminoglycoside__aph(6)-I|aminoglycoside__aph(3'')-I|sulfonamide__sul2	2018	Japan:Tokyo	Klebsiella pneumoniae	IncC	PTU-C
NZ_AP019688.1	sewage	-	13	sulfonamide__sul1|aminoglycoside__aadA|beta-lactam__OXA-10|chloramphenicol__cmlA|rifamycin__ADP-ribosylating transferase_arr|trimethoprim__dfrA14|beta-lactam__CTX-M-2|sulfonamide__sul1|quinolone__qnrB|beta-lactam__OXA-9|beta-lactam__DHA-6|sulfonamide__sul1|beta-lactam__KHM-1	2019	not applicable	Klebsiella quasipneumoniae	IncC	PTU-C
NZ_CP048384.1	environment	-	10	aminoglycoside__aph(3')-I|aminoglycoside__aph(6)-I|aminoglycoside__aph(3'')-I|sulfonamide__sul2|aminoglycoside__ant(2'')-I|trimethoprim__dfrA12|aminoglycoside__aadA|beta-lactam__KPC-2|beta-lactam__TEM-1|beta-lactam__CTX-M-25	2020	Switzerland	Citrobacter freundii	IncC	PTU-C
NZ_CP048305.1	environment	-	7	beta-lactam__metallo-beta-lactamase|trimethoprim__dfrA1|aminoglycoside__aadA|sulfonamide__sul1|quinolone__qnrA|sulfonamide__sul1|beta-lactam__CMY-4	2020	Switzerland	Escherichia coli	IncC	PTU-C
AP022395.1	hospital sewage	-	9	aminoglycoside__aph(6)-I|aminoglycoside__aph(3'')-I|aminoglycoside__aadA|beta-lactam__GES-4|beta-lactam__GES-4|aminoglycoside__aadA|aminoglycoside__aac(6')-I|aminoglycoside__aph(3')-I|macrolide-lincosamide-streptogramin__mphA	2020	Japan:Tokyo	Citrobacter portucalensis	IncC	PTU-C
AP022381.1	hospital sewage	-	12	beta-lactam__GES-4|beta-lactam__GES-4|aminoglycoside__aadA|aminoglycoside__aph(3'')-I|aminoglycoside__aph(6)-I|beta-lactam__GES-4|beta-lactam__GES-4|aminoglycoside__aadA|aminoglycoside__aph(3'')-I|aminoglycoside__aph(6)-I|macrolide-lincosamide-streptogramin__mphA|aminoglycoside__aph(3')-I	2020	Japan:Tokyo	Citrobacter freundii	IncC	PTU-C
AP022514.1	hospital sewage	-	9	aminoglycoside__aph(6)-I|aminoglycoside__aph(3'')-I|aminoglycoside__aadA|beta-lactam__GES-4|beta-lactam__GES-4|aminoglycoside__aadA|aminoglycoside__aac(6')-I|aminoglycoside__aph(3')-I|macrolide-lincosamide-streptogramin__mphA	2020	Japan:Tokyo	Citrobacter portucalensis	IncC	PTU-C
AP022400.1	hospital sewage	-	9	beta-lactam__GES-4|beta-lactam__GES-4|aminoglycoside__aadA|aminoglycoside__aph(3'')-I|aminoglycoside__aph(6)-I|macrolide-lincosamide-streptogramin__mphA|aminoglycoside__aph(3')-I|aminoglycoside__aac(6')-I|aminoglycoside__aadA	2020	Japan:Tokyo	Citrobacter portucalensis	IncC	PTU-C
AP022385.1	hospital sewage	-	7	aminoglycoside__aph(3')-I|macrolide-lincosamide-streptogramin__mphA|aminoglycoside__aph(6)-I|aminoglycoside__aph(3'')-I|aminoglycoside__aadA|beta-lactam__GES-4|beta-lactam__GES-4	2020	Japan:Tokyo	Citrobacter freundii	IncC	PTU-C
AP022487.1	hospital sewage	-	3	aminoglycoside__aph(6)-I|aminoglycoside__aph(3'')-I|aminoglycoside__aadA	2020	Japan:Tokyo	Citrobacter portucalensis	IncC	PTU-C
AP022390.1	hospital sewage	-	3	aminoglycoside__aph(6)-I|aminoglycoside__aph(3'')-I|aminoglycoside__aadA	2020	Japan:Tokyo	Citrobacter portucalensis	IncC	PTU-C
AP022495.1	hospital sewage	-	8	aminoglycoside__aph(6)-I|aminoglycoside__aph(3'')-I|aminoglycoside__aadA|beta-lactam__GES-4|aminoglycoside__aadA|aminoglycoside__aac(6')-I|aminoglycoside__aph(3')-I|macrolide-lincosamide-streptogramin__mphA	2020	Japan:Tokyo	Citrobacter portucalensis	IncC	PTU-C
NZ_AP022080.1	wastewater	-	13	chloramphenicol__floR|sulfonamide__sul1|beta-lactam__DHA-6|beta-lactam__OXA-9|quinolone__qnrB|sulfonamide__sul1|aminoglycoside__aadA|beta-lactam__OXA-10|chloramphenicol__cmlA|rifamycin__ADP-ribosylating transferase_arr|trimethoprim__dfrA14|sulfonamide__sul2|aminoglycoside__aac(6')-I	2020	Japan:Tokyo	Klebsiella pneumoniae	IncC	PTU-C
CP013736.1	organic chicken farm	-	-	-	2016	United Kingdom: Lincolnshire	Campylobacter coli	-	PTU-Cam6
NZ_CP044263.1	river surface water	-	-	-	2019	France: Baie de la Fresnaye	Campylobacter armoricus	-	PTU-Cam6
NZ_CP058341.1	environmental	-	-	-	2020	USA	Campylobacter coli	-	PTU-Cam6
CP013734.1	organic chicken farm	-	-	-	2016	United Kingdom: Lincolnshire	Campylobacter coli	-	PTU-Cam7
NZ_CP058165.1	Wastewater influent sample	-	4	aminoglycoside__aac(3)-II|beta-lactam__TEM-1|beta-lactam__SHV-5|macrolide-lincosamide-streptogramin__mphA	2020	United Kingdom	Enterobacter hormaechei	IncFIB	PTU-E18
NZ_CP056167.1	Freshwater sample from upstream of wastewater treatment plant	-	-	-	2020	United Kingdom	Escherichia marmotae	IncX4	PTU-E28
NZ_AP022270.1	wastewater	-	6	beta-lactam__GES-4|chloramphenicol__catB|aminoglycoside__aac(6')-31|beta-lactam__GES-4|chloramphenicol__catB|aminoglycoside__aac(6')-31	2020	Japan:Tokyo	Raoultella ornithinolytica	IncFII	PTU-E3
NZ_CP040702.1	river water	-	-	-	2019	Mexico: Sinaloa	Salmonella enterica	IncFII	PTU-E39
NZ_CP011133.1	Anaerobic digester	-	-	-	2015	South Korea	Citrobacter amalonaticus	pKPC-CAV1321	PTU-E40
NZ_CP022152.1	wastewater	-	-	-	2017	Switzerland:Basel	Citrobacter freundii	pKPC-CAV1321	PTU-E40
NZ_CP041248.1	anodic biofilm of glucose-fed microbial fuel cell originally inoculated with sewage sludge	-	-	-	2019	Japan	Raoultella electrica	pKPC-CAV1321	PTU-E40
NZ_CP037735.1	hospital sink	-	-	-	2019	USA:Charlottesville	Citrobacter freundii	pKPC-CAV1321	PTU-E40
NZ_CP056322.1	Freshwater sample from downstream of wastewater treatment plant	-	-	-	2020	United Kingdom	Citrobacter sp. RHBSTW-00821	pKPC-CAV1321	PTU-E40
NZ_CP056862.1	Freshwater sample from downstream of wastewater treatment plant	-	-	-	2020	United Kingdom	Citrobacter sp. RHBSTW-00107	pKPC-CAV1321	PTU-E40
NZ_CP056270.1	Freshwater sample from downstream of wastewater treatment plant	-	-	-	2020	United Kingdom	Citrobacter sp. RHBSTW-00881	pKPC-CAV1321	PTU-E40
NZ_CP056334.1	Freshwater sample from upstream of wastewater treatment plant	-	-	-	2020	United Kingdom	Citrobacter freundii	pKPC-CAV1321	PTU-E40
NZ_CP056233.1	Freshwater sample from upstream of wastewater treatment plant	-	-	-	2020	United Kingdom	Citrobacter freundii	pKPC-CAV1321	PTU-E40
AP022447.1	hospital sewage	-	-	-	2020	Japan:Tokyo	Enterobacter kobei	pKPC-CAV1321	PTU-E40
AP022499.1	hospital sewage	-	-	-	2020	Japan:Tokyo	Enterobacter kobei	pKPC-CAV1321	PTU-E40
NZ_AP022109.1	wastewater	-	-	-	2020	Japan:Tokyo	Klebsiella aerogenes	pKPC-CAV1321	PTU-E40
NZ_AP022021.1	wastewater	-	-	-	2020	Japan:Tokyo	Klebsiella sp. WP3-S18-ESBL-05	pKPC-CAV1321	PTU-E40
NZ_CP056236.1	Wastewater effluent sample	-	-	-	2020	United Kingdom	Citrobacter freundii	pKPC-CAV1321	PTU-E40
NZ_CP055539.1	Wastewater effluent sample	-	-	-	2020	United Kingdom	Citrobacter freundii	pKPC-CAV1321	PTU-E40
NZ_CP056337.1	Wastewater effluent sample	-	-	-	2020	United Kingdom	Citrobacter freundii	pKPC-CAV1321	PTU-E40
NZ_CP056889.1	Wastewater effluent sample	-	-	-	2020	United Kingdom	Citrobacter sp. RHBSTW-00053	pKPC-CAV1321	PTU-E40
NZ_CP056182.1	Wastewater effluent sample	-	-	-	2020	United Kingdom	Citrobacter freundii	pKPC-CAV1321	PTU-E40
NZ_CP056285.1	Wastewater effluent sample	-	-	-	2020	United Kingdom	Citrobacter sp. RHBSTW-00859	pKPC-CAV1321	PTU-E40
NZ_CP056823.1	Wastewater influent sample	-	-	-	2020	United Kingdom	Citrobacter sp. RHBSTW-00137	pKPC-CAV1321	PTU-E40
NZ_CP056220.1	Wastewater influent sample	-	-	-	2020	United Kingdom	Citrobacter sp. RHBSTW-00976	pKPC-CAV1321	PTU-E40
NZ_CP056509.1	Wastewater influent sample	-	-	-	2020	United Kingdom	Citrobacter sp. RHBSTW-00446	pKPC-CAV1321	PTU-E40
NZ_CP056351.1	Wastewater influent sample	-	-	-	2020	United Kingdom	Citrobacter sp. RHBSTW-00678	pKPC-CAV1321	PTU-E40
NZ_CP056362.1	Wastewater influent sample	-	-	-	2020	United Kingdom	Citrobacter sp. RHBSTW-00667	pKPC-CAV1321	PTU-E40
NZ_CP056209.1	Wastewater influent sample	-	-	-	2020	United Kingdom	Citrobacter freundii	pKPC-CAV1321	PTU-E40
NZ_CP056382.1	Wastewater influent sample	-	-	-	2020	United Kingdom	Citrobacter sp. RHBSTW-00628	pKPC-CAV1321	PTU-E40
NZ_CP056623.1	Wastewater influent sample	-	-	-	2020	United Kingdom	Citrobacter freundii	pKPC-CAV1321	PTU-E40
NZ_CP058184.1	Freshwater sample from downstream of wastewater treatment plant	-	-	-	2020	United Kingdom	Klebsiella grimontii	FII	PTU-E42
NZ_CP056533.1	Freshwater sample from downstream of wastewater treatment plant	-	-	-	2020	United Kingdom	Klebsiella pneumoniae	IncFII	PTU-E42
NZ_CP056194.1	Freshwater sample from downstream of wastewater treatment plant	-	-	-	2020	United Kingdom	Klebsiella pneumoniae	FII	PTU-E42
NZ_CP058121.1	Freshwater sample from upstream of wastewater treatment plant	-	-	-	2020	United Kingdom	Klebsiella michiganensis	FII	PTU-E42
NZ_AP021954.1	wastewater	-	3	chloramphenicol__catB|aminoglycoside__aac(6')-31|sulfonamide__sul1	2020	Japan:Tokyo	Klebsiella quasipneumoniae	FII	PTU-E42
CP056670.1	Wastewater effluent sample	-	-	-	2020	United Kingdom	Klebsiella oxytoca	IncFII	PTU-E42
NZ_CP056139.1	Wastewater influent sample	-	-	-	2020	United Kingdom	Klebsiella michiganensis	IncFII	PTU-E42
NZ_CP056688.1	Wastewater influent sample	-	-	-	2020	United Kingdom	Klebsiella grimontii	IncFII	PTU-E42
CP056501.1	Wastewater influent sample	-	-	-	2020	United Kingdom	Klebsiella oxytoca	IncFII	PTU-E42
NZ_CP017283.1	river water	-	5	beta-lactam__NDM-4|sulfonamide__sul1|aminoglycoside__aadA|trimethoprim__dfrA12|aminoglycoside__aph(3')-I	2017	South Korea	Klebsiella variicola	IncFII	PTU-E46
NZ_CP017850.1	riverwater	-	3	beta-lactam__NDM-4|aminoglycoside__aadA|aminoglycoside__aph(3')-I	2017	-	Klebsiella variicola	IncFII	PTU-E46
NZ_CP017285.1	riverwater	-	5	beta-lactam__NDM-4|sulfonamide__sul1|aminoglycoside__aadA|trimethoprim__dfrA12|aminoglycoside__aph(3')-I	2017	-	Klebsiella variicola	IncFII	PTU-E46
NZ_CP042519.1	ARJO bathroom	-	12	beta-lactam__IMP-4|chloramphenicol__catB|beta-lactam__OXA-10|aminoglycoside__aadA|beta-lactam__VEB-3|aminoglycoside__aac(6')-I|beta-lactam__OXA-1|chloramphenicol__catB|rifamycin__ADP-ribosylating transferase_arr|sulfonamide__sul1|macrolide-lincosamide-streptogramin__mphA|aminoglycoside__aac(3)-II	2019	Australia: Sydney	Citrobacter freundii	IncFIB	PTU-E46
NZ_CP035277.1	wastewater treatment plant	-	13	trimethoprim__dfrA12|aminoglycoside__aadA|sulfonamide__sul1|quinolone__qnrB|beta-lactam__OXA-9|beta-lactam__DHA-6|sulfonamide__sul1|macrolide-lincosamide-streptogramin__mphA|aminoglycoside__aac(3)-II|beta-lactam__TEM-1|sulfonamide__sul2|chloramphenicol__catA|tetracycline__tetD	2019	China: Taizhou	Citrobacter freundii	IncFIB	PTU-E46
NZ_CP056400.1	Freshwater sample from downstream of wastewater treatment plant	-	-	-	2020	United Kingdom	Citrobacter sp. RHBSTW-00570	IncFII	PTU-E46
NZ_CP056708.1	Freshwater sample from downstream of wastewater treatment plant	-	-	-	2020	United Kingdom	Enterobacter hormaechei	IncFIB	PTU-E46
NZ_CP056588.1	Freshwater sample from downstream of wastewater treatment plant	-	-	-	2020	United Kingdom	Citrobacter freundii	IncFII	PTU-E46
NZ_CP056547.1	Freshwater sample from downstream of wastewater treatment plant	-	-	-	2020	United Kingdom	Citrobacter sp. RHBSTW-00424	IncFII	PTU-E46
AP022397.1	hospital sewage	-	-	-	2020	Japan:Tokyo	Citrobacter portucalensis	IncFII	PTU-E46
AP022401.1	hospital sewage	-	-	-	2020	Japan:Tokyo	Citrobacter portucalensis	IncFII	PTU-E46
AP022433.1	hospital sewage	-	3	beta-lactam__OXA-2|beta-lactam__OXA-2|aminoglycoside__aadA	2020	Japan:Tokyo	Enterobacter kobei	-	PTU-E46
AP022448.1	hospital sewage	-	-	-	2020	Japan:Tokyo	Enterobacter kobei	IncFII	PTU-E46
AP022466.1	hospital sewage	-	-	-	2020	-	Enterobacter roggenkampii	IncFII	PTU-E46
NZ_CP048651.1	Medical waste water	-	-	-	2020	China: Shenzhen	Enterobacter roggenkampii	IncFIB	PTU-E46
NZ_CP056410.1	Wastewater effluent sample	-	-	-	2020	United Kingdom	Citrobacter sp. RHBSTW-00535	IncFII	PTU-E46
NZ_CP056239.1	Wastewater effluent sample	-	-	-	2020	United Kingdom	Citrobacter freundii	IncFII	PTU-E46
NZ_CP056257.1	Wastewater influent sample	-	-	-	2020	United Kingdom	Citrobacter freundii	IncFII	PTU-E46
NZ_CP056835.1	Wastewater influent sample	-	-	-	2020	United Kingdom	Citrobacter sp. RHBSTW-00127	IncFII	PTU-E46
NZ_CP056252.1	Wastewater influent sample	-	-	-	2020	United Kingdom	Citrobacter sp. RHBSTW-00903	IncFII	PTU-E46
NZ_CP050075.1	water	-	2	beta-lactam__TEM-1|beta-lactam__KPC-2	2020	Switzerland	Enterobacter kobei	IncFII	PTU-E46
CP009851.1	sink drain	-	-	-	2014	USA	Enterobacter cloacae	-	PTU-E50
NZ_CP029428.1	Hospital waste water	-	-	-	2018	USA:Virginia	Klebsiella quasipneumoniae	-	PTU-E50
NZ_CP056335.1	Freshwater sample from upstream of wastewater treatment plant	-	-	-	2020	United Kingdom	Citrobacter freundii	IncFIB	PTU-E50
NZ_AP022178.1	wastewater	-	9	unclassified__bacterial regulatory protein LuxR|quinolone__qnrS|beta-lactam__CTX-M-15|beta-lactam__TEM-1|tetracycline__tetA|aminoglycoside__aph(6)-I|aminoglycoside__aph(3'')-I|sulfonamide__sul2|trimethoprim__dfrA14	2020	Japan:Tokyo	Escherichia coli	IncFIB	PTU-E50
AP022500.1	hospital sewage	-	-	-	2020	Japan:Tokyo	Enterobacter kobei	IncFII	PTU-E60
NZ_AP022276.1	wastewater	-	2	aminoglycoside__aph(6)-I|aminoglycoside__aph(3'')-I	2020	Japan:Tokyo	Enterobacter cloacae	IncFII	PTU-E60
NZ_CP056169.1	Wastewater effluent sample	-	-	-	2020	United Kingdom	Enterobacter roggenkampii	IncFII	PTU-E60
CP056767.1	Wastewater influent sample	-	-	-	2020	United Kingdom	Enterobacter cloacae	IncFII	PTU-E60
NZ_CP056739.1	Wastewater influent sample	-	-	-	2020	United Kingdom	Enterobacter roggenkampii	IncFII	PTU-E60
NZ_CP048351.1	environment	-	-	-	2020	Switzerland	Raoultella ornithinolytica	IncFII	PTU-E64
NZ_CP058119.1	Freshwater sample from upstream of wastewater treatment plant	-	-	-	2020	United Kingdom	Klebsiella michiganensis	IncR	PTU-E64
NZ_AP022185.1	wastewater	-	6	tetracycline__tetA|trimethoprim__dfrA1|sulfonamide__sul1|quinolone__qnrS|beta-lactam__TEM-1|beta-lactam__CTX-M-15	2020	Japan:Tokyo	Klebsiella quasipneumoniae	IncFII	PTU-E64
NZ_CP056685.1	Wastewater influent sample	-	-	-	2020	United Kingdom	Klebsiella grimontii	FIA	PTU-E64
NZ_CP056311.1	Freshwater sample from downstream of wastewater treatment plant	-	-	-	2020	United Kingdom	Klebsiella pneumoniae	IncFII	PTU-E73
NZ_CP055513.1	Wastewater effluent sample	-	-	-	2020	United Kingdom	Klebsiella pneumoniae	IncFII	PTU-E73
CP056627.1	Wastewater influent sample	-	-	-	2020	United Kingdom	Escherichia coli	IncY	PTU-E73
NZ_CP056428.1	Wastewater influent sample	-	-	-	2020	United Kingdom	Klebsiella pneumoniae	IncFII	PTU-E73
NZ_CP056511.1	Wastewater influent sample	-	-	-	2020	United Kingdom	Citrobacter sp. RHBSTW-00446	IncFII	PTU-E73
CP056585.1	Freshwater sample from downstream of wastewater treatment plant	-	-	-	2020	United Kingdom	Escherichia coli	IncFIB	PTU-E77
NZ_CP048363.1	environment	-	-	-	2020	Switzerland	Escherichia coli	IncX1	PTU-E80
NC_010488.1	environment	-	9	chloramphenicol__catA|trimethoprim__dfrA14|sulfonamide__sul2|aminoglycoside__aph(3'')-I|aminoglycoside__aph(6)-I|beta-lactam__TEM-1|aminoglycoside__aadA|tetracycline__tetA|aminoglycoside__aph(3')-I	2008	-	Escherichia coli	IncFII	PTU-FE
JX486126.1	environment	effluent	6	chloramphenicol__catA|trimethoprim__dfrA12|aminoglycoside__aadA|sulfonamide__sul1|macrolide-lincosamide-streptogramin__mphA|beta-lactam__TEM-1	2012	-	uncultured bacterium	IncFII	PTU-FE
JX127248.1	wastewater treatment plant	-	11	macrolide-lincosamide-streptogramin__mphA|trimethoprim__dfrA14|chloramphenicol__catA|tetracycline__tetB|tetracycline__tetC|tetracycline__tetD|aminoglycoside__aph(3')-I|aminoglycoside__aph(6)-I|aminoglycoside__aph(3'')-I|sulfonamide__sul2|beta-lactam__TEM-1	2013	-	uncultured bacterium	IncFIA	PTU-FE
NZ_CP010239.1	forest soil	-	5	macrolide-lincosamide-streptogramin__mphA|sulfonamide__sul1|beta-lactam__DHA-6|beta-lactam__OXA-9|quinolone__qnrB	2016	missing	Escherichia coli	Col156	PTU-FE
NZ_CP010232.1	forest soil	-	10	sulfonamide__sul1|tetracycline__tetA|aminoglycoside__aph(6)-I|aminoglycoside__aph(3'')-I|sulfonamide__sul2|macrolide-lincosamide-streptogramin__mphA|aminoglycoside__aac(3)-II|beta-lactam__TEM-1|trimethoprim__dfrA12|aminoglycoside__aadA	2016	missing	Escherichia coli	IncFII	PTU-FE
NZ_CP010174.1	river water	-	9	macrolide-lincosamide-streptogramin__mphA|aminoglycoside__aadA|trimethoprim__dfrA17|aminoglycoside__aac(3)-II|macrolide-lincosamide-streptogramin__ermB|macrolide-lincosamide-streptogramin__ermC|beta-lactam__TEM-1|beta-lactam__CTX-M-15|sulfonamide__sul1	2016	missing	Escherichia coli	IncR	PTU-FE
NZ_CP030791.1	Air sac	-	-	-	2018	-	Escherichia coli	IncFIB	PTU-FE
NZ_CP032991.1	Jin River water W2	-	1	beta-lactam__CTX-M-55	2018	China: Chengdu	Escherichia coli	IncN	PTU-FE
NZ_CP040265.1	marine environment	Bivalve mollusk	-	-	2019	Norway	Escherichia coli	IncFII	PTU-FE
NZ_AP019677.1	wastewater	-	1	chloramphenicol__floR	2019	Japan:Tokyo	Escherichia coli	IncFII	PTU-FE
NZ_CP048331.1	environment	-	5	trimethoprim__dfrA17|aminoglycoside__aadA|sulfonamide__sul1|macrolide-lincosamide-streptogramin__mphA|beta-lactam__TEM-1	2020	Switzerland	Escherichia coli	IncFIB	PTU-FE
NZ_CP048368.1	environment	-	11	beta-lactam__OXA-1|chloramphenicol__catB|beta-lactam__CTX-M-15|trimethoprim__dfrA12|aminoglycoside__aadA|sulfonamide__sul1|beta-lactam__NDM-5|aminoglycoside__rmtB|beta-lactam__TEM-1|macrolide-lincosamide-streptogramin__mphA|aminoglycoside__aac(6')-I	2020	Switzerland	Escherichia coli	IncFIA	PTU-FE
NZ_CP048362.1	environment	-	-	-	2020	Switzerland	Escherichia coli	IncFII	PTU-FE
NZ_CP048311.1	environment	-	10	macrolide-lincosamide-streptogramin__ermB|macrolide-lincosamide-streptogramin__ermC|macrolide-lincosamide-streptogramin__mphA|tetracycline__tetB|tetracycline__tetC|tetracycline__tetD|sulfonamide__sul1|aminoglycoside__aadA|trimethoprim__dfrA17|beta-lactam__CTX-M-15	2020	Switzerland	Escherichia coli	IncFIB	PTU-FE
CP056316.1	Freshwater sample from downstream of wastewater treatment plant	-	6	macrolide-lincosamide-streptogramin__mphA|beta-lactam__TEM-1|tetracycline__tetA|aminoglycoside__aph(6)-I|aminoglycoside__aph(3'')-I|sulfonamide__sul2	2020	United Kingdom	Escherichia coli	IncFIB	PTU-FE
CP056472.1	Freshwater sample from downstream of wastewater treatment plant	-	-	-	2020	United Kingdom	Escherichia coli	IncFII	PTU-FE
CP056405.1	Freshwater sample from downstream of wastewater treatment plant	-	-	-	2020	United Kingdom	Escherichia coli	IncFII	PTU-FE
CP056274.1	Freshwater sample from downstream of wastewater treatment plant	-	-	-	2020	United Kingdom	Escherichia coli	IncFIB	PTU-FE
CP056798.1	Freshwater sample from upstream of wastewater treatment plant	-	-	-	2020	United Kingdom	Escherichia coli	IncFII	PTU-FE
CP056243.1	Freshwater sample from upstream of wastewater treatment plant	-	-	-	2020	United Kingdom	Escherichia coli	IncFIB	PTU-FE
CP056787.1	Freshwater sample from upstream of wastewater treatment plant	-	11	tetracycline__tetD|tetracycline__tetC|tetracycline__tetB|aminoglycoside__aac(6')-I|beta-lactam__OXA-1|chloramphenicol__catB|beta-lactam__CTX-M-15|trimethoprim__dfrA17|aminoglycoside__aadA|sulfonamide__sul1|macrolide-lincosamide-streptogramin__mphA	2020	United Kingdom	Escherichia coli	IncFIB	PTU-FE
AP022483.1	hospital sewage	-	4	quinolone__qnrS|aminoglycoside__aac(3)-II|tetracycline__tetA|beta-lactam__CTX-M-55	2020	Japan:Tokyo	Escherichia coli	FIA	PTU-FE
AP022410.1	hospital sewage	-	3	beta-lactam__CTX-M-14|macrolide-lincosamide-streptogramin__mphA|beta-lactam__TEM-1	2020	Japan:Tokyo	Escherichia coli	-	PTU-FE
NZ_MT230185.1	river	-	-	-	2020	France	Escherichia coli	-	PTU-FE
NZ_MT230416.1	river	-	-	-	2020	France	Escherichia coli	IncFII	PTU-FE
NZ_MT230318.1	river	-	-	-	2020	France	Escherichia coli	-	PTU-FE
NZ_CP062214.1	river water	-	7	aminoglycoside__aph(4)-I|chloramphenicol__floR|beta-lactam__TEM-1|aminoglycoside__rmtB|beta-lactam__TEM-1|beta-lactam__CTX-M-55|aminoglycoside__aac(3)-IV	2020	New Zealand: Christchurch	Escherichia coli	IncFII	PTU-FE
NZ_CP062212.1	river water	-	6	tetracycline__tetA|trimethoprim__dfrA14|sulfonamide__sul2|aminoglycoside__aph(3'')-I|aminoglycoside__aph(6)-I|beta-lactam__TEM-1	2020	New Zealand: Christchurch	Escherichia coli	IncFIB	PTU-FE
NZ_AP022300.1	sea water	-	6	trimethoprim__dfrA17|quinolone__qnrB|beta-lactam__OXA-9|beta-lactam__DHA-6|sulfonamide__sul1|macrolide-lincosamide-streptogramin__mphA	2020	Japan:Tokyo	Escherichia coli	IncFII	PTU-FE
NZ_CP043407.1	surface water	-	4	tetracycline__tetC|tetracycline__tetB|trimethoprim__dfrA14|macrolide-lincosamide-streptogramin__mphA	2020	Norway:Aas	Escherichia coli	IncFIB	PTU-FE
NZ_CP042887.1	surface water	-	1	macrolide-lincosamide-streptogramin__mphA	2020	Norway:Aas	Escherichia coli	IncFII	PTU-FE
NZ_CP043408.1	surface water	-	1	beta-lactam__CTX-M-15	2020	Norway:Aas	Escherichia coli	IncFII	PTU-FE
NZ_CP042879.1	surface water	-	-	-	2020	Norway:Aas	Escherichia coli	IncFIB	PTU-FE
NZ_CP047613.1	surface water	-	3	macrolide-lincosamide-streptogramin__ermC|macrolide-lincosamide-streptogramin__mphA|beta-lactam__TEM-84	2020	Norway:Aas	Escherichia coli	IncFII	PTU-FE
NZ_AP022004.1	wastewater	-	-	-	2020	Japan:Tokyo	Escherichia coli	IncFIB	PTU-FE
NZ_AP022225.1	wastewater	-	-	-	2020	Japan:Tokyo	Escherichia coli	IncFII	PTU-FE
NZ_AP022091.1	wastewater	-	1	beta-lactam__CTX-M-14	2020	Japan:Tokyo	Escherichia coli	IncFII	PTU-FE
NZ_AP022175.1	wastewater	-	-	-	2020	Japan:Tokyo	Escherichia coli	IncFII	PTU-FE
NZ_AP022121.1	wastewater	-	1	beta-lactam__TEM-1	2020	Japan:Tokyo	Escherichia coli	IncFIB	PTU-FE
NZ_AP021934.1	wastewater	-	6	beta-lactam__TEM-1|beta-lactam__CTX-M-65|sulfonamide__sul2|aminoglycoside__aph(3'')-I|aminoglycoside__aph(6)-I|tetracycline__tetA	2020	Japan:Tokyo	Escherichia coli	IncFIB	PTU-FE
NZ_AP022172.1	wastewater	-	1	beta-lactam__TEM-1	2020	Japan:Tokyo	Escherichia coli	IncFII	PTU-FE
NZ_AP022045.1	wastewater	-	2	beta-lactam__CTX-M-129|tetracycline__tetA	2020	Japan:Tokyo	Escherichia coli	IncFII	PTU-FE
NZ_AP022106.1	wastewater	-	1	beta-lactam__TEM-1	2020	Japan:Tokyo	Escherichia coli	IncFIB	PTU-FE
NZ_AP022208.1	wastewater	-	10	beta-lactam__TEM-1|aminoglycoside__aac(3)-II|trimethoprim__dfrA17|aminoglycoside__aadA|sulfonamide__sul1|macrolide-lincosamide-streptogramin__mphA|sulfonamide__sul2|aminoglycoside__aph(3'')-I|aminoglycoside__aph(6)-I|tetracycline__tetA	2020	Japan:Tokyo	Escherichia coli	IncFII	PTU-FE
NZ_AP022246.1	wastewater	-	6	quinolone__qnrS|trimethoprim__dfrA14|beta-lactam__TEM-135|tetracycline__tetA|chloramphenicol__floR|tetracycline__tetracycline_resistance_protein	2020	Japan:Tokyo	Escherichia coli	IncFIB	PTU-FE
NZ_AP021915.1	wastewater	-	12	beta-lactam__CTX-M-129|chloramphenicol__catA|trimethoprim__dfrA17|bleomycin__bleomycin resistance protein|aminoglycoside__aph(3')-I|aminoglycoside__aph(6)-I|aminoglycoside__aph(3'')-I|sulfonamide__sul2|beta-lactam__TEM-1|tetracycline__tetD|tetracycline__tetC|tetracycline__tetB	2020	Japan:Tokyo	Escherichia coli	IncFIB	PTU-FE
NZ_AP022072.1	wastewater	-	-	-	2020	Japan:Tokyo	Escherichia coli	IncFII	PTU-FE
NZ_AP022050.1	wastewater	-	5	aminoglycoside__aac(3)-II|sulfonamide__sul2|aminoglycoside__aph(3'')-I|aminoglycoside__aph(6)-I|tetracycline__tetA	2020	Japan:Tokyo	Escherichia coli	IncFIC	PTU-FE
NZ_AP022031.1	wastewater	-	2	beta-lactam__TEM-1|beta-lactam__CTX-M-55	2020	Japan:Tokyo	Escherichia coli	IncFII	PTU-FE
NZ_AP022247.1	wastewater	-	1	chloramphenicol__floR	2020	Japan:Tokyo	Escherichia coli	IncFII	PTU-FE
NZ_AP022223.1	wastewater	-	5	beta-lactam__TEM-1|tetracycline__tetD|tetracycline__tetC|tetracycline__tetB|chloramphenicol__catA	2020	Japan:Tokyo	Escherichia coli	IncFIA	PTU-FE
NZ_CP048648.1	wastewater	-	4	tetracycline__tetD|tetracycline__tetC|tetracycline__tetB|beta-lactam__TEM-1	2020	Germany: University Hospital Effluent, Greifswald	Escherichia coli	IncFIB	PTU-FE
CP056819.1	Wastewater effluent sample	-	1	beta-lactam__TEM-1	2020	United Kingdom	Escherichia coli	IncFIB	PTU-FE
CP056494.1	Wastewater effluent sample	-	-	-	2020	United Kingdom	Escherichia coli	IncFII	PTU-FE
CP056283.1	Wastewater effluent sample	-	-	-	2020	United Kingdom	Escherichia coli	IncFIA	PTU-FE
CP056868.1	Wastewater effluent sample	-	-	-	2020	United Kingdom	Escherichia coli	IncFIB	PTU-FE
CP056599.1	Wastewater effluent sample	-	5	tetracycline__tetB|tetracycline__tetC|tetracycline__tetD|trimethoprim__dfrA14|macrolide-lincosamide-streptogramin__mphA	2020	United Kingdom	Escherichia coli	IncFIB	PTU-FE
CP056875.1	Wastewater effluent sample	-	-	-	2020	United Kingdom	Escherichia coli	IncFII	PTU-FE
CP056371.1	Wastewater effluent sample	-	3	beta-lactam__SHV-1|sulfonamide__sul1|aminoglycoside__aadA	2020	United Kingdom	Escherichia coli	IncFIB	PTU-FE
CP056570.1	Wastewater influent sample	-	-	-	2020	United Kingdom	Escherichia coli	IncFIB	PTU-FE
CP056847.1	Wastewater influent sample	-	9	trimethoprim__dfrA12|aminoglycoside__aadA|chloramphenicol__cmlA|aminoglycoside__aadA|sulfonamide__sul3|aminoglycoside__aph(3')-I|beta-lactam__TEM-1|quinolone__qnrS|tetracycline__tetA	2020	United Kingdom	Escherichia coli	IncFIB	PTU-FE
CP056915.1	Wastewater influent sample	-	2	tetracycline__tetA|beta-lactam__TEM-1	2020	United Kingdom	Escherichia coli	IncFIB	PTU-FE
CP056877.1	Wastewater influent sample	-	5	beta-lactam__TEM-1|chloramphenicol__catA|trimethoprim__dfrA1|aminoglycoside__aadA|sulfonamide__sul1	2020	United Kingdom	Escherichia coli	IncFIB	PTU-FE
CP056571.1	Wastewater influent sample	-	1	beta-lactam__TEM-1	2020	United Kingdom	Escherichia coli	IncFII	PTU-FE
CP056264.1	Wastewater influent sample	-	2	macrolide-lincosamide-streptogramin__mphA|beta-lactam__SHV-5	2020	United Kingdom	Escherichia coli	IncFII	PTU-FE
NZ_CP059280.1	water	-	6	macrolide-lincosamide-streptogramin__ermB|macrolide-lincosamide-streptogramin__ermC|macrolide-lincosamide-streptogramin__mphA|sulfonamide__sul1|trimethoprim__dfrA17|aminoglycoside__aadA	2020	Italy: Lodi	Escherichia coli	IncFII	PTU-FE
NZ_CP059282.1	water	-	6	macrolide-lincosamide-streptogramin__ermB|macrolide-lincosamide-streptogramin__ermC|macrolide-lincosamide-streptogramin__mphA|sulfonamide__sul1|aminoglycoside__aadA|trimethoprim__dfrA17	2020	Italy: Lodi	Escherichia coli	IncFIB	PTU-FE
NZ_MN158992.1	wetland sediment	-	6	chloramphenicol__chloramphenicol exporter|aminoglycoside__aadA|sulfonamide__sul3|aminoglycoside__aadA|beta-lactam__CTX-M-55|aminoglycoside__aac(3)-II	2020	-	Escherichia coli	IncFIB	PTU-FE
NZ_MN158989.1	wetland sediment	-	6	chloramphenicol__chloramphenicol exporter|aminoglycoside__aadA|sulfonamide__sul3|aminoglycoside__aadA|beta-lactam__CTX-M-55|aminoglycoside__aac(3)-II	2020	-	Escherichia coli	IncFIB	PTU-FE
NZ_MN158991.1	wetland sediment	-	3	tetracycline__tetA|beta-lactam__CTX-M-55|aminoglycoside__aac(3)-II	2020	-	Escherichia coli	IncFIB	PTU-FE
NZ_MN158990.1	wetland sediment	-	12	beta-lactam__OXA-1|chloramphenicol__catB|aminoglycoside__aac(3)-II|beta-lactam__CTX-M-15|trimethoprim__dfrA17|aminoglycoside__aadA|sulfonamide__sul1|macrolide-lincosamide-streptogramin__mphA|tetracycline__tetB|tetracycline__tetC|tetracycline__tetD|aminoglycoside__aac(6')-I	2020	-	Escherichia coli	IncFIB	PTU-FE
NZ_CP012884.1	environment	-	-	-	2016	-	Klebsiella pneumoniae	IncFIB	PTU-FK
NZ_AP018673.1	wastewater	-	5	tetracycline__tetA|aminoglycoside__aac(6')-I|beta-lactam__OXA-1|chloramphenicol__catB|aminoglycoside__aac(3)-II	2018	Japan:Tokyo	Klebsiella pneumoniae	IncFII	PTU-FK
NZ_CP044529.1	Coffee Cup	-	-	-	2019	United Kingdom	Klebsiella grimontii	IncFII	PTU-FK
NZ_AP019690.1	sewage	-	-	-	2019	not applicable	Klebsiella quasipneumoniae	IncFII	PTU-FK
NZ_CP025516.1	water	-	-	-	2019	Switzerland: Basel	Klebsiella pneumoniae	IncFIB	PTU-FK
NZ_CP048381.1	environment	-	12	sulfonamide__sul2|aminoglycoside__aph(3'')-I|aminoglycoside__aph(6)-I|beta-lactam__TEM-1|beta-lactam__CTX-M-15|trimethoprim__dfrA14|quinolone__qnrB|beta-lactam__OXA-9|tetracycline__tetA|aminoglycoside__aac(6')-I|beta-lactam__OXA-1|chloramphenicol__catB	2020	Switzerland	Klebsiella variicola	IncFIB	PTU-FK
NZ_KT896504.1	Shafdan Dan Region Wastewater Treatment	-	13	beta-lactam__OXA-1|aminoglycoside__aac(6')-I|tetracycline__tetA|beta-lactam__OXA-9|quinolone__qnrB|trimethoprim__dfrA14|sulfonamide__sul2|aminoglycoside__aph(3'')-I|aminoglycoside__aph(6)-I|beta-lactam__TEM-1|beta-lactam__CTX-M-15|aminoglycoside__aac(3)-II|chloramphenicol__catB	2020	-	Klebsiella pneumoniae	IncFII	PTU-FK
NZ_CP055452.1	Freshwater sample from downstream of wastewater treatment plant	-	-	-	2020	United Kingdom	Klebsiella pneumoniae	IncFIB	PTU-FK
NZ_CP056531.1	Freshwater sample from downstream of wastewater treatment plant	-	-	-	2020	United Kingdom	Klebsiella pneumoniae	IncFIB	PTU-FK
NZ_CP056192.1	Freshwater sample from downstream of wastewater treatment plant	-	-	-	2020	United Kingdom	Klebsiella pneumoniae	IncFIB	PTU-FK
NZ_CP056308.1	Freshwater sample from downstream of wastewater treatment plant	-	-	-	2020	United Kingdom	Klebsiella pneumoniae	IncFIB	PTU-FK
NZ_CP056702.1	Freshwater sample from downstream of wastewater treatment plant	-	-	-	2020	United Kingdom	Klebsiella grimontii	IncFII	PTU-FK
CP056541.1	Freshwater sample from downstream of wastewater treatment plant	-	-	-	2020	United Kingdom	Klebsiella oxytoca	IncFII	PTU-FK
NZ_CP055327.1	Freshwater sample from upstream of wastewater treatment plant	-	-	-	2020	United Kingdom	Klebsiella michiganensis	IncFIB	PTU-FK
NZ_CP058962.1	sewage	-	2	beta-lactam__CTX-M|beta-lactam__TEM-1	2020	China:Fujian	Klebsiella pneumoniae	IncFIA	PTU-FK
NZ_CP042883.1	surface water	-	2	beta-lactam__CTX-M-15|beta-lactam__TEM-1	2020	Norway:Aas	Klebsiella pneumoniae	IncFIB	PTU-FK
NZ_AP022140.1	wastewater	-	-	-	2020	Japan:Tokyo	Klebsiella pneumoniae	IncR	PTU-FK
NZ_AP021910.1	wastewater	-	-	-	2020	Japan:Tokyo	Klebsiella pneumoniae	IncFII	PTU-FK
NZ_AP022079.1	wastewater	-	-	-	2020	Japan:Tokyo	Klebsiella pneumoniae	IncFIB	PTU-FK
CP056669.1	Wastewater effluent sample	-	-	-	2020	United Kingdom	Klebsiella oxytoca	IncFIB	PTU-FK
NZ_CP056624.1	Wastewater influent sample	-	-	-	2020	United Kingdom	Citrobacter freundii	IncFII	PTU-FK
NZ_CP056302.1	Wastewater influent sample	-	11	tetracycline__tetA|beta-lactam__SHV|beta-lactam__SHV|beta-lactam__SHV|beta-lactam__SHV|beta-lactam__SHV|beta-lactam__SHV|beta-lactam__SHV|trimethoprim__dfrA1|aminoglycoside__aadA|sulfonamide__sul1	2020	United Kingdom	Klebsiella pneumoniae	IncFIB	PTU-FK
NZ_CP056879.1	Wastewater influent sample	-	2	tetracycline__tetD|beta-lactam__SHV-5	2020	United Kingdom	Klebsiella pneumoniae	IncFIB	PTU-FK
NZ_CP056426.1	Wastewater influent sample	-	-	-	2020	United Kingdom	Klebsiella pneumoniae	IncFIB	PTU-FK
CP056583.1	Wastewater influent sample	-	13	aminoglycoside__aac(6')-I|tetracycline__tetA|beta-lactam__OXA-9|quinolone__qnrB|trimethoprim__dfrA14|beta-lactam__CTX-M-15|beta-lactam__TEM-1|aminoglycoside__aph(6)-I|aminoglycoside__aph(3'')-I|sulfonamide__sul2|aminoglycoside__aac(3)-II|chloramphenicol__catB|beta-lactam__OXA-1	2020	United Kingdom	Klebsiella oxytoca	IncFII	PTU-FK
NZ_CP056435.1	Wastewater influent sample	-	8	beta-lactam__OXA-9|quinolone__qnrB|trimethoprim__dfrA14|beta-lactam__CTX-M-15|beta-lactam__TEM-1|aminoglycoside__aph(6)-I|aminoglycoside__aph(3'')-I|sulfonamide__sul2	2020	United Kingdom	Klebsiella pneumoniae	IncFIB	PTU-FK
NZ_CP056884.1	Wastewater influent sample	-	2	tetracycline__tetD|beta-lactam__SHV-12	2020	United Kingdom	Klebsiella pneumoniae	IncFIB	PTU-FK
NZ_CP056374.1	Wastewater influent sample	-	-	-	2020	United Kingdom	Klebsiella pneumoniae	IncFII	PTU-FK
NZ_CP022156.1	wastewater	-	-	-	2017	Switzerland:Basel	Escherichia coli	IncFII	PTU-FV
NZ_CP056452.1	Wastewater influent sample	-	-	-	2020	United Kingdom	Citrobacter freundii	IncFII	PTU-FV
NZ_CP056908.1	Wastewater influent sample	-	-	-	2020	United Kingdom	Citrobacter freundii	IncFII	PTU-FV
NZ_CP056829.1	Wastewater influent sample	-	-	-	2020	United Kingdom	Citrobacter freundii	IncFII	PTU-FV
NZ_CP056528.1	Freshwater sample from downstream of wastewater treatment plant	-	-	-	2020	United Kingdom	Citrobacter freundii	IncHI1A	PTU-HI1A
NZ_CP055316.1	Freshwater sample from upstream of wastewater treatment plant	-	-	-	2020	United Kingdom	Klebsiella grimontii	IncHI1A	PTU-HI1A
NZ_MT219825.1	wastewater	-	8	beta-lactam__TEM-1|aminoglycoside__aph(3')-I|quinolone__qnrS|chloramphenicol__floR|quinolone__qnrS|chloramphenicol__floR|tetracycline__tetX|aminoglycoside__aadA	2020	-	Escherichia coli	IncX1	PTU-HI1A
NZ_CP055413.1	Wastewater effluent sample	-	-	-	2020	United Kingdom	Klebsiella grimontii	IncFIB	PTU-HI1A
NZ_CP055310.1	Wastewater effluent sample	-	-	-	2020	United Kingdom	Klebsiella grimontii	IncHI1A	PTU-HI1A
NZ_CP056484.1	Wastewater effluent sample	-	-	-	2020	United Kingdom	Klebsiella sp. RHBSTW-00464	IncHI1A	PTU-HI1A
CP056795.1	Freshwater sample from upstream of wastewater treatment plant	-	-	-	2020	United Kingdom	Escherichia coli	IncFIB	PTU-HI1B
NZ_AP022015.1	wastewater	-	-	-	2020	Japan:Tokyo	Klebsiella quasipneumoniae	IncFIB	PTU-HI1B
NC_017637.1	soil	-	-	-	2012	-	Escherichia coli	IncI	PTU-I1
NZ_CP010233.1	forest soil	-	7	tetracycline__tetA|aminoglycoside__aph(3'')-I|aminoglycoside__aph(6)-I|aminoglycoside__aph(3')-I|aminoglycoside__aph(6)-I|aminoglycoside__aph(3'')-I|sulfonamide__sul2	2016	missing	Escherichia coli	IncI1-I	PTU-I1
NZ_CP019215.2	Sewage	-	-	-	2017	China: Sichuan, Chengdu	Escherichia coli	IncI1-I	PTU-I1
MF554637.1	Regina waste water treatment plant	-	2	beta-lactam__CTX-M-15|beta-lactam__CMY-2	2017	-	uncultured bacterium	IncX1	PTU-I1
NZ_CP030282.1	Broiler chicken farm	-	-	-	2018	China	Escherichia coli	IncI1-I	PTU-I1
NZ_CP040270.1	marine environment	Bivalve mollusk	2	beta-lactam__TEM-1|beta-lactam__CTX-M-15	2019	Norway	Escherichia coli	IncI1-I	PTU-I1
NZ_CP041621.1	soil	-	-	-	2019	South Korea	Shigella flexneri	IncI1-I	PTU-I1
NZ_CP055261.1	chaohu	chicken	-	-	2020	China: anhui	Escherichia coli	IncI1-I	PTU-I1
NZ_CP048361.1	environment	-	-	-	2020	Switzerland	Escherichia coli	IncI1-I	PTU-I1
CP056802.1	Freshwater sample from upstream of wastewater treatment plant	-	-	-	2020	United Kingdom	Escherichia coli	IncI1-I	PTU-I1
CP056797.1	Freshwater sample from upstream of wastewater treatment plant	-	2	beta-lactam__CTX-M-1|tetracycline__tetA	2020	United Kingdom	Escherichia coli	IncI1-I	PTU-I1
NZ_MT230324.1	river	-	2	beta-lactam__CTX-M-1|sulfonamide__sul2	2020	France	Escherichia coli	-	PTU-I1
NZ_MT230271.1	river	-	-	-	2020	France	Escherichia coli	-	PTU-I1
NZ_MT230357.1	river	-	4	sulfonamide__sul2|trimethoprim__dfrA17|aminoglycoside__aadA|beta-lactam__CTX-M-1	2020	France	Escherichia coli	IncI1-I	PTU-I1
NZ_MT230105.1	river	-	3	beta-lactam__CTX-M-1|sulfonamide__sul2|tetracycline__tetA	2020	France	Escherichia coli	IncI1-I	PTU-I1
NZ_MT230257.1	river	-	3	beta-lactam__CTX-M-1|sulfonamide__sul2|tetracycline__tetA	2020	France	Escherichia coli	IncI1-I	PTU-I1
NZ_MT230221.1	river	-	-	-	2020	France	Escherichia coli	-	PTU-I1
NZ_MT230313.1	river	-	1	beta-lactam__CTX-M-1	2020	France	Escherichia coli	IncI1-I	PTU-I1
NZ_MT230198.1	river	-	3	beta-lactam__CTX-M-1|tetracycline__tetA|sulfonamide__sul2	2020	France	Escherichia coli	IncI1-I	PTU-I1
NZ_MT230243.1	river	-	-	-	2020	France	Escherichia coli	-	PTU-I1
NZ_MT230403.1	river	-	1	beta-lactam__CTX-M-1	2020	France	Escherichia coli	-	PTU-I1
NZ_MT230211.1	river	-	3	beta-lactam__CTX-M-1|tetracycline__tetA|sulfonamide__sul2	2020	France	Escherichia coli	IncI1-I	PTU-I1
NZ_MT230229.1	river	-	3	beta-lactam__CTX-M-1|tetracycline__tetA|sulfonamide__sul2	2020	France	Escherichia coli	IncI1-I	PTU-I1
NZ_CP062213.1	river water	-	1	beta-lactam__CTX-M-55	2020	New Zealand: Christchurch	Escherichia coli	IncI1-I	PTU-I1
NZ_CP042886.1	surface water	-	2	quinolone__qnrS|beta-lactam__CTX-M-15	2020	Norway:Aas	Escherichia coli	IncI1-I	PTU-I1
NZ_AP022066.1	wastewater	-	-	-	2020	Japan:Tokyo	Escherichia coli	IncI1-I	PTU-I1
NZ_AP022289.1	wastewater	-	-	-	2020	Japan:Tokyo	Escherichia coli	IncI1-I	PTU-I1
NZ_AP022216.1	wastewater	-	-	-	2020	Japan:Tokyo	Escherichia coli	IncI1-I	PTU-I1
NZ_AP022088.1	wastewater	-	-	-	2020	Japan:Tokyo	Escherichia coli	IncI	PTU-I1
NZ_AP021948.1	wastewater	-	1	beta-lactam__KLUG-1	2020	Japan:Tokyo	Escherichia coli	IncI1-I	PTU-I1
NZ_AP022122.1	wastewater	-	1	beta-lactam__KLUG-1	2020	Japan:Tokyo	Escherichia coli	IncI1-I	PTU-I1
NZ_AP022037.1	wastewater	-	1	beta-lactam__CTX-M-55	2020	Japan:Tokyo	Escherichia coli	IncI1-I	PTU-I1
NZ_AP021945.1	wastewater	-	1	beta-lactam__CTX-M-55	2020	Japan:Tokyo	Escherichia coli	IncI1-I	PTU-I1
NZ_AP022263.1	wastewater	-	2	quinolone__qnrS|beta-lactam__CTX-M-15	2020	Japan:Tokyo	Escherichia coli	IncB/O/K/Z	PTU-I1
NZ_AP022097.1	wastewater	-	1	beta-lactam__KLUG-1	2020	Japan:Tokyo	Escherichia coli	IncI1-I	PTU-I1
NZ_AP022160.1	wastewater	-	-	-	2020	Japan:Tokyo	Escherichia coli	IncI1-I	PTU-I1
NZ_AP021916.1	wastewater	-	-	-	2020	Japan:Tokyo	Escherichia coli	IncI1-I	PTU-I1
CP056349.1	Wastewater effluent sample	-	-	-	2020	United Kingdom	Escherichia coli	IncI1-I	PTU-I1
CP056817.1	Wastewater effluent sample	-	-	-	2020	United Kingdom	Escherichia coli	IncI1-I	PTU-I1
CP056844.1	Wastewater influent sample	-	-	-	2020	United Kingdom	Escherichia coli	IncI1-I	PTU-I1
NZ_CP056909.1	Wastewater influent sample	-	-	-	2020	United Kingdom	Citrobacter freundii	IncI1-I	PTU-I1
CP056606.1	Wastewater influent sample	-	5	trimethoprim__dfrA1|aminoglycoside__aadA|sulfonamide__sul2|quinolone__qnrS|beta-lactam__CTX-M-15	2020	United Kingdom	Escherichia coli	IncI1-I	PTU-I1
CP056650.1	Wastewater influent sample	-	1	beta-lactam__CTX-M-55	2020	United Kingdom	Enterobacter hormaechei	IncI1-I	PTU-I1
NZ_CP032990.1	Jin River water W2	-	1	colistin__MCR-1	2018	China: Chengdu	Escherichia coli	IncI2	PTU-I2
NZ_CP055260.1	chaohu	chicken	1	colistin__MCR-1	2020	China: anhui	Escherichia coli	IncI2	PTU-I2
AP022484.1	hospital sewage	-	-	-	2020	Japan:Tokyo	Escherichia coli	IncI2	PTU-I2
NZ_KY829117.1	Sewage	-	1	colistin__MCR-1	2020	China: Sichuan, Chengdu	Escherichia coli	IncI2	PTU-I2
NZ_CP042888.1	surface water	-	-	-	2020	Norway:Aas	Escherichia coli	IncI2	PTU-I2
NZ_LC469775.1	Wastewater	-	1	colistin__MCR-1	2020	-	Escherichia coli	IncI2	PTU-I2
NZ_CP016186.1	Water from pond	-	1	colistin__MCR-1	2020	Malaysia	Escherichia coli	IncI2	PTU-I2
CP009857.1	sink drain	-	5	beta-lactam__SHV-5|beta-lactam__TEM-1|aminoglycoside__ant(2'')-I|chloramphenicol__cat_chloramphenicol acetyltransferase|quinolone__qnrB	2014	USA	Enterobacter cloacae	IncL	PTU-L/M
CP009852.1	sink drain	-	5	aminoglycoside__ant(2'')-I|beta-lactam__TEM-1|beta-lactam__SHV-5|quinolone__qnrB|chloramphenicol__cat_chloramphenicol acetyltransferase	2014	USA	Enterobacter cloacae	IncL	PTU-L/M
KP294350.1	wastewater treatment plant	-	6	beta-lactam__SHV-5|aminoglycoside__aac(6')-I|aminoglycoside__aac(3)-I|aminoglycoside__aadA|sulfonamide__sul1|tetracycline__tetA	2015	-	uncultured bacterium	-	PTU-L/M
NZ_CP017282.1	river water	-	-	-	2017	South Korea	Klebsiella variicola	IncL	PTU-L/M
NZ_CP017288.1	riverwater	-	-	-	2017	-	Klebsiella variicola	IncL	PTU-L/M
NZ_CP017853.1	riverwater	-	-	-	2017	-	Klebsiella variicola	IncL	PTU-L/M
NZ_CP019841.1	sewage water	-	-	-	2017	China:Shandong	Enterobacter roggenkampii	IncM1	PTU-L/M
NZ_CP022153.1	wastewater	-	1	beta-lactam__OXA-48	2017	Switzerland:Basel	Citrobacter freundii	IncL	PTU-L/M
NZ_CP022150.1	wastewater	-	1	beta-lactam__OXA-48	2017	Switzerland:Basel	Enterobacter roggenkampii	IncL	PTU-L/M
NZ_CP048339.1	environment	-	-	-	2020	Switzerland	Escherichia coli	IncM2	PTU-L/M
NZ_CP048353.1	environment	-	1	beta-lactam__OXA-48	2020	Switzerland	Raoultella ornithinolytica	IncL	PTU-L/M
NZ_AP022128.1	wastewater	-	6	beta-lactam__TEM-1|sulfonamide__sul1|unclassified__16S rRNA methylase|beta-lactam__CTX-M|trimethoprim__dfrA12|aminoglycoside__aadA	2020	Japan:Tokyo	Enterobacter cloacae	IncM2	PTU-L/M
NZ_MK249856.1	Water dam	-	1	beta-lactam__OXA-48	2020	-	Klebsiella pneumoniae	IncL	PTU-L/M
NZ_CP016875.1	Glomma River	-	-	-	2016	Norway: Sarpsborg/Fredrikstad	Legionella pneumophila	-	PTU-Leg1
NZ_CP061841.1	drinking water	-	2	beta-lactam__OXA-29|beta-lactam__mecI	2020	USA: Cincinnati, Ohio	Legionella pneumophila	-	PTU-Leg2
JN102344.1	environment	wwtp effluent	6	beta-lactam__TEM-1|tetracycline__tetA|sulfonamide__sul2|aminoglycoside__aph(3'')-I|trimethoprim__dfrA14|aminoglycoside__aph(6)-I	2012	-	uncultured bacterium	IncN	PTU-N1
JN102341.1	WWTP effluents	-	5	tetracycline__tetA|aminoglycoside__aph(3'')-I|aminoglycoside__aph(6)-I|beta-lactam__TEM-1|aminoglycoside__aadA	2012	-	uncultured bacterium	IncN	PTU-N1
JN102343.1	WWTP effluents	-	4	beta-lactam__TEM-1|tetracycline__tetA|aminoglycoside__aph(3'')-I|aminoglycoside__aph(6)-I	2012	-	uncultured bacterium	IncN	PTU-N1
JN102342.1	WWTP effluents	-	4	aminoglycoside__aph(3'')-I|aminoglycoside__aph(6)-I|tetracycline__tetC|tetracycline__tetA	2012	-	uncultured bacterium	IncN	PTU-N1
KC170280.1	creek water	-	-	-	2013	-	uncultured bacterium	IncN	PTU-N1
CP009867.1	hand rail	-	2	beta-lactam__KPC-2|trimethoprim__dfrA14	2014	USA	Pantoea sp. PSNIH2	IncN	PTU-N1
NC_025186.1	river water	-	8	quinolone__qnrS|beta-lactam__metallo-beta-lactamase|aminoglycoside__aac(6')-I|aminoglycoside__aadA|chloramphenicol__catB|sulfonamide__sul1|trimethoprim__dfrA14|macrolide-lincosamide-streptogramin__mphA	2014	-	Klebsiella pneumoniae	IncN	PTU-N1
CP009853.1	sink drain	-	2	beta-lactam__KPC-2|trimethoprim__dfrA14	2014	USA	Enterobacter cloacae	IncN	PTU-N1
NZ_CP022157.1	wastewater	-	2	aminoglycoside__rmtB|beta-lactam__TEM-1	2017	Switzerland:Basel	Escherichia coli	IncN	PTU-N1
NZ_CP038278.1	sediment	-	-	-	2019	China:Zhengzhou	Raoultella ornithinolytica	IncN	PTU-N1
CP056317.1	Freshwater sample from downstream of wastewater treatment plant	-	7	sulfonamide__sul1|quinolone__qnrB|sulfonamide__sul1|tetracycline__tetA|aminoglycoside__aac(6')-I|rifamycin__ADP-ribosylating transferase_arr|aminoglycoside__aadA	2020	United Kingdom	Escherichia coli	IncN	PTU-N1
NZ_MN178639.1	Hospital sewage	-	3	trimethoprim__dfrA14|quinolone__qnrS|beta-lactam__CTX-M	2020	-	Kluyvera cryocrescens	IncN	PTU-N1
AP022422.1	hospital sewage	-	2	sulfonamide__sul1|beta-lactam__GES-4	2020	Japan:Tokyo	Klebsiella sp. STW0522-44	IncN	PTU-N1
NZ_MT230168.1	river	-	-	-	2020	France	Escherichia coli	-	PTU-N1
NZ_AP022081.1	wastewater	-	5	tetracycline__tetA|sulfonamide__sul1|beta-lactam__IMP-1|aminoglycoside__aac(6')-I|beta-lactam__CTX-M-2	2020	Japan:Tokyo	Klebsiella pneumoniae	IncN	PTU-N1
NZ_AP022059.1	wastewater	-	-	-	2020	Japan:Tokyo	Klebsiella sp. WP4-W18-ESBL-05	IncN	PTU-N1
NZ_CP058130.1	Wastewater influent sample	-	-	-	2020	United Kingdom	Enterobacter hormaechei	IncN	PTU-N1
NZ_CP058148.1	Wastewater influent sample	-	-	-	2020	United Kingdom	Enterobacter hormaechei	IncN	PTU-N1
NZ_CP022277.1	Sediment around river	-	-	-	2017	China:the Shifeng River, Zhejiang Province	Citrobacter freundii	IncN3	PTU-N2/3
KX863569.1	wetland	-	7	sulfonamide__sul1|beta-lactam__OXA-9|quinolone__qnrB|sulfonamide__sul1|chloramphenicol__catB|beta-lactam__OXA-1|aminoglycoside__aac(6')-I	2017	-	uncultured bacterium	IncN3	PTU-N2/3
NZ_CP050010.1	Contaminated sludge	-	-	-	2020	China: Huizhou	Citrobacter sp. Y3	IncN2	PTU-N2/3
NZ_CP056638.1	Wastewater influent sample	-	-	-	2020	United Kingdom	Citrobacter freundii	-	PTU-N3
NC_005128.1	marine	-	-	-	2003	-	Vibrio vulnificus	-	PTU-new
FJ012882.1	environment	soil	4	aminoglycoside__aac(3)-II|aminoglycoside__aph(3'')-I|aminoglycoside__aph(6)-I|sulfonamide__sul2	2008	-	uncultured bacterium HHV35	-	PTU-new
FJ012880.1	environment	soil	7	aminoglycoside__aph(3'')-I|aminoglycoside__aph(6)-I|tetracycline__tetH|aminoglycoside__aph(3'')-I|aminoglycoside__aph(6)-I|chloramphenicol__floR|sulfonamide__sul2	2008	-	uncultured bacterium HHV216	-	PTU-new
FJ012881.1	soil	-	5	aminoglycoside__aph(3'')-I|aminoglycoside__aph(6)-I|tetracycline__tetX|sulfonamide__sul2|sulfonamide__sul2	2008	-	uncultured bacterium HH1107	-	PTU-new
GQ983559.1	soil	-	-	-	2010	-	uncultured bacterium pAKD4	-	PTU-new
NC_017508.1	environment	sea	-	-	2012	-	Marinobacter adhaerens	-	PTU-new
KC170284.1	creek water	-	-	-	2013	-	uncultured bacterium	IncU	PTU-new
NZ_CP010871.1	oil contaminated tidal flat	-	-	-	2015	Korea	Confluentimicrobium sp. EMB200-NS6	-	PTU-new
NZ_CP015952.1	environmental	-	-	-	2016	USA: Arkansas	Legionella pneumophila	-	PTU-new
NZ_CP015948.1	environmental	-	-	-	2016	USA: Nevada	Legionella pneumophila	-	PTU-new
MF554641.1	Greenwood waste water treatment plant	-	11	beta-lactam__TEM-1|aminoglycoside__rmtB|beta-lactam__CMY-2|macrolide-lincosamide-streptogramin__mphA|beta-lactam__NDM-5|sulfonamide__sul1|aminoglycoside__aadA|trimethoprim__dfrA12|tetracycline__tetB|tetracycline__tetC|tetracycline__tetD	2017	-	uncultured bacterium	IncFIB	PTU-new
NZ_CP017281.1	river water	-	-	-	2017	South Korea	Klebsiella variicola	FIA	PTU-new
NZ_CP017286.1	riverwater	-	-	-	2017	-	Klebsiella variicola	IncFII	PTU-new
NZ_CP017851.1	riverwater	-	-	-	2017	-	Klebsiella variicola	FIA	PTU-new
NZ_CP022276.1	Sediment around river	-	1	beta-lactam__KPC-2	2017	China:the Shifeng River, Zhejiang Province	Citrobacter freundii	-	PTU-new
NZ_CP027703.1	water	-	14	chloramphenicol__catB|aminoglycoside__aac(6')-I|tetracycline__tetD|tetracycline__tetC|tetracycline__tetB|chloramphenicol__catA|trimethoprim__dfrA17|aminoglycoside__aadA|sulfonamide__sul1|macrolide-lincosamide-streptogramin__mphA|beta-lactam__NDM-5|sulfonamide__sul1|aminoglycoside__aadA|trimethoprim__dfrA12	2018	Switzerland: Basel	Escherichia coli	IncFIB	PTU-new
NZ_CP040823.1	Deep seawater from Mariana Trench	-	-	-	2019	Pacific Ocean: Mariana Trench	Paraoceanicella profunda	-	PTU-new
NZ_CP038276.1	sediment	-	-	-	2019	China:Zhengzhou	Raoultella ornithinolytica	IncFIB	PTU-new
NZ_CP044223.1	sediment collected at a cold seep field	-	1	quinolone__qnrS	2019	China	Nitrincola sp. KXZD1103	-	PTU-new
NZ_CP038024.1	soil	-	-	-	2019	Chile: Valparaiso Region	Acinetobacter radioresistens	-	PTU-new
NZ_CP045801.1	stream water	-	-	-	2019	-	Pseudomonas syringae	-	PTU-new
NZ_AP019676.1	wastewater	-	6	tetracycline__tetA|beta-lactam__TEM-135|trimethoprim__dfrA14|quinolone__qnrS|tetracycline__tetracycline_resistance_protein|chloramphenicol__floR	2019	Japan:Tokyo	Escherichia coli	IncFIB	PTU-new
NZ_AP019678.1	wastewater	-	5	chloramphenicol__floR|quinolone__qnrS|beta-lactam__TEM-1|beta-lactam__CTX-M-55|aminoglycoside__aph(3')-I	2019	Japan:Tokyo	Escherichia coli	IncX1	PTU-new
NZ_CP032813.1	water	-	-	-	2019	New Zealand	Escherichia coli	IncFII	PTU-new
NZ_CP048372.1	environment	-	5	macrolide-lincosamide-streptogramin__ermB|macrolide-lincosamide-streptogramin__ermC|macrolide-lincosamide-streptogramin__mphA|beta-lactam__TEM-1|aminoglycoside__rmtB	2020	Switzerland	Escherichia coli	IncFII	PTU-new
NZ_CP048360.1	environment	-	11	beta-lactam__CTX-M-129|tetracycline__tetA|aminoglycoside__aph(6)-I|aminoglycoside__aph(3'')-I|sulfonamide__sul2|macrolide-lincosamide-streptogramin__mphA|sulfonamide__sul1|beta-lactam__DHA-6|beta-lactam__OXA-9|quinolone__qnrB|trimethoprim__dfrA17	2020	Switzerland	Escherichia coli	IncFIB	PTU-new
NZ_CP055454.1	Freshwater sample from downstream of wastewater treatment plant	-	-	-	2020	United Kingdom	Klebsiella pneumoniae	pXuzhou21	PTU-new
NZ_CP056310.1	Freshwater sample from downstream of wastewater treatment plant	-	-	-	2020	United Kingdom	Klebsiella pneumoniae	IncFII	PTU-new
CP056542.1	Freshwater sample from downstream of wastewater treatment plant	-	-	-	2020	United Kingdom	Klebsiella oxytoca	IncFII	PTU-new
CP056799.1	Freshwater sample from upstream of wastewater treatment plant	-	-	-	2020	United Kingdom	Escherichia coli	-	PTU-new
NZ_LR594674.1	linuron-contaminated soil	-	-	-	2020	-	Variovorax sp. PBL-E5	-	PTU-new
NZ_LR594670.1	linuron-contaminated soil	-	-	-	2020	-	Variovorax sp. SRS16	-	PTU-new
NZ_LR594665.1	Riverbed sediment	-	-	-	2020	-	Variovorax sp. RA8	-	PTU-new
NZ_CP049039.1	Seawater recirculating aquaculture system biofilter	-	-	-	2020	South Korea: Busan	Pseudohalocynthiibacter aestuariivivens	-	PTU-new
NZ_CP050812.1	sewage	-	9	sulfonamide__sul2|chloramphenicol__chloramphenicol exporter|trimethoprim__dfrA14|aminoglycoside__aadA|beta-lactam__OXA-10|chloramphenicol__cmlA|rifamycin__ADP-ribosylating transferase_arr|tetracycline__tetA|quinolone__qnrS	2020	China: Wenzhou	Yokenella regensburgei	-	PTU-new
NZ_AP021947.1	wastewater	-	-	-	2020	Japan:Tokyo	Escherichia coli	IncFIB	PTU-new
NZ_AP022111.1	wastewater	-	-	-	2020	Japan:Tokyo	Aeromonas caviae	-	PTU-new
NZ_AP022096.1	wastewater	-	1	beta-lactam__TEM-1	2020	Japan:Tokyo	Escherichia coli	IncFIB	PTU-new
NZ_AP022291.1	wastewater	-	-	-	2020	Japan:Tokyo	Aeromonas veronii	-	PTU-new
NZ_AP022218.1	wastewater	-	9	aminoglycoside__aph(3')-I|beta-lactam__CTX-M-55|trimethoprim__dfrA14|aminoglycoside__aadA|beta-lactam__OXA-10|chloramphenicol__cmlA|rifamycin__ADP-ribosylating transferase_arr|quinolone__qnrS|tetracycline__tetA	2020	Japan:Tokyo	Escherichia coli	IncX1	PTU-new
NZ_CP055312.1	Wastewater effluent sample	-	-	-	2020	United Kingdom	Klebsiella grimontii	IncFII	PTU-new
CP056812.1	Wastewater effluent sample	-	-	-	2020	United Kingdom	Escherichia coli	pSL483	PTU-new
NZ_CP056686.1	Wastewater influent sample	-	-	-	2020	United Kingdom	Klebsiella grimontii	IncFII	PTU-new
NC_006830.1	soil	-	-	-	2002	-	Achromobacter xylosoxidans	IncP1	PTU-P1
AJ639924.1	activated sludge	-	4	tetracycline__tetA|chloramphenicol__cmlA|aminoglycoside__aadA|sulfonamide__sul1	2004	-	uncultured bacterium	IncP1	PTU-P1
NC_007337.1	environment	-	-	-	2005	-	Cupriavidus pinatubonensis	IncP1	PTU-P1
NC_007353.2	environment	ditch	-	-	2005	-	Sphingomonas sp. A1	IncP1	PTU-P1
AJ863570.1	environment	sludge	3	beta-lactam__OXA-2|aminoglycoside__aadA|sulfonamide__sul1	2005	-	uncultured bacterium	IncP1	PTU-P1
NC_008766.1	environment	-	-	-	2007	-	Acidovorax sp. JS42	IncP1	PTU-P1
NC_014641.1	soil	-	-	-	2010	-	Achromobacter xylosoxidans	IncP1	PTU-P1
JN106171.1	environment	soil	-	-	2011	-	uncultured bacterium	IncP1	PTU-P1
JN106165.1	environment	soil	-	-	2011	-	uncultured bacterium	IncP1	PTU-P1
JN106174.1	environment	soil	-	-	2011	-	uncultured bacterium	IncP1	PTU-P1
JN106172.1	environment	soil	-	-	2011	-	uncultured bacterium	IncP1	PTU-P1
JN106168.1	environment	soil	-	-	2011	-	uncultured bacterium	IncP1	PTU-P1
JN106173.1	environment	soil	-	-	2011	-	uncultured bacterium	IncP1	PTU-P1
JN106164.1	environment	soil	2	aminoglycoside__aadA|sulfonamide__sul1	2011	-	uncultured bacterium	IncP1	PTU-P1
JN106166.1	soil	-	-	-	2011	-	uncultured bacterium	IncP1	PTU-P1
JN106169.1	soil	-	-	-	2011	-	uncultured bacterium	IncP1	PTU-P1
JX469834.1	creek water	-	-	-	2012	-	uncultured bacterium	IncP1	PTU-P1
JX486125.1	environment	influent	2	sulfonamide__sul1|tetracycline__tetA	2012	-	uncultured bacterium	IncP1	PTU-P1
NC_019312.1	environment	wwtps	-	-	2012	-	Delftia sp. KV29	IncP1	PTU-P1
JX469829.1	environment	wwtps	1	tetracycline__tetA	2012	-	uncultured bacterium	IncP1	PTU-P1
JX469826.1	municipal waste water treatment plant	-	2	tetracycline__tetA|sulfonamide__sul1	2012	-	uncultured bacterium	IncP1	PTU-P1
NC_019320.1	soil	-	-	-	2012	-	Variovorax sp. DB1	IncP1	PTU-P1
NC_021077.1	contaminated soil	-	-	-	2013	-	Comamonas sp. 7D-2	IncP1	PTU-P1
KC170279.1	creek water	-	-	-	2013	-	uncultured bacterium	IncP1	PTU-P1
KU238092.1	River Sediment	-	5	aminoglycoside__aph(3'')-I|sulfonamide__sul1|beta-lactam__GES-5|tetracycline__tetA|aminoglycoside__aph(6)-I	2016	-	uncultured bacterium	IncP1	PTU-P1
NZ_CP019238.1	environment	-	-	-	2017	missing	Rhodoferax koreense	IncP1	PTU-P1
NZ_CP021650.1	sludge	-	-	-	2017	China	Acidovorax sp. T1	IncP1	PTU-P1
NZ_CP017760.1	soil	-	-	-	2017	Japan: Tsukuba	Cupriavidus necator	IncP1	PTU-P1
MG879028.1	ENV.	-	9	aminoglycoside__aph(3')-I|tetracycline__tetA|aminoglycoside__aph(6)-I|sulfonamide__sul1|chloramphenicol__floR|tetracycline__tetG|beta-lactam__PSE-1|aminoglycoside__aadA|sulfonamide__sul1	2018	-	uncultured bacterium	IncP1	PTU-P1
NZ_CP038640.1	sewage sludge	-	-	-	2019	China: Baoding	Cupriavidus oxalaticus	IncP1	PTU-P1
NZ_CP062809.1	Sediment of a freshwater pond enriched in a fixed-bed reactor with 2,6-dichlorophenol as sole carbon and energy source	-	-	-	2020	France: Amponville	Cupriavidus basilensis	IncP1	PTU-P1
NZ_CP062123.1	soil	-	-	-	2020	USA	Pseudomonas sp. ADPe	IncP1	PTU-P1
NZ_CP062120.1	soil	-	-	-	2020	France	Aminobacter sp. SR38	IncP1	PTU-P1
NC_012674.1	environment	river water	-	-	2009	-	Pseudomonas fluorescens	-	PTU-P9
NC_016644.1	environment	wwtps	-	-	2012	-	Pseudomonas sp. MC1	-	PTU-P9
NZ_CP018320.1	arsenic-contaminated soil	-	-	-	2017	South Korea: Gwangju, Kyunggi-Do	Pseudomonas frederiksbergensis	-	PTU-P9
NZ_CP009975.1	soil	-	-	-	2015	-	Pseudomonas putida	-	PTU-Pse13
NZ_CP032278.1	hospital sewage	-	2	aminoglycoside__aph(3')-I|beta-lactam__NDM-4	2018	China	Acinetobacter sp. WCHAc010034	-	PTU-Pse8
NZ_CP032142.1	Sewage	-	2	beta-lactam__NDM-4|aminoglycoside__aph(3')-I	2018	China: Sichuan, Chengdu	Acinetobacter sp. WCHAc010052	-	PTU-Pse8
NZ_CP035935.1	Sewage	-	1	aminoglycoside__aph(3')-I	2019	China: Chengdu, Sichuan	Acinetobacter cumulans	-	PTU-Pse8
NZ_LC483156.1	hospital environment	-	2	beta-lactam__NDM-4|aminoglycoside__aph(3')-I	2020	-	Acinetobacter pittii	-	PTU-Pse8
NC_010865.1	environment	-	-	-	2008	-	Sinorhizobium meliloti	-	PTU-Rhi16
NC_004041.2	soil	-	-	-	1997	-	Rhizobium etli	-	PTU-Rhi7
NC_000914.2	soil	-	-	-	1996	-	Sinorhizobium fredii	-	PTU-Rhi8
NZ_CP010870.1	oil contaminated tidal flat	-	-	-	2015	Korea	Confluentimicrobium sp. EMB200-NS6	-	PTU-Rho10
NZ_CP021042.1	Pacific plankton	-	-	-	2017	Pacific Ocean: Bering Sea	Phaeobacter gallaeciensis	-	PTU-Rho10
NZ_CP021916.1	sulfidic waters (6- m) from the Peruvian upwelling region	-	-	-	2017	Pacific Ocean	Sagittula sp. P11	-	PTU-Rho10
NZ_CP010727.1	clam larvae aquaculture	-	-	-	2018	Spain	Phaeobacter inhibens	-	PTU-Rho10
NZ_CP035422.1	Marine Biofilm	-	-	-	2019	USA:California	Leisingera sp. NJS204	-	PTU-Rho10
NZ_CP012702.1	activated sludge	-	-	-	2015	Japan	Sphingopyxis macrogoltabida	-	PTU-Sph7
NZ_CP009296.1	mud sediment	not applicable	-	-	2015	South Korea: Ulsan Bay	Novosphingobium pentaromativorans	-	PTU-Sph7
NZ_CP022747.1	electronic waste-contaminated sediment	-	-	-	2017	China: Guiyu	Sphingobium hydrophobicum	-	PTU-Sph7
NZ_CP022749.1	electronic waste-contaminated sediment	-	-	-	2017	China: Guiyu	Sphingobium hydrophobicum	-	PTU-Sph7
NC_015595.1	environment	-	-	-	2011	-	Sphingobium chlorophenolicum	-	PTU-Sph8
NZ_CP010956.1	soil	-	-	-	2015	China:Nanjing	Sphingobium sp. YBL2	-	PTU-Sph8
NZ_CP013265.1	soil	-	-	-	2016	China: Jiangsu	Sphingobium baderi	-	PTU-Sph8
NZ_CP018225.1	soil	-	-	-	2016	South Korea	Tardibacter chloracetimidivorans	-	PTU-Sph8
CP021182.1	activated sludge of a wastewater treatment facility	-	-	-	2017	China	Sphingomonas wittichii	-	PTU-Sph8
NZ_CP053224.1	Storage tank	-	-	-	2020	India:Mumbai	Sphingobium sp. RSMS	-	PTU-Sph8
NC_002033.1	sediments	-	-	-	1998	-	Novosphingobium aromaticivorans	-	PTU-unassigned
NC_003350.1	soil	-	-	-	2002	-	Pseudomonas putida	-	PTU-unassigned
NC_004574.1	marine	-	-	-	2003	-	Ruegeria sp. PR1b	-	PTU-unassigned
NC_006824.1	soil	-	-	-	2004	-	Aromatoleum aromaticum	-	PTU-unassigned
NC_008242.1	environment	-	-	-	2006	-	Chelativorans sp. BNC1	-	PTU-unassigned
NC_007950.1	environment	-	-	-	2006	-	Polaromonas sp. JS666	-	PTU-unassigned
NC_007961.1	environment	-	-	-	2006	-	Nitrobacter hamburgensis	-	PTU-unassigned
NC_008308.1	environment	activated sludge	-	-	2006	-	Novosphingobium sp. KA1	-	PTU-unassigned
NC_008042.1	environment	marine	-	-	2006	-	Ruegeria sp. TM1040	-	PTU-unassigned
AM261282.1	environment	soil	4	trimethoprim__dfrA1|aminoglycoside__aadA|sulfonamide__sul1|tetracycline__tetA	2006	-	uncultured bacterium	IncP1	PTU-unassigned
NC_008357.1	environment	waste water	5	beta-lactam__TEM-2|tetracycline__tetA|aminoglycoside__aph(3')-I|aminoglycoside__aadA|trimethoprim__dfrA1	2006	-	Pseudomonas aeruginosa	IncP1	PTU-unassigned
AM157767.1	river	-	-	-	2006	-	uncultured bacterium	-	PTU-unassigned
NC_010112.1	environment	-	-	-	2007	-	Vibrio sp. 23023	-	PTU-unassigned
NC_009777.1	environment	marine	-	-	2007	-	Vibrio campbellii	-	PTU-unassigned
NC_009508.1	environmnet	-	-	-	2007	-	Sphingomonas wittichii	-	PTU-unassigned
NC_011758.1	environment	-	-	-	2008	-	Methylorubrum extorquens	-	PTU-unassigned
NC_010332.1	environment	-	-	-	2008	-	Collimonas fungivorans	-	PTU-unassigned
NC_012970.1	environment	-	-	-	2009	-	Methylovorus glucosotrophus	-	PTU-unassigned
NC_014819.1	pond water	-	-	-	2010	-	Asticcacaulis excentricus	-	PTU-unassigned
NC_015223.1	environment	-	-	-	2011	-	Nitrosomonas sp. AL212	-	PTU-unassigned
NC_016108.1	environment	-	-	-	2011	-	Methylomicrobium alcaliphilum	-	PTU-unassigned
NC_015855.1	environment	-	-	-	2011	-	Pseudomonas putida	-	PTU-unassigned
CP002151.1	environment	activated sludge	4	sulfonamide__sul1|aminoglycoside__aac(3)-I|aminoglycoside__aph(3')-I|tetracycline__tetA	2011	-	uncultured bacterium	IncP1	PTU-unassigned
CP002153.1	environment	activated sludge	4	beta-lactam__OXA-2|aminoglycoside__aadA|aminoglycoside__aph(3')-I|tetracycline__tetA	2011	-	uncultured bacterium	IncP1	PTU-unassigned
CP002152.1	environment	activated sludge	2	aminoglycoside__aph(3')-I|tetracycline__tetA	2011	-	uncultured bacterium	IncP1	PTU-unassigned
EF107516.1	environment	marine	-	-	2011	-	uncultured bacterium pMCBF6	-	PTU-unassigned
NC_015221.1	environment	sludge	-	-	2011	-	Nitrosomonas sp. AL212	-	PTU-unassigned
JN106167.1	environment	soil	-	-	2011	-	uncultured bacterium	IncP1	PTU-unassigned
JN106175.1	environment	soil	-	-	2011	-	uncultured bacterium	IncP1	PTU-unassigned
JN106170.1	environment	soil	-	-	2011	-	uncultured bacterium	IncP1	PTU-unassigned
JX469827.1	agricultural soil	-	1	aminoglycoside__aph(3')-I	2012	-	uncultured bacterium	IncP1	PTU-unassigned
JQ004407.1	arable soil 57 days after application	-	1	sulfonamide__sul1	2012	-	uncultured bacterium	IncP1	PTU-unassigned
JQ004408.1	arable soil 85 days after application	-	3	tetracycline__tetA|sulfonamide__sul1|aminoglycoside__aadA	2012	-	uncultured bacterium	IncP1	PTU-unassigned
NC_016983.1	environment	sea	6	chloramphenicol__floR|sulfonamide__sul2|tetracycline__tetM|tetracycline__tetD|tetracycline__tetC|tetracycline__tetB	2012	-	Photobacterium damselae	-	PTU-unassigned
JX469828.1	environment	wwtp	2	aminoglycoside__aadA|beta-lactam__OXA-47	2012	-	uncultured bacterium	IncP1	PTU-unassigned
JQ004406.1	soil	-	6	tetracycline__tetA|sulfonamide__sul1|chloramphenicol__catB|chloramphenicol__catB|aminoglycoside__aadA|trimethoprim__dfrA1	2012	-	uncultured bacterium	IncP1	PTU-unassigned
JQ432564.1	waste water treatment plant	-	3	aminoglycoside__aph(3')-I|aminoglycoside__aac(6')-I|beta-lactam__IMP-31	2012	-	uncultured bacterium	-	PTU-unassigned
NC_017807.1	wwtps	soil	-	-	2012	-	Rahnella aquatilis	-	PTU-unassigned
NC_019941.1	flat, laminated microbial mat in a salt	-	-	-	2012	USA	Thioflavicoccus mobilis	-	PTU-unassigned
KC170278.1	creek water	-	-	-	2013	-	uncultured bacterium	-	PTU-unassigned
KC170281.1	creek water	-	-	-	2013	-	uncultured bacterium	IncU	PTU-unassigned
NC_021212.1	Ecology Glacier ice	-	-	-	2013	-	Pseudomonas sp. GLE121	-	PTU-unassigned
KC964606.1	exogenous isolation from estuarine	-	3	aminoglycoside__aadA|sulfonamide__sul1|tetracycline__tetA	2013	-	uncultured bacterium	IncP1	PTU-unassigned
KC964607.1	exogenous isolation from estuarine	-	2	sulfonamide__sul1|tetracycline__tetA	2013	-	uncultured bacterium	IncP1	PTU-unassigned
KC964605.1	exogenous isolation from estuarine	-	3	aminoglycoside__aadA|sulfonamide__sul1|tetracycline__tetA	2013	-	uncultured bacterium	IncP1	PTU-unassigned
CP006582.2	Rice field soil	-	-	-	2014	China: Hubei	Mesorhizobium huakuii	-	PTU-unassigned
NC_025127.1	sediment from coastal aquaculture site	-	3	tetracycline__tetM|tetracycline__tetD|tetracycline__tetB	2014	-	Vibrio sp. 04Ya090	-	PTU-unassigned
NZ_CP012701.1	activated sludge	-	-	-	2015	Japan	Sphingopyxis macrogoltabida	-	PTU-unassigned
CP006879.1	Agricultural field (no beans grown in the 5 previous years)	-	-	-	2015	France: Maine et Loire	Rhizobium gallicum	-	PTU-unassigned
NZ_CP009849.1	aquarium water	-	-	-	2015	South Korea: Busan	Vibrio parahaemolyticus	-	PTU-unassigned
NZ_CP009154.1	environmental sample	-	-	-	2015	Australia	Burkholderia pseudomallei	-	PTU-unassigned
NZ_CP009294.1	mud sediment	not applicable	-	-	2015	South Korea: Ulsan Bay	Novosphingobium pentaromativorans	-	PTU-unassigned
NZ_CP009293.1	mud sediment	not applicable	-	-	2015	South Korea: Ulsan Bay	Novosphingobium pentaromativorans	-	PTU-unassigned
NZ_CP011054.1	Nile Delta Mediterranean Sea surface water	-	-	-	2015	Egypt	Halomonas sp. KO116	-	PTU-unassigned
KT780723.1	river sediment	-	1	beta-lactam__IMI-3	2015	-	uncultured bacterium	IncFII	PTU-unassigned
NZ_CP007015.1	snow	-	-	-	2015	-	Pseudomonas syringae	-	PTU-unassigned
NZ_CP010418.1	soil	-	-	-	2015	USA	Azotobacter chroococcum	-	PTU-unassigned
NZ_CP010957.1	soil	-	-	-	2015	China:Nanjing	Sphingobium sp. YBL2	-	PTU-unassigned
NZ_CP008842.1	soil	-	-	-	2015	South Korea: Maripo beach	Klebsiella michiganensis	IncFII	PTU-unassigned
NZ_CP011506.1	soil	-	-	-	2015	Japan	Burkholderia pyrrocinia	-	PTU-unassigned
NZ_CP009431.1	soil	-	-	-	2015	Japan	Sphingopyxis macrogoltabida	-	PTU-unassigned
NZ_CP008843.1	soil	-	-	-	2015	South Korea: Maripo beach	Klebsiella michiganensis	IncFII	PTU-unassigned
NZ_CP009430.1	soil	-	-	-	2015	Japan	Sphingopyxis macrogoltabida	-	PTU-unassigned
NZ_CP003425.1	soil	Caenorhabditis briggsae	-	-	2015	South Africa:Africa	Serratia sp. SCBI	pSM22	PTU-unassigned
NZ_CP011518.2	Soil litter close to Oxalis sp.	-	-	-	2015	-	Pandoraea oxalativorans	-	PTU-unassigned
NZ_CP011519.2	Soil litter close to Oxalis sp.	-	-	-	2015	-	Pandoraea oxalativorans	-	PTU-unassigned
NZ_CP009123.1	soil sample	-	-	-	2015	Germany: Saxony	Sphingopyxis fribergensis	-	PTU-unassigned
NZ_CP009963.1	soil, mineral horizon	-	-	-	2015	USA: Jug Handle State Natural Reserve, Mendocino county, California, about 160 miles north of San Francisco	Collimonas arenae	-	PTU-unassigned
NZ_CP010898.2	uncultivated field soil	-	-	-	2015	Turkey: Mugla	Pandoraea vervacti	-	PTU-unassigned
NZ_CP009547.1	water	-	-	-	2015	Australia	Burkholderia sp. 2002721687	-	PTU-unassigned
NZ_CP005961.1	natural mineral water	-	-	-	2015	-	Pseudomonas mandelii	-	PTU-unassigned
NZ_CP010872.1	oil contaminated tidal flat	-	-	-	2015	Korea	Confluentimicrobium sp. EMB200-NS6	-	PTU-unassigned
NZ_CP011413.1	salt marsh	-	-	-	2015	USA: Falmouth, MA	Sedimenticola thiotaurini	-	PTU-unassigned
NZ_CP013345.1	activated sludge	-	-	-	2016	Japan: Kyoto	Sphingopyxis macrogoltabida	-	PTU-unassigned
NZ_CP015957.1	environmental	-	-	-	2016	USA: Illinois	Legionella pneumophila	-	PTU-unassigned
NZ_CP015602.1	ENVO:----2-11	-	-	-	2016	Antarctica: Barton Peninsula, King George Island	Pseudomonas antarctica	-	PTU-unassigned
NZ_CP016179.1	Filtered Seawater, -.2-1 micron fraction	-	-	-	2016	USA: Massachusetts	Vibrio breoganii	-	PTU-unassigned
NZ_CP010351.1	Hospital sewage	-	13	rifamycin__ADP-ribosylating transferase_arr|aminoglycoside__aac(6')-I|sulfonamide__sul1|beta-lactam__PER-1|sulfonamide__sul1|aminoglycoside__aph(3')-I|aminoglycoside__aac(3)-II|chloramphenicol__chloramphenicol exporter|multidrug__adeB|aminoglycoside__aph(3'')-I|aminoglycoside__aph(6)-I|tetracycline__tetY|beta-lactam__OXA-58	2016	China: Chengdu	Acinetobacter johnsonii	-	PTU-unassigned
NZ_CP017104.1	nodule from Agricultural field	Phaseolus vulgaris	-	-	2016	Mexico:San Miguel Acuexcomac, state of Puebla	Rhizobium gallicum	-	PTU-unassigned
KU351673.1	River Sediment	-	5	sulfonamide__sul1|trimethoprim__dfrA1|macrolide-lincosamide-streptogramin__ereA|aminoglycoside__aac(6')-I|beta-lactam__TEM-1	2016	-	uncultured bacterium	IncU	PTU-unassigned
NZ_CP013487.1	seawater	-	-	-	2016	USA: Oahu	Vibrio alginolyticus	-	PTU-unassigned
NZ_CP011928.1	seawater	-	-	-	2016	USA: Rutgers	Labrenzia sp. CP4	-	PTU-unassigned
NZ_CP013488.1	seawater	-	-	-	2016	USA: Oahu	Vibrio alginolyticus	-	PTU-unassigned
NZ_CP013339.1	sewage plant sludge	-	-	-	2016	China	Raoultella ornithinolytica	IncFIB	PTU-unassigned
NZ_CP013340.1	sewage plant sludge	-	-	-	2016	China	Raoultella ornithinolytica	-	PTU-unassigned
NZ_CP015008.1	soil	-	-	-	2016	USA	Aminobacter aminovorans	-	PTU-unassigned
NZ_CP017076.1	soil	-	-	-	2016	Hungary	Novosphingobium resinovorum	-	PTU-unassigned
NZ_CP015989.1	soil	-	-	-	2016	South Korea: Suwon	Sphingobium sp. EP60837	-	PTU-unassigned
NZ_CP013266.1	soil	-	-	-	2016	China: Jiangsu	Sphingobium baderi	-	PTU-unassigned
NZ_CP015009.1	soil	-	-	-	2016	USA	Aminobacter aminovorans	-	PTU-unassigned
NZ_CP015007.1	soil	-	-	-	2016	USA	Aminobacter aminovorans	-	PTU-unassigned
NZ_CP013379.1	soil	unknown	-	-	2016	Thailand: Ubon	Burkholderia pseudomultivorans	-	PTU-unassigned
NZ_CP013369.1	soil	unknown	-	-	2016	Thailand: Ubon/Kemarach	Burkholderia ubonensis	-	PTU-unassigned
NZ_CP013415.1	soil	unknown	-	-	2016	Australia: Northern Territory	Burkholderia ubonensis	-	PTU-unassigned
NZ_CP013381.1	water	unknown	-	-	2016	Australia: Northern Territory	Burkholderia sp. Bp5365	-	PTU-unassigned
NZ_CP013003.1	pond water	-	-	-	2016	-	Caulobacter henricii	-	PTU-unassigned
NZ_CP015881.1	silty clay loam soil (pH 6.1)	-	-	-	2016	USA: Hagerstown, Pennsylvania	Ensifer adhaerens	-	PTU-unassigned
CP021184.1	activated sludge of a wastewater treatment facility	-	-	-	2017	China	Sphingomonas wittichii	-	PTU-unassigned
NZ_CP010638.1	clam aquaculture	-	-	-	2017	Spain	Phaeobacter gallaeciensis	-	PTU-unassigned
NZ_CP010640.1	clam aquaculture	-	-	-	2017	Spain	Phaeobacter gallaeciensis	-	PTU-unassigned
NZ_CP010590.1	clam larvae aquaculture	-	-	-	2017	France	Phaeobacter gallaeciensis	-	PTU-unassigned
NZ_CP010679.1	clam larvae aquaculture	-	-	-	2017	Spain	Phaeobacter gallaeciensis	-	PTU-unassigned
NZ_CP010675.1	clam larvae aquaculture	-	-	-	2017	Spain	Phaeobacter gallaeciensis	-	PTU-unassigned
NZ_CP022748.1	electronic waste-contaminated sediment	-	-	-	2017	China: Guiyu	Sphingobium hydrophobicum	-	PTU-unassigned
NZ_CP022750.1	electronic waste-contaminated sediment	-	-	-	2017	China: Guiyu	Sphingobium hydrophobicum	-	PTU-unassigned
NZ_CP014801.1	environmental	-	-	-	2017	Pacific Ocean	Salipiger profundus	-	PTU-unassigned
NZ_CP010647.1	fish aquaculture	-	2	aminoglycoside__aph(6)-I|aminoglycoside__aph(3'')-I	2017	Denmark	Phaeobacter piscinae	-	PTU-unassigned
NZ_CP015585.1	Lake Untersee	-	-	-	2017	Antarctica: Lake Untersee	Roseomonas gilardii	-	PTU-unassigned
NZ_CP022660.1	river water	-	-	-	2017	USA:King City, California	Salmonella enterica	IncFII	PTU-unassigned
NZ_CP021658.1	rock biofilm and bottom sediments	-	-	-	2017	Poland: Zloty Stok	Aeromonas salmonicida	-	PTU-unassigned
NZ_CP021657.1	rock biofilm and bottom sediments	-	-	-	2017	Poland: Zloty Stok	Aeromonas salmonicida	-	PTU-unassigned
NZ_CP021406.1	sediment	-	-	-	2017	Pacific Ocean	Celeribacter manganoxidans	-	PTU-unassigned
NZ_CP022275.1	Sediment around river	-	2	multidrug__mexD|beta-lactam__KPC-2	2017	China:the Shifeng River, Zhejiang Province	Citrobacter freundii	FIA	PTU-unassigned
NZ_CP023440.1	sludge	-	-	-	2017	China: Kenli Petrochemical Plant, Dongying	Thauera sp. K11	-	PTU-unassigned
NZ_CP022994.1	soil	-	-	-	2017	South Korea: Yangju, Gyeonggi-do	Paraburkholderia aromaticivorans	-	PTU-unassigned
NZ_CP022992.1	soil	-	-	-	2017	South Korea: Yangju, Gyeonggi-do	Paraburkholderia aromaticivorans	-	PTU-unassigned
NZ_CP021369.1	soil	-	-	-	2017	USA: North Carolina, Salisbury	Acidovorax carolinensis	-	PTU-unassigned
NZ_AP015030.1	soil	-	-	-	2017	Japan:Kitakyushu	Pseudomonas putida	-	PTU-unassigned
NZ_AP015033.1	soil	-	-	-	2017	Japan:Kitakyushu	Pseudomonas putida	-	PTU-unassigned
NZ_CP020740.1	soil	-	-	-	2017	Japan	[Pseudomonas] mesoacidophila	-	PTU-unassigned
NZ_CP020047.1	soil	-	-	-	2017	missing	Thiomonas intermedia	-	PTU-unassigned
NZ_CP023739.1	soil	-	-	-	2017	United Kingdom:Warwick	Methylosinus trichosporium	-	PTU-unassigned
NZ_CP017759.1	soil	-	-	-	2017	Japan: Tsukuba	Cupriavidus necator	-	PTU-unassigned
NZ_CP020539.1	soil	-	-	-	2017	Austria	Sphingobium herbicidovorans	-	PTU-unassigned
NZ_CP013423.1	soil	unknown	-	-	2017	Australia: Northern Territory	Burkholderia sp. MSMB0852	-	PTU-unassigned
NZ_CP019439.1	Surface seawater	-	-	-	2017	missing	Thioclava nitratireducens	-	PTU-unassigned
NZ_CP020475.1	Top-layer sediments	Skeletonema marinoi strain RO5AC	-	-	2017	Sweden: Oresund	Roseovarius mucosus	-	PTU-unassigned
NZ_CP022419.1	Top-layer sediments	Skeletonema marinoi strain RO5AC	-	-	2017	Sweden: Oresund	Sulfitobacter pseudonitzschiae	-	PTU-unassigned
NZ_CP022422.1	Top-layer sediments	Skeletonema marinoi strain RO5AC	-	-	2017	Sweden: Oresund	Sulfitobacter pseudonitzschiae	-	PTU-unassigned
NZ_CP022158.1	wastewater	-	-	-	2017	Switzerland:Basel	Escherichia coli	IncX5	PTU-unassigned
NZ_CP014690.1	water kefir	-	-	-	2017	Germany: Freising	Gluconobacter albidus	-	PTU-unassigned
NZ_CP022549.1	West sea sediment in South Korea	-	-	-	2017	South Korea	Sphingorhabdus sp. YGSMI21	-	PTU-unassigned
NZ_CP021915.1	sulfidic waters (6- m) from the Peruvian upwelling region	-	-	-	2017	Pacific Ocean	Sagittula sp. P11	-	PTU-unassigned
NZ_CP024924.1	Tianshan mountain	Leontopodium alpinum	-	-	2017	China: Xinjiang	Sphingomonas sp. Cra20	-	PTU-unassigned
NZ_CP030283.1	Broiler chicken farm	-	7	beta-lactam__CTX-M-55|beta-lactam__TEM-1|sulfonamide__sul2|aminoglycoside__aph(3'')-I|aminoglycoside__aph(6)-I|tetracycline__tetracycline_resistance_protein|chloramphenicol__chloramphenicol exporter	2018	China	Escherichia coli	IncX1	PTU-unassigned
NZ_CP010740.1	clam larvae aquaculture	-	2	chloramphenicol__floR|sulfonamide__sul2	2018	Spain	Phaeobacter inhibens	-	PTU-unassigned
NZ_CP010611.1	clam larvae aquaculture	-	-	-	2018	Spain	Phaeobacter inhibens	-	PTU-unassigned
NZ_CP010730.1	clam larvae aquaculture	-	-	-	2018	Spain	Phaeobacter inhibens	-	PTU-unassigned
NZ_CP010737.1	clam larvae aquaculture	-	-	-	2018	Spain	Phaeobacter inhibens	-	PTU-unassigned
NZ_CP010631.1	clam larvae aquaculture	-	-	-	2018	Spain	Phaeobacter inhibens	-	PTU-unassigned
NZ_CP010616.1	clam larvae aquaculture	-	2	chloramphenicol__floR|sulfonamide__sul2	2018	Spain	Phaeobacter inhibens	-	PTU-unassigned
NZ_CP010634.1	clam larvae aquaculture	-	-	-	2018	Spain	Phaeobacter inhibens	-	PTU-unassigned
NZ_CP010764.1	clam larvae aquaculture	-	-	-	2018	Spain	Phaeobacter inhibens	-	PTU-unassigned
NZ_CP010606.1	clam larvae aquaculture	-	-	-	2018	Spain	Phaeobacter inhibens	-	PTU-unassigned
NZ_CP010658.1	clam larvae aquaculture	-	-	-	2018	Spain	Phaeobacter piscinae	-	PTU-unassigned
NZ_CP010615.1	clam larvae aquaculture	-	-	-	2018	Spain	Phaeobacter inhibens	-	PTU-unassigned
NZ_CP010601.1	clam larvae aquaculture	-	-	-	2018	Spain	Phaeobacter inhibens	-	PTU-unassigned
NZ_CP010635.1	clam larvae aquaculture	-	2	chloramphenicol__floR|sulfonamide__sul2	2018	Spain	Phaeobacter inhibens	-	PTU-unassigned
NZ_CP010662.1	clam larvae aquaculture	-	-	-	2018	Spain	Phaeobacter inhibens	-	PTU-unassigned
NZ_CP010619.1	cleaning system aquaculture	-	-	-	2018	Denmark	Phaeobacter inhibens	-	PTU-unassigned
NZ_CP010699.1	cleaning system aquaculture	-	-	-	2018	Denmark	Phaeobacter inhibens	-	PTU-unassigned
NZ_CP010621.1	cleaning system aquaculture	-	-	-	2018	Denmark	Phaeobacter inhibens	-	PTU-unassigned
NZ_CP027301.1	air	not applicable	-	-	2018	Singapore	Serratia marcescens	IncFII	PTU-unassigned
NZ_CP028972.1	Dichlobenil-treated soil sampled from the courtyard of a former plant nursery located above a BAM-contaminated aquifer near Hvidovre	-	-	-	2018	Denmark: Hvidovre	Aminobacter sp. MSH1	-	PTU-unassigned
NZ_CP028971.1	Dichlobenil-treated soil sampled from the courtyard of a former plant nursery located above a BAM-contaminated aquifer near Hvidovre	-	-	-	2018	Denmark: Hvidovre	Aminobacter sp. MSH1	-	PTU-unassigned
NZ_CP022212.1	environmental	Environment	-	-	2018	Missing	Burkholderia gladioli	-	PTU-unassigned
NZ_CP029440.1	Hospital waste water	-	-	-	2018	USA:Virginia	Klebsiella quasipneumoniae	-	PTU-unassigned
NZ_CP029429.1	Hospital waste water	-	7	trimethoprim__dfrA5|sulfonamide__sul1|beta-lactam__KPC-2|aminoglycoside__aac(6')-I|aminoglycoside__aadA|beta-lactam__OXA-9|beta-lactam__TEM-1	2018	USA:Virginia	Klebsiella quasipneumoniae	IncU	PTU-unassigned
NZ_CP029442.1	Hospital waste water	-	5	beta-lactam__KPC-3|sulfonamide__sul1|quinolone__qnrA|sulfonamide__sul1|aminoglycoside__ant(2'')-I	2018	USA:Virginia	Klebsiella quasipneumoniae	pKPC-CAV1321	PTU-unassigned
NZ_CP029439.1	Hospital waste water	-	10	beta-lactam__TEM-1|beta-lactam__OXA-9|aminoglycoside__aadA|aminoglycoside__aac(6')-I|beta-lactam__OXA-9|aminoglycoside__aadA|aminoglycoside__aac(6')-I|beta-lactam__KPC-2|sulfonamide__sul1|trimethoprim__dfrA5	2018	USA:Virginia	Klebsiella quasipneumoniae	IncX5	PTU-unassigned
NZ_CP029431.1	Hospital waste water	-	6	sulfonamide__sul1|aminoglycoside__ant(2'')-I|trimethoprim__dfrA14|beta-lactam__KPC-2|sulfonamide__sul1|quinolone__qnrA	2018	USA:Virginia	Klebsiella quasipneumoniae	pKPC-CAV1321	PTU-unassigned
NZ_CP033874.1	isolated from activated sludge collected at the Gold Bar wastewater treatment facility	-	-	-	2018	Canada: Alberta, Edmonton	Caulobacter sp. FWC26	-	PTU-unassigned
NZ_AP018520.1	marine sediment	-	-	-	2018	Japan:Kagoshima, Kagoshima Bay	Sphingobium sp. YG1	-	PTU-unassigned
NZ_CP031358.1	marine sediment	-	-	-	2018	China: Liandao, Jiangsu	Erythrobacter aureus	-	PTU-unassigned
NZ_CP025811.1	North Sea (surface water)	-	-	-	2018	North Sea	Sulfitobacter sp. SK025	-	PTU-unassigned
NZ_CP033067.1	sea water	-	-	-	2018	China: Penglai	Pseudoalteromonas agarivorans	-	PTU-unassigned
NZ_CP014052.1	seawater	Environment	-	-	2018	Puerto Rico	Vibrio alginolyticus	-	PTU-unassigned
NZ_CP033579.1	seawater	Pyropia yezoensis conchocelis	-	-	2018	China: Ganyu Qu, Jiangsu Province	Vibrio mediterranei	-	PTU-unassigned
NZ_CP019175.1	sediment	-	-	-	2018	USA:VA	Salmonella enterica	IncFII	PTU-unassigned
NZ_CP026382.1	sewage & soil	-	-	-	2018	USA	Sphingopyxis sp. MG	-	PTU-unassigned
NZ_CP029174.1	soil	-	-	-	2018	China: Shanghai	Methylobacterium sp. DM1	-	PTU-unassigned
NZ_AP019010.1	soil	-	-	-	2018	Japan:Tochigi	Serratia marcescens	pSM22	PTU-unassigned
NZ_CP019064.1	soil	-	-	-	2018	India: West Sikkim, East Rathong Glacier	Rahnella sp. ERMR1:05	-	PTU-unassigned
NZ_CP013986.1	soil	-	-	-	2018	Singapore	Klebsiella variicola	IncFIB	PTU-unassigned
NZ_CP019065.1	soil	-	-	-	2018	India: West Sikkim, East Rathong Glacier	Rahnella sp. ERMR1:05	IncFII	PTU-unassigned
NZ_CP026110.1	soil	-	1	aminoglycoside__aph(3')-I	2018	Belgium: Pittem	Paraburkholderia hospita	-	PTU-unassigned
NZ_CP032827.1	soil	-	-	-	2018	Antarctica	Sphingomonas sp. YZ-8	-	PTU-unassigned
NZ_CP024940.1	soil	-	-	-	2018	Netherlands: Hoeven	Paraburkholderia hospita	-	PTU-unassigned
NZ_CP022563.1	soil	-	-	-	2018	China:Chongqing	Pseudomonas monteilii	-	PTU-unassigned
NZ_CP017427.1	soil	-	-	-	2018	China: Hangzhou, Zhejiang	Methylobacterium sp. XJLW	-	PTU-unassigned
NZ_CP032314.1	soil under chromium-containing slag heap	-	-	-	2018	China:Changsha	Pannonibacter phragmitetus	-	PTU-unassigned
NZ_CP028348.1	surface water of Lake Taihu	not applicable	-	-	2018	China	Novosphingobium sp. THN1	-	PTU-unassigned
NZ_CP031468.1	tea plantation soil	-	-	-	2018	China	Paraburkholderia caffeinilytica	-	PTU-unassigned
NZ_CP033229.1	wastewater	-	3	aminoglycoside__ant(2'')-I|aminoglycoside__aadA|sulfonamide__sul1	2018	China: Shanghai	Sphingobium yanoikuyae	-	PTU-unassigned
NZ_CP033228.1	wastewater	-	-	-	2018	China: Shanghai	Sphingobium yanoikuyae	-	PTU-unassigned
NZ_CP028340.1	Wastewater treatment plant	-	3	macrolide-lincosamide-streptogramin__ereA|sulfonamide__sul1|tetracycline__tetA	2018	Germany	Thauera aromatica	IncP1	PTU-unassigned
NZ_CP025802.1	water	-	-	-	2018	China:Jianyang	Yersinia ruckeri	-	PTU-unassigned
NZ_CP028945.1	ocean	-	-	-	2018	Korea	Vibrio sp. dhg	-	PTU-unassigned
NZ_CP024313.1	plant nodule in agricultural field	Phaseolus vulgaris	-	-	2018	Mexico: Huautla Morelos	Rhizobium sp. NXC24	-	PTU-unassigned
NZ_CP024309.1	plant nodule in agricultural field	Phaseolus vulgaris	-	-	2018	Mexico: Huautla Morelos	Sinorhizobium fredii	-	PTU-unassigned
NZ_CP030354.1	podzolic fallow soil sampled from the ARRIAM experimental field	-	-	-	2018	Russia: Saint-Petersburg	Novosphingobium sp. P6W	-	PTU-unassigned
NZ_CP046256.1	activated sludge of wastewater treatment plants	-	-	-	2019	China:Harbin	Sphingobium sp. CAP-1	-	PTU-unassigned
NZ_CP046254.1	activated sludge of wastewater treatment plants	-	-	-	2019	China:Harbin	Sphingobium sp. CAP-1	-	PTU-unassigned
NZ_CP040459.1	anaerobic environments	-	-	-	2019	China: Beijing	Pseudomonas stutzeri	-	PTU-unassigned
NZ_CP041249.1	anodic biofilm of glucose-fed microbial fuel cell originally inoculated with sewage sludge	-	-	-	2019	Japan	Raoultella electrica	IncFII	PTU-unassigned
NZ_CP041251.1	anodic biofilm of glucose-fed microbial fuel cell originally inoculated with sewage sludge	-	-	-	2019	Japan	Raoultella electrica	-	PTU-unassigned
NZ_CP041205.1	Coal mine soil	-	-	-	2019	South Korea: Gangwon-do	Rhizobium sp. NIBRBAC000502774	-	PTU-unassigned
NZ_CP041206.1	Coal mine soil	-	-	-	2019	South Korea: Gangwon-do	Rhizobium sp. NIBRBAC000502774	-	PTU-unassigned
NZ_CP041223.1	Coastal	-	2	chloramphenicol__floR|tetracycline__tetG	2019	China: Xiamen	Porphyrobacter sp. YT40	-	PTU-unassigned
NZ_CP044333.1	Bog sediment	-	-	-	2019	United Kingdom: Mosely	Methylocystis parvus	-	PTU-unassigned
NZ_CP025782.1	Glacial lake sediment	-	-	-	2019	India: Himachal Pradesh, Pangi	Iodobacter fluviatilis	-	PTU-unassigned
NZ_CP037737.1	hospital sink	-	6	beta-lactam__SHV|aminoglycoside__aac(6')-I|aminoglycoside__aadA|sulfonamide__sul1|beta-lactam__KPC-2|beta-lactam__TEM-1	2019	USA:Charlottesville	Citrobacter freundii	IncM1	PTU-unassigned
NZ_CP037738.1	hospital sink	-	-	-	2019	USA:Charlottesville	Citrobacter freundii	IncX5	PTU-unassigned
NZ_CP038272.1	Hot water tap, Geest Office Building	-	-	-	2019	United Kingdom: London, England	Legionella geestiana	-	PTU-unassigned
NZ_CP044329.1	Lake sediment	-	-	-	2019	United Kingdom: Nottingham	Methylocystis rosea	-	PTU-unassigned
NZ_CP038240.1	Marine Biofilm	-	-	-	2019	USA:California	Leisingera sp. NJS201	-	PTU-unassigned
NZ_CP037868.1	mud	-	-	-	2019	Russia: Moscwa river	Hydrogenophaga pseudoflava	-	PTU-unassigned
NZ_CP043555.1	North Park Lake	-	-	-	2019	USA: Pittsburgh	Vibrio cholerae	-	PTU-unassigned
LR606148.1	paddy soil contaminated with arsenic due to geogenic reasons	-	-	-	2019	-	Rhizobium sp. Q54	-	PTU-unassigned
LR606149.1	paddy soil contaminated with arsenic due to geogenic reasons	-	-	-	2019	-	Rhizobium sp. Q54	-	PTU-unassigned
NZ_LR723671.1	Paddy soil under the long-term application of triazophos insecticide	-	-	-	2019	-	Rhizobium flavum	-	PTU-unassigned
NZ_LR723673.1	Paddy soil under the long-term application of triazophos insecticide	-	-	-	2019	-	Rhizobium flavum	-	PTU-unassigned
NZ_CP039643.1	rice paddy soil	-	-	-	2019	Japan	Azospirillum sp. TSA2s	-	PTU-unassigned
NZ_CP044261.1	river surface water	-	-	-	2019	France: Baie de la Fresnaye	Campylobacter armoricus	-	PTU-unassigned
NZ_CP040754.1	seawater	-	-	-	2019	Norway: Svalbard, Kongsfjorden	Sulfitobacter sp. BSw21498	-	PTU-unassigned
NZ_CP034568.1	seawater	not collected	-	-	2019	China	Vibrio parahaemolyticus	-	PTU-unassigned
NZ_CP034812.1	sediment	-	-	-	2019	Arctic Ocean	Paracoccus sp. Arc7-R13	-	PTU-unassigned
NZ_CP038275.1	sediment	-	-	-	2019	China:Zhengzhou	Raoultella ornithinolytica	IncFIA	PTU-unassigned
NZ_CP037863.1	sediment	-	-	-	2019	China:Huangshi	Citrobacter sp. LY-1	-	PTU-unassigned
NZ_CP034781.1	soil	-	-	-	2019	Antarctica: Deception Island	Pseudomonas sp. MPC6	-	PTU-unassigned
NZ_CP034782.1	soil	-	-	-	2019	Antarctica: Deception Island	Pseudomonas sp. MPC6	-	PTU-unassigned
NZ_CP040642.1	soil	-	-	-	2019	China:Guangzhou Guangdong	Agrobacterium sp. T29	-	PTU-unassigned
NZ_CP042167.1	soil	-	-	-	2019	China	Burkholderia contaminans	-	PTU-unassigned
NZ_CP040097.1	soil	-	-	-	2019	China	Pantoea sp. SO10	-	PTU-unassigned
NZ_CP032705.1	soil	-	-	-	2019	Singapore:Jurong Island	Pantoea dispersa	-	PTU-unassigned
NZ_CP037949.1	soil	-	-	-	2019	China:Shaanxi Qingling mountain	Erwinia sp. QL-Z3	-	PTU-unassigned
NZ_CP045223.1	soil	-	-	-	2019	China	Achromobacter xylosoxidans	-	PTU-unassigned
NZ_CP035502.1	soil	-	-	-	2019	South Korea	Sphingosinicella sp. BN140058	-	PTU-unassigned
NZ_CP042181.1	soil	-	-	-	2019	USA: Hickory Corners, MI	Pseudomonas sp. KBS0802	-	PTU-unassigned
NZ_CP042168.1	soil	-	-	-	2019	China	Burkholderia contaminans	-	PTU-unassigned
NZ_CP032704.1	soil	-	-	-	2019	Singapore:Jurong Island	Pantoea dispersa	-	PTU-unassigned
NZ_CP031696.1	soil core	-	-	-	2019	USA: Alaska, Fairbanks	Erwinia billingiae	-	PTU-unassigned
NZ_CP045800.1	stream water	-	-	-	2019	-	Pseudomonas syringae	-	PTU-unassigned
NZ_CP045343.1	Surface of a polyethylene microplastic particle present in tank 6 of a marine aquarium containing stony-coral fragments and water maintained at 26 degree C	-	-	-	2019	Germany: Animal Facility, Justus-Liebig-University, Giessen	Vibrio sp. THAF190c	-	PTU-unassigned
NZ_CP046067.1	Surface of a polyethylene microplastic particle present in tank 6 of a marine aquarium containing stony-coral fragments and water maintained at 26 degree C	-	-	-	2019	Germany: Animal Facility, Justus-Liebig-University, Giessen	Vibrio sp. THAF191d	-	PTU-unassigned
NZ_CP045400.1	Surface of a polyethylene microplastic particle present in tank 6 of a marine aquarium containing stony-coral fragments and water maintained at 26 degree C	-	-	-	2019	Germany: Animal Facility, Justus-Liebig-University, Giessen	Halomonas sp. THAF12	-	PTU-unassigned
NZ_CP046164.1	Surface of a polyethylene microplastic particle present in tank 6 of a marine aquarium containing stony-coral fragments and water maintained at 26 degree C	-	-	-	2019	Germany: Animal Facility, Justus-Liebig-University, Giessen	Vibrio sp. THAF191c	-	PTU-unassigned
NZ_CP045330.1	Surface of a polyethylene microplastic particle present in tank 6 of a marine aquarium containing stony-coral fragments and water maintained at 26 degree C	-	-	-	2019	Germany: Animal Facility, Justus-Liebig-University, Giessen	Labrenzia sp. THAF191b	-	PTU-unassigned
NZ_CP045347.1	Surface of a polyethylene microplastic particle present in tank 6 of a marine aquarium containing stony-coral fragments and water maintained at 26 degree C	-	-	-	2019	Germany: Animal Facility, Justus-Liebig-University, Giessen	Labrenzia sp. THAF187b	-	PTU-unassigned
NZ_CP045386.1	Surface of a polyethylene microplastic particle present in tank 6 of a marine aquarium containing stony-coral fragments and water maintained at 26 degree C	-	-	-	2019	Germany: Animal Facility, Justus-Liebig-University, Giessen	Ruegeria sp. THAF33	-	PTU-unassigned
NZ_CP045362.1	Surface of a polyethylene microplastic particle present in tank 6 of a marine aquarium containing stony-coral fragments and water maintained at 26 degree C	-	-	-	2019	Germany: Animal Facility, Justus-Liebig-University, Giessen	Roseivivax sp. THAF40	-	PTU-unassigned
NZ_CP045346.1	Surface of a polyethylene microplastic particle present in tank 6 of a marine aquarium containing stony-coral fragments and water maintained at 26 degree C	-	-	-	2019	Germany: Animal Facility, Justus-Liebig-University, Giessen	Labrenzia sp. THAF187b	-	PTU-unassigned
NZ_CP045382.1	Surface of a polyethylene microplastic particle present in tank 6 of a marine aquarium containing stony-coral fragments and water maintained at 26 degree C	-	-	-	2019	Germany: Animal Facility, Justus-Liebig-University, Giessen	Labrenzia sp. THAF35	-	PTU-unassigned
NZ_CP045375.1	Surface of a polyethylene microplastic particle present in tank 6 of a marine aquarium containing stony-coral fragments and water maintained at 26 degree C	-	-	-	2019	Germany: Animal Facility, Justus-Liebig-University, Giessen	Sulfitobacter sp. THAF37	-	PTU-unassigned
NZ_CP045405.1	Surface of a polyethylene microplastic particle present in tank 6 of a marine aquarium containing stony-coral fragments and water maintained at 26 degree C	-	-	-	2019	Germany: Animal Facility, Justus-Liebig-University, Giessen	Roseovarius sp. THAF9	-	PTU-unassigned
NZ_CP045336.1	Surface of a polyethylene microplastic particle present in tank 6 of a marine aquarium containing stony-coral fragments and water maintained at 26 degree C	-	-	-	2019	Germany: Animal Facility, Justus-Liebig-University, Giessen	Labrenzia sp. THAF191a	-	PTU-unassigned
NZ_CP045394.1	Surface of a polyethylene microplastic particle present in tank 6 of a marine aquarium containing stony-coral fragments and water maintained at 26 degree C	-	-	-	2019	Germany: Animal Facility, Justus-Liebig-University, Giessen	Roseovarius sp. THAF27	-	PTU-unassigned
NZ_CP045408.1	Surface of a polyethylene microplastic particle present in tank 6 of a marine aquarium containing stony-coral fragments and water maintained at 26 degree C	-	-	-	2019	Germany: Animal Facility, Justus-Liebig-University, Giessen	Roseovarius sp. THAF9	-	PTU-unassigned
NZ_CP045334.1	Surface of a polyethylene microplastic particle present in tank 6 of a marine aquarium containing stony-coral fragments and water maintained at 26 degree C	-	-	-	2019	Germany: Animal Facility, Justus-Liebig-University, Giessen	Labrenzia sp. THAF191a	-	PTU-unassigned
NZ_CP045321.1	Surface of a polyethylene microplastic particle present in tank 6 of a marine aquarium containing stony-coral fragments and water maintained at 26 degree C	-	-	-	2019	Germany: Animal Facility, Justus-Liebig-University, Giessen	Roseivivax sp. THAF197b	-	PTU-unassigned
NZ_CP045390.1	Surface of a polyethylene microplastic particle present in tank 6 of a marine aquarium containing stony-coral fragments and water maintained at 26 degree C	-	-	-	2019	Germany: Animal Facility, Justus-Liebig-University, Giessen	Roseivivax sp. THAF30	-	PTU-unassigned
NZ_CP045320.1	Surface of a polyethylene microplastic particle present in tank 6 of a marine aquarium containing stony-coral fragments and water maintained at 26 degree C	-	-	-	2019	Germany: Animal Facility, Justus-Liebig-University, Giessen	Roseivivax sp. THAF197b	-	PTU-unassigned
NZ_CP045411.1	Surface of a polyethylene microplastic particle present in tank 6 of a marine aquarium containing stony-coral fragments and water maintained at 26 degree C	-	-	-	2019	Germany: Animal Facility, Justus-Liebig-University, Giessen	Roseovarius sp. THAF8	-	PTU-unassigned
NZ_CP045331.1	Surface of a polyethylene microplastic particle present in tank 6 of a marine aquarium containing stony-coral fragments and water maintained at 26 degree C	-	-	-	2019	Germany: Animal Facility, Justus-Liebig-University, Giessen	Labrenzia sp. THAF191b	-	PTU-unassigned
NZ_CP045357.1	Surface of a sandy sediment particle present in tank 6 of a marine aquarium containing stony-coral fragments and water maintained at 26 degree C	-	-	-	2019	Germany: Animal Facility, Justus-Liebig-University, Giessen	Vibrio sp. THAF64	-	PTU-unassigned
NZ_CP039328.1	Treated sewage effluent	-	-	-	2019	United Kingdom: Cholsey Sewage Treatment Works	Citrobacter portucalensis	IncR	PTU-unassigned
NZ_AP019631.1	water	-	-	-	2019	Japan:Osaka	Enterobacter asburiae	IncFII	PTU-unassigned
NZ_CP041714.1	water	-	-	-	2019	France	Legionella geestiana	-	PTU-unassigned
NZ_CP037914.1	water column of an alpine lake	-	-	-	2019	Austria: lake Gossenkoellesee, Tyrolean Alps	Sphingomonas sp. AAP5	-	PTU-unassigned
NZ_CP041018.1	Water of rice field	-	-	-	2019	Philippines	Sphingobium fuliginis	-	PTU-unassigned
NZ_AP021877.1	shallow marine sediment	-	-	-	2019	Japan:Tokyo;Tokyo Bay	Desulfosarcina ovata	-	PTU-unassigned
NZ_CP063448.1	activated sludge	-	1	sulfonamide__sul1	2020	China: Jiangsu	Novosphingobium sp. ES2-1	-	PTU-unassigned
NZ_CP051517.1	Alpine forest soil	-	-	-	2020	Italy: 7 km north of Bozen/Bolzano below the Rittner Horn, South Tyrol	Paraburkholderia aromaticivorans	-	PTU-unassigned
NZ_CP061776.1	Breeding wastewater	-	-	-	2020	China: Guangzhou,Guangdong	Ochrobactrum sp. MT180101	-	PTU-unassigned
NZ_CP044551.1	agricultural waste material	-	-	-	2020	Belgium: Roeselare	Hydrogenophaga sp. BPS33	-	PTU-unassigned
MN536506.1	agricultural waste material	-	-	-	2020	-	uncultured bacterium	-	PTU-unassigned
NZ_CP060389.1	Antarctic soil	-	-	-	2020	Antarctica	Sphingobium sp. KCTC 72723	-	PTU-unassigned
NZ_CP059577.1	Biofilm - potable water	-	2	beta-lactam__mecI|beta-lactam__OXA-29	2020	Canada: Pine Creek	Legionella sp. PC997	-	PTU-unassigned
NZ_CP059578.1	Biofilm - potable water	-	-	-	2020	Canada: Pine Creek	Legionella sp. PC997	-	PTU-unassigned
NZ_CP059401.1	Biofilm - potable water	-	-	-	2020	Canada: Pine Creek	Legionella sp. PC1000	-	PTU-unassigned
NZ_CP043574.1	biofilm reactor	-	9	aminoglycoside__aac(6')-II|trimethoprim__dfrB2|macrolide-lincosamide-streptogramin__mphA|sulfonamide__sul1|tetracycline__tetG|aminoglycoside__aph(6)-I|aminoglycoside__aph(3'')-I|sulfonamide__sul1|chloramphenicol__catB	2020	China	Comamonas testosteroni	-	PTU-unassigned
NZ_CP048352.1	environment	-	-	-	2020	Switzerland	Raoultella ornithinolytica	IncFIB	PTU-unassigned
NZ_CP056386.1	Freshwater sample from downstream of wastewater treatment plant	-	-	-	2020	United Kingdom	Klebsiella pneumoniae	IncFIB	PTU-unassigned
NZ_CP056856.1	Freshwater sample from downstream of wastewater treatment plant	-	-	-	2020	United Kingdom	Klebsiella pneumoniae	IncN	PTU-unassigned
NZ_CP056146.1	Freshwater sample from downstream of wastewater treatment plant	-	-	-	2020	United Kingdom	Klebsiella variicola	IncFIB	PTU-unassigned
NZ_CP056851.1	Freshwater sample from downstream of wastewater treatment plant	-	-	-	2020	United Kingdom	Citrobacter freundii	IncFII	PTU-unassigned
NZ_CP056271.1	Freshwater sample from downstream of wastewater treatment plant	-	-	-	2020	United Kingdom	Citrobacter sp. RHBSTW-00881	IncX5	PTU-unassigned
NZ_CP056853.1	Freshwater sample from downstream of wastewater treatment plant	-	-	-	2020	United Kingdom	Citrobacter freundii	-	PTU-unassigned
NZ_CP056553.1	Freshwater sample from downstream of wastewater treatment plant	-	-	-	2020	United Kingdom	Enterobacter sp. RHBSTW-00422	IncFIA	PTU-unassigned
CP056461.1	Freshwater sample from downstream of wastewater treatment plant	-	-	-	2020	United Kingdom	Enterobacter cloacae	IncFIB	PTU-unassigned
NZ_CP055584.1	Freshwater sample from downstream of wastewater treatment plant	-	-	-	2020	United Kingdom	Citrobacter freundii	-	PTU-unassigned
NZ_CP056698.1	Freshwater sample from downstream of wastewater treatment plant	-	-	-	2020	United Kingdom	Escherichia marmotae	IncFIB	PTU-unassigned
NZ_CP058182.1	Freshwater sample from downstream of wastewater treatment plant	-	-	-	2020	United Kingdom	Klebsiella grimontii	Col	PTU-unassigned
NZ_CP056532.1	Freshwater sample from downstream of wastewater treatment plant	-	-	-	2020	United Kingdom	Klebsiella pneumoniae	IncFIB	PTU-unassigned
NZ_CP058183.1	Freshwater sample from downstream of wastewater treatment plant	-	-	-	2020	United Kingdom	Klebsiella grimontii	IncFII	PTU-unassigned
CP056464.1	Freshwater sample from downstream of wastewater treatment plant	-	-	-	2020	United Kingdom	Enterobacter cloacae	-	PTU-unassigned
NZ_CP058154.1	Freshwater sample from downstream of wastewater treatment plant	-	-	-	2020	United Kingdom	Enterobacter hormaechei	IncFII	PTU-unassigned
NZ_CP056467.1	Freshwater sample from downstream of wastewater treatment plant	-	-	-	2020	United Kingdom	Citrobacter freundii	-	PTU-unassigned
NZ_CP056324.1	Freshwater sample from downstream of wastewater treatment plant	-	-	-	2020	United Kingdom	Citrobacter sp. RHBSTW-00821	IncU	PTU-unassigned
CP056540.1	Freshwater sample from downstream of wastewater treatment plant	-	-	-	2020	United Kingdom	Klebsiella oxytoca	IncFIB	PTU-unassigned
NZ_CP055326.1	Freshwater sample from upstream of wastewater treatment plant	-	-	-	2020	United Kingdom	Klebsiella michiganensis	IncA	PTU-unassigned
NZ_CP055318.1	Freshwater sample from upstream of wastewater treatment plant	-	-	-	2020	United Kingdom	Klebsiella grimontii	IncFII	PTU-unassigned
CP056643.1	Freshwater sample from upstream of wastewater treatment plant	-	-	-	2020	United Kingdom	Escherichia coli	IncFIB	PTU-unassigned
NZ_CP056166.1	Freshwater sample from upstream of wastewater treatment plant	-	-	-	2020	United Kingdom	Escherichia marmotae	IncFII	PTU-unassigned
NZ_CP055328.1	Freshwater sample from upstream of wastewater treatment plant	-	-	-	2020	United Kingdom	Klebsiella michiganensis	IncFII	PTU-unassigned
NZ_CP056718.1	Freshwater sample from upstream of wastewater treatment plant	-	-	-	2020	United Kingdom	Citrobacter sp. RHBSTW-00599	IncFIA	PTU-unassigned
NZ_CP058120.1	Freshwater sample from upstream of wastewater treatment plant	-	-	-	2020	United Kingdom	Klebsiella michiganensis	IncFIB	PTU-unassigned
NZ_CP056160.1	Freshwater sample from upstream of wastewater treatment plant	-	-	-	2020	United Kingdom	Escherichia marmotae	IncI1-I	PTU-unassigned
NZ_CP056712.1	Freshwater sample from upstream of wastewater treatment plant	-	-	-	2020	United Kingdom	Enterobacter asburiae	IncFII	PTU-unassigned
NZ_CP056394.1	Freshwater sample from upstream of wastewater treatment plant	-	-	-	2020	United Kingdom	Enterobacter sp. RHBSTW-00593	IncFII	PTU-unassigned
CP056557.1	Freshwater sample from upstream of wastewater treatment plant	-	-	-	2020	United Kingdom	Escherichia coli	IncI1-I	PTU-unassigned
CP056558.1	Freshwater sample from upstream of wastewater treatment plant	-	-	-	2020	United Kingdom	Escherichia coli	IncFIC	PTU-unassigned
AP022432.1	hospital sewage	-	-	-	2020	Japan:Tokyo	Enterobacter kobei	-	PTU-unassigned
AP022496.1	hospital sewage	-	-	-	2020	Japan:Tokyo	Citrobacter portucalensis	Col	PTU-unassigned
AP022439.1	hospital sewage	-	6	sulfonamide__sul1|quinolone__qnrA|sulfonamide__sul1|aminoglycoside__aadA|aminoglycoside__aac(6')-I|beta-lactam__SHV-5	2020	Japan:Tokyo	Raoultella planticola	IncR	PTU-unassigned
AP022501.1	hospital sewage	-	6	aminoglycoside__aac(6')-I|aminoglycoside__aadA|sulfonamide__sul1|quinolone__qnrA|sulfonamide__sul1|beta-lactam__SHV-5	2020	Japan:Tokyo	Enterobacter kobei	-	PTU-unassigned
AP022403.1	hospital sewage	-	-	-	2020	Japan:Tokyo	Citrobacter portucalensis	-	PTU-unassigned
AP022476.1	hospital sewage	-	3	beta-lactam__OXA-2|beta-lactam__IMP-11|sulfonamide__sul1	2020	Japan:Tokyo	Pseudomonas monteilii	-	PTU-unassigned
NZ_AP022840.1	lake sediment	-	-	-	2020	Antarctica:Skarvsnes, Naga-Ike lake	Legionella sp. TUM19329	-	PTU-unassigned
NZ_LR594668.1	linuron-contaminated soil	-	-	-	2020	-	Variovorax sp. SRS16	-	PTU-unassigned
NZ_LR594661.1	linuron-contaminated soil	-	-	-	2020	-	Variovorax sp. PBL-H6	-	PTU-unassigned
NZ_LR594677.1	linuron-contaminated soil	-	-	-	2020	-	Variovorax sp. PBS-H4	-	PTU-unassigned
NZ_CP060054.1	marine sediment	-	-	-	2020	China	Croceicoccus marinus	-	PTU-unassigned
NZ_CP054859.1	mine sediment	-	-	-	2020	USA: Minnesota	Martelella sp. NC18	-	PTU-unassigned
NZ_CP050138.1	mineral salt medium	-	-	-	2020	China: Shenzhen	Sphingomonas sp. CL5.1	-	PTU-unassigned
NZ_CP046903.1	particulate matter	-	-	-	2020	South Korea: Daejeon	Pseudomonas stutzeri	-	PTU-unassigned
NZ_CP054863.1	Soudan mine sediment	-	-	-	2020	USA: Minnesota	Martelella sp. NC20	-	PTU-unassigned
NZ_MT230372.1	river	-	-	-	2020	France	Escherichia coli	-	PTU-unassigned
NZ_CP053023.1	River sediment contaminated by e-waste	-	-	-	2020	China: Guangdong province	Sphingobium yanoikuyae	-	PTU-unassigned
NZ_AP022299.1	sea water	-	-	-	2020	Japan:Tokyo	Escherichia coli	IncFII	PTU-unassigned
NZ_AP022338.1	sea water	-	-	-	2020	Japan:Chiba, Boso Peninsula	Mameliella alba	-	PTU-unassigned
NZ_CP051489.1	seawater	-	-	-	2020	Hong Kong	Kosakonia sp. SMBL-WEM22	-	PTU-unassigned
NZ_CP049815.1	seawater in intertidal zone	-	-	-	2020	China: zhoushan	Monaibacterium sp. ALG8	-	PTU-unassigned
NZ_CP049814.1	seawater in intertidal zone	-	-	-	2020	China: zhoushan	Monaibacterium sp. ALG8	-	PTU-unassigned
NZ_CP049041.1	Seawater recirculating aquaculture system biofilter	-	-	-	2020	South Korea: Busan	Pseudohalocynthiibacter aestuariivivens	-	PTU-unassigned
NZ_CP062805.1	Sediment of a freshwater pond enriched in a fixed-bed reactor with 2,6-dichlorophenol as sole carbon and energy source	-	-	-	2020	France: Amponville	Cupriavidus basilensis	-	PTU-unassigned
NZ_CP058653.1	Sewage	-	4	beta-lactam__TEM-135|tetracycline__tetA|quinolone__qnrS|trimethoprim__dfrA14	2020	China: Chengdu, Sichuan	Escherichia coli	IncN	PTU-unassigned
NZ_CP054603.1	Shallow sea, symbiosis with algae	-	-	-	2020	China: Shandong,Qingdao	Sulfitobacter pseudonitzschiae	-	PTU-unassigned
NZ_CP054607.1	Shallow sea, symbiosis with algae	-	-	-	2020	China: Shandong,Qingdao	Sulfitobacter pseudonitzschiae	-	PTU-unassigned
NZ_CP047222.1	sludge	-	-	-	2020	China:Guangdong	Sphingobium yanoikuyae	-	PTU-unassigned
NZ_CP047221.1	sludge	-	-	-	2020	China:Guangdong	Sphingobium yanoikuyae	-	PTU-unassigned
NZ_CP047219.1	sludge	-	-	-	2020	China:Guangdong	Sphingobium yanoikuyae	-	PTU-unassigned
NZ_CP038450.1	sludge from bioreactor treating oxytetracycline bearing wastewater	-	7	chloramphenicol__catB|beta-lactam__OXA-1|aminoglycoside__aac(6')-I|multidrug__mexD|tetracycline__tetE|sulfonamide__sul1|rifamycin__ADP-ribosylating transferase_arr	2020	China: Beijing	Aeromonas media	-	PTU-unassigned
CP039627.1	sludge from bioreactor treating oxytetracycline bearing wastewater	sludge	8	multidrug__mexD|multidrug__mexD|aminoglycoside__aac(6')-I|beta-lactam__OXA-1|chloramphenicol__catB|rifamycin__ADP-ribosylating transferase_arr|sulfonamide__sul1|tetracycline__tetE	2020	China: Beijing	Aeromonas caviae	-	PTU-unassigned
CP039629.1	sludge from bioreactor treating oxytetracycline bearing wastewater	sludge	7	multidrug__mexD|aminoglycoside__aac(6')-I|beta-lactam__OXA-1|chloramphenicol__catB|rifamycin__ADP-ribosylating transferase_arr|sulfonamide__sul1|tetracycline__tetE	2020	China: Beijing	Aeromonas caviae	-	PTU-unassigned
CP039630.1	sludge from bioreactor treating oxytetracycline bearing wastewater	sludge	-	-	2020	China: Beijing	Aeromonas caviae	-	PTU-unassigned
NZ_AP022334.1	soil	-	-	-	2020	Japan:Chiba	Methylosinus sp. C49	-	PTU-unassigned
NZ_CP049319.1	soil	-	-	-	2020	not collected	Caballeronia sp. SBC2	-	PTU-unassigned
NZ_CP049321.1	soil	-	-	-	2020	not collected	Caballeronia sp. SBC2	-	PTU-unassigned
NZ_CP048424.1	soil	-	-	-	2020	South Korea	Rhizobium daejeonense	-	PTU-unassigned
NZ_CP060200.1	soil	-	-	-	2020	China	Aminobacter sp. MDW-2	-	PTU-unassigned
NZ_CP049245.1	soil	-	-	-	2020	South Korea	Rhizobium pseudoryzae	-	PTU-unassigned
NZ_CP059897.1	soil	-	-	-	2020	China	Ciceribacter thiooxidans	-	PTU-unassigned
NZ_CP048419.1	soil	-	-	-	2020	South Korea	Sphingomonas insulae	-	PTU-unassigned
NZ_CP043640.1	soil	-	-	-	2020	Antarctica: Wilkes tip	Sphingomonas sp. NBWT7	-	PTU-unassigned
NZ_CP062114.1	soil	-	-	-	2020	France	Aminobacter sp. SR38	-	PTU-unassigned
NZ_CP049322.1	soil	-	-	-	2020	not collected	Caballeronia sp. SBC2	-	PTU-unassigned
NZ_CP060042.1	soil	-	-	-	2020	India: New Delhi	Burkholderia cenocepacia	-	PTU-unassigned
NZ_CP060123.1	soil	-	-	-	2020	South Korea: Gimhae	Sphingobium yanoikuyae	-	PTU-unassigned
NZ_CP060125.1	soil	-	-	-	2020	South Korea: Gimhae	Sphingobium yanoikuyae	-	PTU-unassigned
NZ_CP054255.1	soil	-	-	-	2020	China: Changchun	Klebsiella variicola	IncFIB	PTU-unassigned
NZ_CP044976.1	soil [BTO:---38-9]	-	-	-	2020	Belgium: Halen	Hydrogenophaga sp. PBL-H3	-	PTU-unassigned
NZ_CP044977.1	soil [BTO:---38-9]	-	-	-	2020	Belgium: Halen	Hydrogenophaga sp. PBL-H3	-	PTU-unassigned
NZ_CP044974.1	soil [BTO:---38-9]	-	-	-	2020	Belgium: Halen	Hydrogenophaga sp. PBL-H3	-	PTU-unassigned
CP045668.1	Stream water	-	-	-	2020	USA: Great Smoky Mountains National Park	Enterobacteriaceae bacterium Kacie_13	-	PTU-unassigned
NZ_CP044404.1	surface water	-	1	beta-lactam__TEM-1	2020	Norway:Aas	Escherichia coli	IncFIB	PTU-unassigned
NZ_CP044405.1	surface water	-	-	-	2020	Norway:Aas	Escherichia coli	-	PTU-unassigned
NZ_CP047611.1	surface water	-	-	-	2020	Norway:Aas	Escherichia coli	-	PTU-unassigned
NZ_CP046873.1	Taihu New City Sewage Treatment Plant	-	13	tetracycline__tetA|aminoglycoside__aac(6')-I|beta-lactam__OXA-10|aminoglycoside__aadA|trimethoprim__dfrA14|tetracycline__tetA|aminoglycoside__aac(6')-I|beta-lactam__OXA-10|aminoglycoside__aadA|trimethoprim__dfrA14|aminoglycoside__aph(3'')-I|aminoglycoside__aph(6)-I|aminoglycoside__aac(3)-II	2020	China:Jiangsu	Pseudomonas putida	IncP6	PTU-unassigned
NZ_AP022114.1	wastewater	-	-	-	2020	Japan:Tokyo	Klebsiella quasipneumoniae	IncFII	PTU-unassigned
NZ_AP022008.1	wastewater	-	-	-	2020	Japan:Tokyo	Klebsiella quasipneumoniae	IncFII	PTU-unassigned
NZ_AP022018.1	wastewater	-	4	beta-lactam__GES-4|chloramphenicol__catB|aminoglycoside__aac(6')-31|sulfonamide__sul1	2020	Japan:Tokyo	Klebsiella quasipneumoniae	FII	PTU-unassigned
NZ_AP021970.1	wastewater	-	6	beta-lactam__CTX-M-14|aminoglycoside__aac(3)-II|quinolone__qnrS|sulfonamide__sul1|trimethoprim__dfrA1|tetracycline__tetA	2020	Japan:Tokyo	Raoultella ornithinolytica	IncFIB	PTU-unassigned
NZ_AP022255.1	wastewater	-	1	beta-lactam__CTX-M	2020	Japan:Tokyo	Aeromonas caviae	-	PTU-unassigned
NZ_AP022158.1	wastewater	-	5	tetracycline__tetA|trimethoprim__dfrA1|sulfonamide__sul1|quinolone__qnrS|beta-lactam__CTX-M-14	2020	Japan:Tokyo	Klebsiella pneumoniae	IncFIB	PTU-unassigned
NZ_AP022116.1	wastewater	-	-	-	2020	Japan:Tokyo	Klebsiella quasipneumoniae	FII	PTU-unassigned
NZ_AP021985.1	wastewater	-	6	aminoglycoside__aph(3'')-I|aminoglycoside__aph(6)-I|beta-lactam__GES-4|chloramphenicol__catB|aminoglycoside__aac(6')-31|sulfonamide__sul1	2020	Japan:Tokyo	Raoultella ornithinolytica	FII	PTU-unassigned
NZ_AP022017.1	wastewater	-	4	beta-lactam__GES-4|chloramphenicol__catB|aminoglycoside__aac(6')-31|sulfonamide__sul1	2020	Japan:Tokyo	Klebsiella quasipneumoniae	IncFII	PTU-unassigned
NZ_AP021955.1	wastewater	-	-	-	2020	Japan:Tokyo	Klebsiella quasipneumoniae	IncFII	PTU-unassigned
NZ_AP022271.1	wastewater	-	7	trimethoprim__dfrA14|sulfonamide__sul2|aminoglycoside__aph(3'')-I|aminoglycoside__aph(6)-I|chloramphenicol__chloramphenicol exporter|tetracycline__tetA|quinolone__qnrS	2020	Japan:Tokyo	Raoultella ornithinolytica	IncFII	PTU-unassigned
NZ_AP022288.1	wastewater	-	1	beta-lactam__TEM-1	2020	Japan:Tokyo	Escherichia coli	IncFIB	PTU-unassigned
NZ_AP022007.1	wastewater	-	-	-	2020	Japan:Tokyo	Klebsiella quasipneumoniae	FII	PTU-unassigned
NZ_AP022022.1	wastewater	-	-	-	2020	Japan:Tokyo	Klebsiella sp. WP3-S18-ESBL-05	-	PTU-unassigned
NZ_AP021930.1	wastewater	-	-	-	2020	Japan:Tokyo	Klebsiella pneumoniae	IncFII	PTU-unassigned
NZ_AP022275.1	wastewater	-	-	-	2020	Japan:Tokyo	Enterobacter cloacae	-	PTU-unassigned
NZ_AP021953.1	wastewater	-	4	beta-lactam__GES-4|chloramphenicol__catB|aminoglycoside__aac(6')-31|sulfonamide__sul1	2020	Japan:Tokyo	Klebsiella quasipneumoniae	IncFII	PTU-unassigned
CP056561.1	Wastewater effluent sample	-	-	-	2020	United Kingdom	Enterobacter cloacae	IncFII	PTU-unassigned
CP056177.1	Wastewater effluent sample	-	-	-	2020	United Kingdom	Enterobacter roggenkampii	-	PTU-unassigned
CP056811.1	Wastewater effluent sample	-	-	-	2020	United Kingdom	Escherichia coli	IncFIB	PTU-unassigned
NZ_CP058161.1	Wastewater effluent sample	-	-	-	2020	United Kingdom	Enterobacter hormaechei	IncFII	PTU-unassigned
CP056175.1	Wastewater effluent sample	-	-	-	2020	United Kingdom	Enterobacter roggenkampii	IncFIB	PTU-unassigned
NZ_CP056485.1	Wastewater effluent sample	-	-	-	2020	United Kingdom	Klebsiella sp. RHBSTW-00464	IncFII	PTU-unassigned
NZ_CP056720.1	Wastewater effluent sample	-	-	-	2020	United Kingdom	Enterobacter hormaechei	IncFIB	PTU-unassigned
NZ_CP056187.1	Wastewater effluent sample	-	-	-	2020	United Kingdom	Citrobacter sp. RHBSTW-01013	IncX3	PTU-unassigned
NZ_CP055510.1	Wastewater effluent sample	-	-	-	2020	United Kingdom	Klebsiella pneumoniae	IncFIB	PTU-unassigned
NZ_CP055540.1	Wastewater effluent sample	-	-	-	2020	United Kingdom	Citrobacter freundii	IncFII	PTU-unassigned
NZ_CP055512.1	Wastewater effluent sample	-	-	-	2020	United Kingdom	Klebsiella pneumoniae	IncFII	PTU-unassigned
NZ_CP056186.1	Wastewater effluent sample	-	-	-	2020	United Kingdom	Citrobacter sp. RHBSTW-01013	IncFII	PTU-unassigned
NZ_CP056687.1	Wastewater influent sample	-	-	-	2020	United Kingdom	Klebsiella grimontii	IncFII	PTU-unassigned
CP056903.1	Wastewater influent sample	-	-	-	2020	United Kingdom	Escherichia coli	IncFIC	PTU-unassigned
CP056614.1	Wastewater influent sample	-	-	-	2020	United Kingdom	Escherichia coli	IncFIC	PTU-unassigned
NZ_CP056434.1	Wastewater influent sample	-	-	-	2020	United Kingdom	Klebsiella pneumoniae	IncR	PTU-unassigned
NZ_CP056885.1	Wastewater influent sample	-	4	beta-lactam__SHV-5|macrolide-lincosamide-streptogramin__mphA|beta-lactam__TEM-68|aminoglycoside__aac(3)-II	2020	United Kingdom	Klebsiella pneumoniae	IncFII	PTU-unassigned
CP056605.1	Wastewater influent sample	-	-	-	2020	United Kingdom	Escherichia coli	IncFIB	PTU-unassigned
NZ_CP056254.1	Wastewater influent sample	-	-	-	2020	United Kingdom	Citrobacter sp. RHBSTW-00903	IncX5	PTU-unassigned
NZ_CP056684.1	Wastewater influent sample	-	-	-	2020	United Kingdom	Klebsiella grimontii	IncFII	PTU-unassigned
CP056582.1	Wastewater influent sample	-	-	-	2020	United Kingdom	Klebsiella oxytoca	IncFIB	PTU-unassigned
NZ_CP056738.1	Wastewater influent sample	-	-	-	2020	United Kingdom	Enterobacter roggenkampii	IncFIB	PTU-unassigned
NZ_CP056880.1	Wastewater influent sample	-	4	beta-lactam__SHV-5|macrolide-lincosamide-streptogramin__mphA|beta-lactam__TEM-68|aminoglycoside__aac(3)-II	2020	United Kingdom	Klebsiella pneumoniae	IncFII	PTU-unassigned
NZ_CP056217.1	Wastewater influent sample	-	-	-	2020	United Kingdom	Klebsiella pneumoniae	IncFIB	PTU-unassigned
NZ_CP056141.1	Wastewater influent sample	-	-	-	2020	United Kingdom	Klebsiella michiganensis	FIA	PTU-unassigned
CP056500.1	Wastewater influent sample	-	-	-	2020	United Kingdom	Klebsiella oxytoca	IncFII	PTU-unassigned
NZ_CP056157.1	Wastewater influent sample	-	-	-	2020	United Kingdom	Enterobacter hormaechei	IncFIB	PTU-unassigned
NZ_CP056518.1	Wastewater influent sample	-	8	quinolone__qnrS|aminoglycoside__aac(6')-I|beta-lactam__OXA-1|chloramphenicol__catB|rifamycin__ADP-ribosylating transferase_arr|sulfonamide__sul1|macrolide-lincosamide-streptogramin__mphA|aminoglycoside__aph(3')-I	2020	United Kingdom	Citrobacter freundii	IncU	PTU-unassigned
CP056358.1	Wastewater influent sample	-	-	-	2020	United Kingdom	Escherichia coli	IncFIB	PTU-unassigned
NZ_CP056911.1	Wastewater influent sample	-	-	-	2020	United Kingdom	Citrobacter freundii	IncFII	PTU-unassigned
CP056843.1	Wastewater influent sample	-	10	quinolone__qnrS|tetracycline__tetA|aminoglycoside__aph(6)-I|tetracycline__tetA|aminoglycoside__aph(3'')-I|beta-lactam__TEM-1|sulfonamide__sul3|trimethoprim__dfrA14|quinolone__qnrS|beta-lactam__TEM-1	2020	United Kingdom	Escherichia coli	IncX1	PTU-unassigned
CP056656.1	Wastewater influent sample	-	-	-	2020	United Kingdom	Escherichia coli	IncFIB	PTU-unassigned
NZ_CP056202.1	Wastewater influent sample	-	-	-	2020	United Kingdom	Citrobacter sp. RHBSTW-00986	-	PTU-unassigned
NZ_CP056506.1	Wastewater influent sample	-	-	-	2020	United Kingdom	Citrobacter freundii	-	PTU-unassigned
NZ_CP056437.1	Wastewater influent sample	-	-	-	2020	United Kingdom	Klebsiella pneumoniae	IncX5	PTU-unassigned
NZ_CP056639.1	Wastewater influent sample	-	-	-	2020	United Kingdom	Citrobacter freundii	IncX5	PTU-unassigned
CP056609.1	Wastewater influent sample	-	-	-	2020	United Kingdom	Escherichia coli	IncFIC	PTU-unassigned
CP056356.1	Wastewater influent sample	-	-	-	2020	United Kingdom	Escherichia coli	IncFII	PTU-unassigned
NZ_CP056211.1	Wastewater influent sample	-	-	-	2020	United Kingdom	Citrobacter freundii	IncX5	PTU-unassigned
NZ_CP056138.1	Wastewater influent sample	-	-	-	2020	United Kingdom	Klebsiella michiganensis	IncFII	PTU-unassigned
CP056572.1	Wastewater influent sample	-	-	-	2020	United Kingdom	Escherichia coli	-	PTU-unassigned
NZ_CP058197.1	Wastewater influent sample	-	-	-	2020	United Kingdom	Enterobacter roggenkampii	IncFII	PTU-unassigned
NZ_CP056575.1	Wastewater influent sample	-	-	-	2020	United Kingdom	Citrobacter freundii	IncFII	PTU-unassigned
NZ_CP062065.1	water rainwater-tap Botanic Garden Hamburg	-	-	-	2020	Germany: Hamburg	Janthinobacterium sp. HH102	-	PTU-unassigned
JN581942.1	soil	-	3	aminoglycoside__aadA|tetracycline__tetA|sulfonamide__sul1	2012	-	uncultured bacterium	-	PTU-W
NZ_CP032994.1	Jin River water W5	-	1	beta-lactam__TEM-1	2018	China: Chengdu	Escherichia coli	IncX1	PTU-X1
NZ_AP021965.1	wastewater	-	-	-	2020	Japan:Tokyo	Escherichia coli	-	PTU-X1
CP056820.1	Wastewater effluent sample	-	-	-	2020	United Kingdom	Escherichia coli	-	PTU-X1
NZ_CP027204.2	Sewage	-	1	beta-lactam__NDM-5	2018	China: Sichuan, Chengdu	Escherichia coli	IncX3	PTU-X3
NZ_CP038280.1	sediment	-	3	tetracycline__tetE|sulfonamide__sul1|beta-lactam__NDM-4	2019	China:Zhengzhou	Raoultella ornithinolytica	IncX3	PTU-X3
NZ_AP019679.1	wastewater	-	1	beta-lactam__NDM-5	2019	Japan:Tokyo	Escherichia coli	IncX3	PTU-X3
NZ_KX674681.1	activated sludge sample from wastewater	-	1	beta-lactam__NDM-5	2020	-	Escherichia coli	IncX3	PTU-X3
NZ_CP048321.1	environment	-	2	quinolone__qnrS|beta-lactam__OXA-181	2020	Switzerland	Escherichia coli	IncX3	PTU-X3
NZ_CP048327.1	environment	-	2	quinolone__qnrS|beta-lactam__OXA-181	2020	Switzerland	Escherichia coli	IncX3	PTU-X3
NZ_CP048332.1	environment	-	2	quinolone__qnrS|beta-lactam__OXA-181	2020	Switzerland	Escherichia coli	IncX3	PTU-X3
NZ_CP048346.1	environment	-	2	beta-lactam__OXA-181|quinolone__qnrS	2020	Switzerland	Escherichia coli	IncX3	PTU-X3
NZ_CP048325.1	environment	-	2	quinolone__qnrS|beta-lactam__OXA-181	2020	Switzerland	Escherichia coli	IncX3	PTU-X3
CP056866.1	Freshwater sample from downstream of wastewater treatment plant	-	2	beta-lactam__SHV-5|quinolone__qnrS	2020	United Kingdom	Escherichia coli	IncX3	PTU-X3
NZ_MN178638.1	hospital sewage	-	2	beta-lactam__SHV-5|beta-lactam__NDM-4	2020	-	Kluyvera cryocrescens	IncX3	PTU-X3
AP022436.1	hospital sewage	-	-	-	2020	Japan:Tokyo	Enterobacter kobei	-	PTU-X3
CP063054.1	Waste water treatment plant	-	1	beta-lactam__NDM-5	2020	China	Citrobacter sedlakii	IncX3	PTU-X3
NZ_AP022249.1	wastewater	-	1	beta-lactam__NDM-5	2020	Japan:Tokyo	Escherichia coli	IncX3	PTU-X3
NZ_AP022129.1	wastewater	-	4	beta-lactam__IMP-1|aminoglycoside__aac(6')-II|sulfonamide__sul1|quinolone__qnrS	2020	Japan:Tokyo	Enterobacter cloacae	-	PTU-X3
NZ_AP022269.1	wastewater	-	1	beta-lactam__NDM-5	2020	Japan:Tokyo	Raoultella ornithinolytica	IncFIB	PTU-X3
NZ_CP056261.1	Wastewater influent sample	-	-	-	2020	United Kingdom	Klebsiella aerogenes	IncX3	PTU-X3
NZ_MK256964.1	wastewater treatment plant	-	1	beta-lactam__NDM-5	2020	-	Escherichia coli	IncX3	PTU-X3
NZ_CP048333.1	environment	-	-	-	2020	Switzerland	Escherichia coli	IncX4	PTU-X4
NZ_KY463451.1	hospital sewage	-	1	colistin__MCR-1	2020	China: Chengdu	Escherichia coli	IncX4	PTU-X4
NZ_CP062215.1	river water	-	2	macrolide-lincosamide-streptogramin__ermB|macrolide-lincosamide-streptogramin__ermC	2020	New Zealand: Christchurch	Escherichia coli	IncX4	PTU-X4
NZ_KY770024.1	seawater	-	1	colistin__MCR-1	2020	-	Escherichia coli	IncX4	PTU-X4
NZ_KY770025.1	seawater	-	1	colistin__MCR-1	2020	-	Escherichia coli	IncX4	PTU-X4
NZ_KY770023.1	seawater	-	1	colistin__MCR-1	2020	-	Escherichia coli	IncX4	PTU-X4
NZ_KY463454.1	Sewage	-	1	colistin__MCR-1	2020	China: Sichuan, Chengdu	Escherichia coli	IncX4	PTU-X4
NZ_KY652381.1	Sewage	-	-	-	2020	China: Sichuan, Chengdu	Escherichia coli	IncX4	PTU-X4
NZ_KY582848.1	Sewage	-	1	colistin__MCR-1	2020	China: Sichuan, Chengdu	Escherichia coli	IncX4	PTU-X4
NZ_KU743383.1	sludge originating from a Sus scrofa	-	1	colistin__MCR-1	2020	-	Escherichia coli	IncX4	PTU-X4
NZ_CP047612.1	surface water	-	-	-	2020	Norway:Aas	Escherichia coli	IncX4	PTU-X4
NZ_CP044406.1	surface water	-	-	-	2020	Norway:Aas	Escherichia coli	IncX4	PTU-X4
