# Supplementary material for: Inter-plasmid transfer of antibiotic resistance genes accelerates antibiotic resistance in bacterial pathogens
Source: ISME J. 2024 Jan 10;18(1):wrad032. doi: 10.1093/ismejo/wrad032 (PMC10881300; doi:10.1093/ismejo/wrad032)
Supplement: Table_S3_wrad032 [file table_s3_wrad032.xlsx]

## Sheet: Sheet3
Table S3 Protein machinery associated with DNA transfer.
Plasmid	Mob type
AJ639924.1	MOBP
AJ639924.1	MPFT_ATPase
AJ639924.1	MPFT_T4CP_1
AJ639924.1	MPFT_virB3
AJ639924.1	MPFT_virB6
AJ639924.1	MPFT_virB8
AJ639924.1	MPFT_virB9
AJ863570.1	MOBP
AJ863570.1	MPFT_ATPase
AJ863570.1	MPFT_T4CP_1
AJ863570.1	MPFT_virB3
AJ863570.1	MPFT_virB6
AJ863570.1	MPFT_virB8
AJ863570.1	MPFT_virB9
AM157767.1	MOBP
AM157767.1	MPFT_ATPase
AM157767.1	MPFT_T4CP_1
AM157767.1	MPFT_virB3
AM157767.1	MPFT_virB6
AM157767.1	MPFT_virB8
AM157767.1	MPFT_virB9
AM261282.1	MOBP
AM261282.1	MPFT_ATPase
AM261282.1	MPFT_T4CP_1
AM261282.1	MPFT_virB3
AM261282.1	MPFT_virB6
AM261282.1	MPFT_virB8
AM261282.1	MPFT_virB9
AP019705.1	MOBF
AP019705.1	MPFF_ATPase
AP019705.1	MPFF_T4CP_1
AP019705.1	MPFF_T4CP_2
AP019705.1	MPFF_traC
AP019705.1	MPFF_traE
AP019705.1	MPFF_traH
AP019705.1	MPFF_traK
AP019705.1	MPFF_traL
AP019705.1	MPFF_traN
AP019705.1	MPFF_traU
AP019705.1	MPFF_traV
AP019705.1	MPFF_traW
AP022381.1	MOBH
AP022381.1	MPFF_ATPase
AP022381.1	MPFF_traC
AP022381.1	MPFF_traE
AP022381.1	MPFF_traH
AP022381.1	MPFF_traK
AP022381.1	MPFF_traL
AP022381.1	MPFF_traN
AP022381.1	MPFF_traU
AP022381.1	MPFF_traW
AP022381.1	MPFG_ATPase
AP022381.1	MPFG_T4CP_1
AP022385.1	MOBH
AP022385.1	MPFF_ATPase
AP022385.1	MPFF_traC
AP022385.1	MPFF_traE
AP022385.1	MPFF_traH
AP022385.1	MPFF_traK
AP022385.1	MPFF_traL
AP022385.1	MPFF_traN
AP022385.1	MPFF_traU
AP022385.1	MPFF_traW
AP022385.1	MPFG_ATPase
AP022385.1	MPFG_T4CP_1
AP022390.1	MOBH
AP022390.1	MPFF_ATPase
AP022390.1	MPFF_traC
AP022390.1	MPFF_traE
AP022390.1	MPFF_traH
AP022390.1	MPFF_traK
AP022390.1	MPFF_traL
AP022390.1	MPFF_traN
AP022390.1	MPFF_traU
AP022390.1	MPFF_traW
AP022390.1	MPFG_ATPase
AP022390.1	MPFG_T4CP_1
AP022395.1	MOBH
AP022395.1	MPFF_ATPase
AP022395.1	MPFF_traC
AP022395.1	MPFF_traE
AP022395.1	MPFF_traH
AP022395.1	MPFF_traK
AP022395.1	MPFF_traL
AP022395.1	MPFF_traN
AP022395.1	MPFF_traU
AP022395.1	MPFF_traW
AP022395.1	MPFG_ATPase
AP022395.1	MPFG_T4CP_1
AP022397.1	MOBF
AP022397.1	MPFF_ATPase
AP022397.1	MPFF_T4CP_1
AP022397.1	MPFF_T4CP_2
AP022397.1	MPFF_traC
AP022397.1	MPFF_traE
AP022397.1	MPFF_traH
AP022397.1	MPFF_traK
AP022397.1	MPFF_traL
AP022397.1	MPFF_traN
AP022397.1	MPFF_traU
AP022397.1	MPFF_traV
AP022397.1	MPFF_traW
AP022400.1	MOBH
AP022400.1	MPFF_ATPase
AP022400.1	MPFF_traC
AP022400.1	MPFF_traE
AP022400.1	MPFF_traH
AP022400.1	MPFF_traK
AP022400.1	MPFF_traL
AP022400.1	MPFF_traN
AP022400.1	MPFF_traU
AP022400.1	MPFF_traW
AP022400.1	MPFG_ATPase
AP022400.1	MPFG_T4CP_1
AP022401.1	MOBF
AP022401.1	MPFF_ATPase
AP022401.1	MPFF_T4CP_1
AP022401.1	MPFF_T4CP_2
AP022401.1	MPFF_traC
AP022401.1	MPFF_traE
AP022401.1	MPFF_traH
AP022401.1	MPFF_traK
AP022401.1	MPFF_traL
AP022401.1	MPFF_traN
AP022401.1	MPFF_traU
AP022401.1	MPFF_traV
AP022401.1	MPFF_traW
AP022403.1	MOBV
AP022403.1	MPFT_ATPase
AP022403.1	MPFT_T4CP_1
AP022403.1	MPFT_virB3
AP022403.1	MPFT_virB6
AP022403.1	MPFT_virB8
AP022403.1	MPFT_virB9
AP022410.1	MOBF
AP022410.1	MPFF_ATPase
AP022410.1	MPFF_T4CP_1
AP022410.1	MPFF_T4CP_2
AP022410.1	MPFF_traC
AP022410.1	MPFF_traE
AP022410.1	MPFF_traH
AP022410.1	MPFF_traK
AP022410.1	MPFF_traL
AP022410.1	MPFF_traN
AP022410.1	MPFF_traU
AP022410.1	MPFF_traV
AP022410.1	MPFF_traW
AP022422.1	MOBF
AP022422.1	MPFF_T4CP_1
AP022422.1	MPFT_ATPase
AP022422.1	MPFT_virB3
AP022422.1	MPFT_virB6
AP022422.1	MPFT_virB8
AP022422.1	MPFT_virB9
AP022432.1	MOBF
AP022432.1	MPFF_ATPase
AP022432.1	MPFF_T4CP_1
AP022432.1	MPFF_traC
AP022432.1	MPFF_traE
AP022432.1	MPFF_traH
AP022432.1	MPFF_traK
AP022432.1	MPFF_traL
AP022432.1	MPFF_traN
AP022432.1	MPFF_traU
AP022432.1	MPFF_traV
AP022432.1	MPFF_traW
AP022433.1	MOBF
AP022433.1	MPFF_ATPase
AP022433.1	MPFF_T4CP_1
AP022433.1	MPFF_T4CP_2
AP022433.1	MPFF_traC
AP022433.1	MPFF_traE
AP022433.1	MPFF_traH
AP022433.1	MPFF_traK
AP022433.1	MPFF_traL
AP022433.1	MPFF_traN
AP022433.1	MPFF_traU
AP022433.1	MPFF_traV
AP022433.1	MPFF_traW
AP022436.1	MOBV
AP022436.1	MPFT_ATPase
AP022436.1	MPFT_T4CP_1
AP022436.1	MPFT_virB3
AP022436.1	MPFT_virB6
AP022436.1	MPFT_virB8
AP022436.1	MPFT_virB9
AP022439.1	MOBF
AP022439.1	MPFF_ATPase
AP022439.1	MPFF_T4CP_1
AP022439.1	MPFF_T4CP_2
AP022439.1	MPFF_traC
AP022439.1	MPFF_traE
AP022439.1	MPFF_traH
AP022439.1	MPFF_traK
AP022439.1	MPFF_traL
AP022439.1	MPFF_traN
AP022439.1	MPFF_traU
AP022439.1	MPFF_traV
AP022439.1	MPFF_traW
AP022447.1	MOBH
AP022447.1	MPFF_ATPase
AP022447.1	MPFF_traH
AP022447.1	MPFF_traL
AP022447.1	MPFF_traN
AP022447.1	MPFF_traU
AP022447.1	MPFF_traW
AP022447.1	MPFG_ATPase
AP022447.1	MPFG_T4CP_1
AP022448.1	MOBF
AP022448.1	MPFF_ATPase
AP022448.1	MPFF_T4CP_1
AP022448.1	MPFF_T4CP_2
AP022448.1	MPFF_traC
AP022448.1	MPFF_traE
AP022448.1	MPFF_traH
AP022448.1	MPFF_traK
AP022448.1	MPFF_traL
AP022448.1	MPFF_traN
AP022448.1	MPFF_traU
AP022448.1	MPFF_traV
AP022448.1	MPFF_traW
AP022466.1	MOBF
AP022466.1	MPFF_ATPase
AP022466.1	MPFF_T4CP_1
AP022466.1	MPFF_T4CP_2
AP022466.1	MPFF_traC
AP022466.1	MPFF_traE
AP022466.1	MPFF_traH
AP022466.1	MPFF_traK
AP022466.1	MPFF_traL
AP022466.1	MPFF_traN
AP022466.1	MPFF_traU
AP022466.1	MPFF_traV
AP022466.1	MPFF_traW
AP022476.1	MOBF
AP022476.1	MPFF_T4CP_1
AP022476.1	MPFT_ATPase
AP022476.1	MPFT_T4CP_1
AP022476.1	MPFT_virB3
AP022476.1	MPFT_virB6
AP022476.1	MPFT_virB8
AP022476.1	MPFT_virB9
AP022483.1	MOBF
AP022483.1	MPFF_ATPase
AP022483.1	MPFF_T4CP_1
AP022483.1	MPFF_T4CP_2
AP022483.1	MPFF_traC
AP022483.1	MPFF_traE
AP022483.1	MPFF_traH
AP022483.1	MPFF_traK
AP022483.1	MPFF_traL
AP022483.1	MPFF_traN
AP022483.1	MPFF_traU
AP022483.1	MPFF_traV
AP022483.1	MPFF_traW
AP022484.1	MOBPB
AP022484.1	MPFT_ATPase
AP022484.1	MPFT_T4CP_1
AP022484.1	MPFT_virB3
AP022484.1	MPFT_virB6
AP022484.1	MPFT_virB8
AP022484.1	MPFT_virB9
AP022487.1	MOBH
AP022487.1	MPFF_ATPase
AP022487.1	MPFF_traC
AP022487.1	MPFF_traE
AP022487.1	MPFF_traH
AP022487.1	MPFF_traK
AP022487.1	MPFF_traL
AP022487.1	MPFF_traN
AP022487.1	MPFF_traU
AP022487.1	MPFF_traW
AP022487.1	MPFG_ATPase
AP022487.1	MPFG_T4CP_1
AP022495.1	MOBH
AP022495.1	MPFF_ATPase
AP022495.1	MPFF_traC
AP022495.1	MPFF_traE
AP022495.1	MPFF_traH
AP022495.1	MPFF_traK
AP022495.1	MPFF_traL
AP022495.1	MPFF_traN
AP022495.1	MPFF_traU
AP022495.1	MPFF_traW
AP022495.1	MPFG_ATPase
AP022495.1	MPFG_T4CP_1
AP022496.1	MOBF
AP022496.1	MPFF_ATPase
AP022496.1	MPFF_T4CP_1
AP022496.1	MPFF_T4CP_2
AP022496.1	MPFF_traC
AP022496.1	MPFF_traE
AP022496.1	MPFF_traH
AP022496.1	MPFF_traK
AP022496.1	MPFF_traL
AP022496.1	MPFF_traN
AP022496.1	MPFF_traU
AP022496.1	MPFF_traV
AP022496.1	MPFF_traW
AP022499.1	MOBH
AP022499.1	MPFF_ATPase
AP022499.1	MPFF_traH
AP022499.1	MPFF_traL
AP022499.1	MPFF_traN
AP022499.1	MPFF_traU
AP022499.1	MPFF_traW
AP022499.1	MPFG_ATPase
AP022499.1	MPFG_T4CP_1
AP022500.1	MOBF
AP022500.1	MPFF_ATPase
AP022500.1	MPFF_T4CP_1
AP022500.1	MPFF_traC
AP022500.1	MPFF_traE
AP022500.1	MPFF_traH
AP022500.1	MPFF_traK
AP022500.1	MPFF_traL
AP022500.1	MPFF_traN
AP022500.1	MPFF_traU
AP022500.1	MPFF_traV
AP022500.1	MPFF_traW
AP022501.1	MOBF
AP022501.1	MPFF_ATPase
AP022501.1	MPFF_T4CP_1
AP022501.1	MPFF_T4CP_2
AP022501.1	MPFF_traC
AP022501.1	MPFF_traE
AP022501.1	MPFF_traH
AP022501.1	MPFF_traK
AP022501.1	MPFF_traL
AP022501.1	MPFF_traN
AP022501.1	MPFF_traU
AP022501.1	MPFF_traV
AP022501.1	MPFF_traW
AP022514.1	MOBH
AP022514.1	MPFF_ATPase
AP022514.1	MPFF_traC
AP022514.1	MPFF_traE
AP022514.1	MPFF_traH
AP022514.1	MPFF_traK
AP022514.1	MPFF_traL
AP022514.1	MPFF_traN
AP022514.1	MPFF_traU
AP022514.1	MPFF_traW
AP022514.1	MPFG_ATPase
AP022514.1	MPFG_T4CP_1
AP022526.1	MOBF
AP022526.1	MPFF_ATPase
AP022526.1	MPFF_T4CP_1
AP022526.1	MPFF_T4CP_2
AP022526.1	MPFF_traC
AP022526.1	MPFF_traE
AP022526.1	MPFF_traH
AP022526.1	MPFF_traK
AP022526.1	MPFF_traL
AP022526.1	MPFF_traN
AP022526.1	MPFF_traU
AP022526.1	MPFF_traV
AP022526.1	MPFF_traW
AP022529.1	MOBF
AP022529.1	MPFF_T4CP_1
AP022529.1	MPFT_ATPase
AP022529.1	MPFT_virB3
AP022529.1	MPFT_virB6
AP022529.1	MPFT_virB8
AP022529.1	MPFT_virB9
AP022534.1	MOBF
AP022534.1	MPFF_ATPase
AP022534.1	MPFF_ATPase
AP022534.1	MPFF_T4CP_1
AP022534.1	MPFF_T4CP_2
AP022534.1	MPFF_traC
AP022534.1	MPFF_traE
AP022534.1	MPFF_traH
AP022534.1	MPFF_traK
AP022534.1	MPFF_traL
AP022534.1	MPFF_traN
AP022534.1	MPFF_traU
AP022534.1	MPFF_traV
AP022534.1	MPFF_traW
AP022543.1	MOBF
AP022543.1	MPFF_ATPase
AP022543.1	MPFF_T4CP_1
AP022543.1	MPFF_T4CP_2
AP022543.1	MPFF_traC
AP022543.1	MPFF_traE
AP022543.1	MPFF_traH
AP022543.1	MPFF_traK
AP022543.1	MPFF_traL
AP022543.1	MPFF_traN
AP022543.1	MPFF_traU
AP022543.1	MPFF_traV
AP022543.1	MPFF_traW
AP022548.1	MOBP
AP022548.1	MPFI_ATPase
AP022548.1	MPFI_T4CP_1
AP022548.1	MPFI_T4CP_2
AP022548.1	MPFI_traI
AP022548.1	MPFI_traK
AP022548.1	MPFI_traL
AP022548.1	MPFI_traM
AP022548.1	MPFI_traN
AP022548.1	MPFI_traP
AP022548.1	MPFI_traQ
AP022548.1	MPFI_traR
AP022548.1	MPFI_traW
AP022548.1	MPFI_traY
AP022551.1	MOBPB
AP022551.1	MPFT_ATPase
AP022551.1	MPFT_T4CP_1
AP022551.1	MPFT_virB3
AP022551.1	MPFT_virB6
AP022551.1	MPFT_virB9
AP022552.1	MOBV
AP022552.1	MPFT_ATPase
AP022552.1	MPFT_T4CP_1
AP022552.1	MPFT_virB3
AP022552.1	MPFT_virB6
AP022552.1	MPFT_virB8
AP022552.1	MPFT_virB9
AP022555.1	MOBF
AP022555.1	MPFF_ATPase
AP022555.1	MPFF_T4CP_1
AP022555.1	MPFF_traC
AP022555.1	MPFF_traE
AP022555.1	MPFF_traH
AP022555.1	MPFF_traK
AP022555.1	MPFF_traL
AP022555.1	MPFF_traN
AP022555.1	MPFF_traU
AP022555.1	MPFF_traV
AP022555.1	MPFF_traW
AP022812.1	MOBF
AP022812.1	MPFF_ATPase
AP022812.1	MPFF_T4CP_1
AP022812.1	MPFF_T4CP_2
AP022812.1	MPFF_traC
AP022812.1	MPFF_traE
AP022812.1	MPFF_traH
AP022812.1	MPFF_traK
AP022812.1	MPFF_traL
AP022812.1	MPFF_traN
AP022812.1	MPFF_traU
AP022812.1	MPFF_traV
AP022812.1	MPFF_traW
AP022813.1	MOBP
AP022813.1	MPFI_ATPase
AP022813.1	MPFI_T4CP_1
AP022813.1	MPFI_T4CP_2
AP022813.1	MPFI_traI
AP022813.1	MPFI_traK
AP022813.1	MPFI_traL
AP022813.1	MPFI_traM
AP022813.1	MPFI_traN
AP022813.1	MPFI_traP
AP022813.1	MPFI_traQ
AP022813.1	MPFI_traR
AP022813.1	MPFI_traW
AP022813.1	MPFI_traY
AP022816.1	MOBF
AP022816.1	MPFF_ATPase
AP022816.1	MPFF_T4CP_1
AP022816.1	MPFF_T4CP_2
AP022816.1	MPFF_traC
AP022816.1	MPFF_traE
AP022816.1	MPFF_traH
AP022816.1	MPFF_traK
AP022816.1	MPFF_traL
AP022816.1	MPFF_traN
AP022816.1	MPFF_traU
AP022816.1	MPFF_traV
AP022816.1	MPFF_traW
AP022817.1	MOBP
AP022817.1	MPFI_ATPase
AP022817.1	MPFI_T4CP_1
AP022817.1	MPFI_T4CP_2
AP022817.1	MPFI_traI
AP022817.1	MPFI_traK
AP022817.1	MPFI_traL
AP022817.1	MPFI_traM
AP022817.1	MPFI_traN
AP022817.1	MPFI_traP
AP022817.1	MPFI_traQ
AP022817.1	MPFI_traR
AP022817.1	MPFI_traW
AP022817.1	MPFI_traY
AP023454.1	MOBF
AP023454.1	MPFF_ATPase
AP023454.1	MPFF_T4CP_1
AP023454.1	MPFF_T4CP_2
AP023454.1	MPFF_traC
AP023454.1	MPFF_traE
AP023454.1	MPFF_traH
AP023454.1	MPFF_traK
AP023454.1	MPFF_traL
AP023454.1	MPFF_traN
AP023454.1	MPFF_traU
AP023454.1	MPFF_traV
AP023454.1	MPFF_traW
AP023455.1	MOBF
AP023455.1	MPFF_ATPase
AP023455.1	MPFF_T4CP_1
AP023455.1	MPFF_T4CP_2
AP023455.1	MPFF_traC
AP023455.1	MPFF_traE
AP023455.1	MPFF_traH
AP023455.1	MPFF_traK
AP023455.1	MPFF_traL
AP023455.1	MPFF_traN
AP023455.1	MPFF_traU
AP023455.1	MPFF_traV
AP023455.1	MPFF_traW
CP002030.1	MOBV
CP002030.1	MPFT_ATPase
CP002030.1	MPFT_T4CP_1
CP002030.1	MPFT_virB3
CP002030.1	MPFT_virB6
CP002030.1	MPFT_virB8
CP002030.1	MPFT_virB9
CP002151.1	MOBP
CP002151.1	MPFT_ATPase
CP002151.1	MPFT_T4CP_1
CP002151.1	MPFT_virB3
CP002151.1	MPFT_virB8
CP002151.1	MPFT_virB9
CP002152.1	MOBP
CP002152.1	MPFT_ATPase
CP002152.1	MPFT_T4CP_1
CP002152.1	MPFT_virB3
CP002152.1	MPFT_virB8
CP002152.1	MPFT_virB9
CP002153.1	MOBP
CP002153.1	MPFT_ATPase
CP002153.1	MPFT_T4CP_1
CP002153.1	MPFT_virB3
CP002153.1	MPFT_virB8
CP002153.1	MPFT_virB9
CP002441.1	MOBPB
CP002441.1	MPFT_ATPase
CP002441.1	MPFT_T4CP_1
CP002441.1	MPFT_virB3
CP002441.1	MPFT_virB6
CP002441.1	MPFT_virB8
CP002441.1	MPFT_virB9
CP002524.1	MOBF
CP002524.1	MPFF_ATPase
CP002524.1	MPFF_T4CP_1
CP002524.1	MPFF_traC
CP002524.1	MPFF_traE
CP002524.1	MPFF_traH
CP002524.1	MPFF_traK
CP002524.1	MPFF_traN
CP002524.1	MPFF_traU
CP002524.1	MPFF_traW
CP002524.1	MPFG_ATPase
CP005999.1	MOBP
CP005999.1	MPFI_ATPase
CP005999.1	MPFI_T4CP_1
CP005999.1	MPFI_T4CP_2
CP005999.1	MPFI_traI
CP005999.1	MPFI_traK
CP005999.1	MPFI_traL
CP005999.1	MPFI_traM
CP005999.1	MPFI_traN
CP005999.1	MPFI_traP
CP005999.1	MPFI_traQ
CP005999.1	MPFI_traR
CP005999.1	MPFI_traW
CP005999.1	MPFI_traY
CP006001.1	MOBF
CP006001.1	MPFF_ATPase
CP006001.1	MPFF_T4CP_1
CP006001.1	MPFF_T4CP_2
CP006001.1	MPFF_traC
CP006001.1	MPFF_traE
CP006001.1	MPFF_traH
CP006001.1	MPFF_traK
CP006001.1	MPFF_traL
CP006001.1	MPFF_traN
CP006001.1	MPFF_traU
CP006001.1	MPFF_traV
CP006001.1	MPFF_traW
CP006582.2	MOBV
CP006582.2	MPFT_ATPase
CP006582.2	MPFT_T4CP_1
CP006582.2	MPFT_virB3
CP006582.2	MPFT_virB6
CP006582.2	MPFT_virB8
CP006582.2	MPFT_virB9
CP006879.1	MOBQ
CP006879.1	MPFT_ATPase
CP006879.1	MPFT_T4CP_1
CP006879.1	MPFT_virB3
CP006879.1	MPFT_virB6
CP006879.1	MPFT_virB8
CP006879.1	MPFT_virB9
CP007580.1	MOBF
CP007580.1	MPFF_ATPase
CP007580.1	MPFF_T4CP_1
CP007580.1	MPFF_traC
CP007580.1	MPFF_traE
CP007580.1	MPFF_traH
CP007580.1	MPFF_traK
CP007580.1	MPFF_traN
CP007580.1	MPFF_traU
CP007580.1	MPFF_traW
CP007580.1	MPFG_ATPase
CP008824.1	MOBH
CP008824.1	MPFF_ATPase
CP008824.1	MPFF_T4CP_1
CP008824.1	MPFF_traC
CP008824.1	MPFF_traE
CP008824.1	MPFF_traH
CP008824.1	MPFF_traK
CP008824.1	MPFF_traL
CP008824.1	MPFF_traN
CP008824.1	MPFF_traU
CP008824.1	MPFF_traW
CP008824.1	MPFG_ATPase
CP008824.1	MPFG_T4CP_1
CP009851.1	MOBC
CP009851.1	MPFG_T4CP_1
CP009851.1	MPFT_ATPase
CP009851.1	MPFT_T4CP_1
CP009851.1	MPFT_virB3
CP009851.1	MPFT_virB6
CP009851.1	MPFT_virB8
CP009851.1	MPFT_virB9
CP009852.1	MOBP
CP009852.1	MPFI_ATPase
CP009852.1	MPFI_T4CP_1
CP009852.1	MPFI_T4CP_2
CP009852.1	MPFI_traI
CP009852.1	MPFI_traK
CP009852.1	MPFI_traL
CP009852.1	MPFI_traM
CP009852.1	MPFI_traN
CP009852.1	MPFI_traP
CP009852.1	MPFI_traQ
CP009852.1	MPFI_traR
CP009852.1	MPFI_traW
CP009852.1	MPFI_traY
CP009853.1	MOBF
CP009853.1	MPFF_T4CP_1
CP009853.1	MPFT_ATPase
CP009853.1	MPFT_virB3
CP009853.1	MPFT_virB6
CP009853.1	MPFT_virB8
CP009853.1	MPFT_virB9
CP009857.1	MOBP
CP009857.1	MPFI_ATPase
CP009857.1	MPFI_T4CP_1
CP009857.1	MPFI_T4CP_2
CP009857.1	MPFI_traI
CP009857.1	MPFI_traK
CP009857.1	MPFI_traL
CP009857.1	MPFI_traM
CP009857.1	MPFI_traN
CP009857.1	MPFI_traP
CP009857.1	MPFI_traQ
CP009857.1	MPFI_traR
CP009857.1	MPFI_traW
CP009857.1	MPFI_traY
CP009867.1	MOBF
CP009867.1	MPFF_T4CP_1
CP009867.1	MPFT_ATPase
CP009867.1	MPFT_virB3
CP009867.1	MPFT_virB6
CP009867.1	MPFT_virB8
CP009867.1	MPFT_virB9
CP009868.1	MOBH
CP009868.1	MPFF_ATPase
CP009868.1	MPFF_traC
CP009868.1	MPFF_traE
CP009868.1	MPFF_traH
CP009868.1	MPFF_traK
CP009868.1	MPFF_traN
CP009868.1	MPFF_traU
CP009868.1	MPFF_traW
CP009868.1	MPFG_ATPase
CP009868.1	MPFG_T4CP_1
CP010831.1	MOBP
CP010831.1	MPFI_ATPase
CP010831.1	MPFI_T4CP_1
CP010831.1	MPFI_T4CP_2
CP010831.1	MPFI_traI
CP010831.1	MPFI_traK
CP010831.1	MPFI_traL
CP010831.1	MPFI_traM
CP010831.1	MPFI_traN
CP010831.1	MPFI_traP
CP010831.1	MPFI_traQ
CP010831.1	MPFI_traR
CP010831.1	MPFI_traW
CP010831.1	MPFI_traY
CP012113.1	MOBF
CP012113.1	MPFF_ATPase
CP012113.1	MPFF_T4CP_1
CP012113.1	MPFF_T4CP_2
CP012113.1	MPFF_traC
CP012113.1	MPFF_traE
CP012113.1	MPFF_traH
CP012113.1	MPFF_traK
CP012113.1	MPFF_traL
CP012113.1	MPFF_traN
CP012113.1	MPFF_traU
CP012113.1	MPFF_traV
CP012113.1	MPFF_traW
CP012668.1	MOBH
CP012668.1	MPFF_ATPase
CP012668.1	MPFF_traC
CP012668.1	MPFF_traE
CP012668.1	MPFF_traH
CP012668.1	MPFF_traK
CP012668.1	MPFF_traL
CP012668.1	MPFF_traN
CP012668.1	MPFF_traU
CP012668.1	MPFF_traW
CP012668.1	MPFG_ATPase
CP012668.1	MPFG_T4CP_1
CP013734.1	MOBPB
CP013734.1	MPFT_ATPase
CP013734.1	MPFT_T4CP_1
CP013734.1	MPFT_virB3
CP013734.1	MPFT_virB6
CP013734.1	MPFT_virB8
CP013734.1	MPFT_virB9
CP013736.1	MOBP
CP013736.1	MPFT_ATPase
CP013736.1	MPFT_T4CP_1
CP013736.1	MPFT_virB3
CP013736.1	MPFT_virB8
CP013736.1	MPFT_virB9
CP013822.1	MOBF
CP013822.1	MPFF_ATPase
CP013822.1	MPFF_T4CP_1
CP013822.1	MPFF_traC
CP013822.1	MPFF_traE
CP013822.1	MPFF_traH
CP013822.1	MPFF_traK
CP013822.1	MPFF_traN
CP013822.1	MPFF_traU
CP013822.1	MPFF_traW
CP013822.1	MPFG_ATPase
CP013836.1	MOBF
CP013836.1	MPFF_ATPase
CP013836.1	MPFF_T4CP_1
CP013836.1	MPFF_T4CP_2
CP013836.1	MPFF_traC
CP013836.1	MPFF_traE
CP013836.1	MPFF_traH
CP013836.1	MPFF_traK
CP013836.1	MPFF_traL
CP013836.1	MPFF_traN
CP013836.1	MPFF_traU
CP013836.1	MPFF_traV
CP013836.1	MPFF_traW
CP014096.2	MOBP
CP014096.2	MPFI_ATPase
CP014096.2	MPFI_T4CP_1
CP014096.2	MPFI_T4CP_2
CP014096.2	MPFI_traI
CP014096.2	MPFI_traK
CP014096.2	MPFI_traL
CP014096.2	MPFI_traM
CP014096.2	MPFI_traN
CP014096.2	MPFI_traP
CP014096.2	MPFI_traQ
CP014096.2	MPFI_traR
CP014096.2	MPFI_traW
CP014096.2	MPFI_traY
CP014292.1	MOBF
CP014292.1	MPFF_ATPase
CP014292.1	MPFF_T4CP_1
CP014292.1	MPFF_traC
CP014292.1	MPFF_traE
CP014292.1	MPFF_traH
CP014292.1	MPFF_traK
CP014292.1	MPFF_traN
CP014292.1	MPFF_traU
CP014292.1	MPFF_traW
CP014292.1	MPFG_ATPase
CP014295.1	MOBH
CP014295.1	MPFF_ATPase
CP014295.1	MPFF_traC
CP014295.1	MPFF_traE
CP014295.1	MPFF_traH
CP014295.1	MPFF_traK
CP014295.1	MPFF_traN
CP014295.1	MPFF_traU
CP014295.1	MPFF_traW
CP014295.1	MPFG_ATPase
CP014295.1	MPFG_T4CP_1
CP014296.1	MOBF
CP014296.1	MPFF_ATPase
CP014296.1	MPFF_T4CP_1
CP014296.1	MPFF_T4CP_2
CP014296.1	MPFF_traC
CP014296.1	MPFF_traE
CP014296.1	MPFF_traH
CP014296.1	MPFF_traK
CP014296.1	MPFF_traL
CP014296.1	MPFF_traN
CP014296.1	MPFF_traU
CP014296.1	MPFF_traV
CP014296.1	MPFF_traW
CP014298.1	MOBP
CP014298.1	MPFI_ATPase
CP014298.1	MPFI_T4CP_1
CP014298.1	MPFI_T4CP_2
CP014298.1	MPFI_traI
CP014298.1	MPFI_traK
CP014298.1	MPFI_traL
CP014298.1	MPFI_traM
CP014298.1	MPFI_traN
CP014298.1	MPFI_traP
CP014298.1	MPFI_traQ
CP014298.1	MPFI_traR
CP014298.1	MPFI_traW
CP014298.1	MPFI_traY
CP016585.1	MOBP
CP016585.1	MPFI_ATPase
CP016585.1	MPFI_T4CP_1
CP016585.1	MPFI_T4CP_2
CP016585.1	MPFI_traI
CP016585.1	MPFI_traK
CP016585.1	MPFI_traL
CP016585.1	MPFI_traM
CP016585.1	MPFI_traN
CP016585.1	MPFI_traP
CP016585.1	MPFI_traQ
CP016585.1	MPFI_traR
CP016585.1	MPFI_traW
CP016585.1	MPFI_traY
CP019357.1	MOBF
CP019357.1	MPFF_ATPase
CP019357.1	MPFF_T4CP_1
CP019357.1	MPFF_T4CP_2
CP019357.1	MPFF_traC
CP019357.1	MPFF_traE
CP019357.1	MPFF_traH
CP019357.1	MPFF_traK
CP019357.1	MPFF_traL
CP019357.1	MPFF_traN
CP019357.1	MPFF_traU
CP019357.1	MPFF_traV
CP019357.1	MPFF_traW
CP019358.1	MOBP
CP019358.1	MPFI_ATPase
CP019358.1	MPFI_T4CP_1
CP019358.1	MPFI_T4CP_2
CP019358.1	MPFI_traI
CP019358.1	MPFI_traK
CP019358.1	MPFI_traL
CP019358.1	MPFI_traM
CP019358.1	MPFI_traN
CP019358.1	MPFI_traP
CP019358.1	MPFI_traQ
CP019358.1	MPFI_traR
CP019358.1	MPFI_traW
CP019358.1	MPFI_traY
CP019690.1	MOBPB
CP019690.1	MPFT_ATPase
CP019690.1	MPFT_T4CP_1
CP019690.1	MPFT_virB3
CP019690.1	MPFT_virB6
CP019690.1	MPFT_virB8
CP019690.1	MPFT_virB9
CP019691.1	MOBP
CP019691.1	MPFI_ATPase
CP019691.1	MPFI_T4CP_1
CP019691.1	MPFI_T4CP_2
CP019691.1	MPFI_traI
CP019691.1	MPFI_traK
CP019691.1	MPFI_traL
CP019691.1	MPFI_traM
CP019691.1	MPFI_traN
CP019691.1	MPFI_traP
CP019691.1	MPFI_traQ
CP019691.1	MPFI_traR
CP019691.1	MPFI_traW
CP019691.1	MPFI_traY
CP020502.1	MOBP
CP020502.1	MPFI_ATPase
CP020502.1	MPFI_T4CP_1
CP020502.1	MPFI_T4CP_2
CP020502.1	MPFI_traI
CP020502.1	MPFI_traK
CP020502.1	MPFI_traM
CP020502.1	MPFI_traN
CP020502.1	MPFI_traP
CP020502.1	MPFI_traQ
CP020502.1	MPFI_traR
CP020502.1	MPFI_traW
CP020502.1	MPFI_traY
CP021182.1	MOBV
CP021182.1	MPFT_ATPase
CP021182.1	MPFT_T4CP_1
CP021182.1	MPFT_virB3
CP021182.1	MPFT_virB6
CP021182.1	MPFT_virB8
CP021182.1	MPFT_virB9
CP021184.1	MOBQ
CP021184.1	MPFT_ATPase
CP021184.1	MPFT_T4CP_1
CP021184.1	MPFT_virB3
CP021184.1	MPFT_virB6
CP021184.1	MPFT_virB8
CP021184.1	MPFT_virB9
CP022456.1	MOBP
CP022456.1	MPFI_ATPase
CP022456.1	MPFI_T4CP_1
CP022456.1	MPFI_T4CP_2
CP022456.1	MPFI_traI
CP022456.1	MPFI_traK
CP022456.1	MPFI_traL
CP022456.1	MPFI_traM
CP022456.1	MPFI_traN
CP022456.1	MPFI_traP
CP022456.1	MPFI_traQ
CP022456.1	MPFI_traR
CP022456.1	MPFI_traW
CP022456.1	MPFI_traY
CP022458.1	MOBP
CP022458.1	MPFI_ATPase
CP022458.1	MPFI_T4CP_1
CP022458.1	MPFI_T4CP_2
CP022458.1	MPFI_traI
CP022458.1	MPFI_traK
CP022458.1	MPFI_traL
CP022458.1	MPFI_traM
CP022458.1	MPFI_traN
CP022458.1	MPFI_traP
CP022458.1	MPFI_traQ
CP022458.1	MPFI_traR
CP022458.1	MPFI_traW
CP022458.1	MPFI_traY
CP022673.1	MOBP
CP022673.1	MPFI_ATPase
CP022673.1	MPFI_T4CP_1
CP022673.1	MPFI_T4CP_2
CP022673.1	MPFI_traI
CP022673.1	MPFI_traK
CP022673.1	MPFI_traL
CP022673.1	MPFI_traM
CP022673.1	MPFI_traN
CP022673.1	MPFI_traP
CP022673.1	MPFI_traQ
CP022673.1	MPFI_traR
CP022673.1	MPFI_traW
CP022673.1	MPFI_traY
CP025574.1	MOBF
CP025574.1	MPFF_ATPase
CP025574.1	MPFF_T4CP_1
CP025574.1	MPFF_T4CP_2
CP025574.1	MPFF_traC
CP025574.1	MPFF_traE
CP025574.1	MPFF_traH
CP025574.1	MPFF_traK
CP025574.1	MPFF_traL
CP025574.1	MPFF_traN
CP025574.1	MPFF_traU
CP025574.1	MPFF_traV
CP025574.1	MPFF_traW
CP025875.1	MOBV
CP025875.1	MPFT_ATPase
CP025875.1	MPFT_T4CP_1
CP025875.1	MPFT_virB3
CP025875.1	MPFT_virB6
CP025875.1	MPFT_virB8
CP025875.1	MPFT_virB9
CP025879.1	MOBV
CP025879.1	MPFT_ATPase
CP025879.1	MPFT_T4CP_1
CP025879.1	MPFT_virB3
CP025879.1	MPFT_virB6
CP025879.1	MPFT_virB8
CP025879.1	MPFT_virB9
CP025898.1	MOBF
CP025898.1	MPFF_ATPase
CP025898.1	MPFF_T4CP_1
CP025898.1	MPFF_T4CP_2
CP025898.1	MPFF_traC
CP025898.1	MPFF_traE
CP025898.1	MPFF_traH
CP025898.1	MPFF_traK
CP025898.1	MPFF_traL
CP025898.1	MPFF_traN
CP025898.1	MPFF_traU
CP025898.1	MPFF_traV
CP025898.1	MPFF_traW
CP025909.1	MOBF
CP025909.1	MPFF_ATPase
CP025909.1	MPFF_T4CP_1
CP025909.1	MPFF_T4CP_2
CP025909.1	MPFF_traC
CP025909.1	MPFF_traE
CP025909.1	MPFF_traH
CP025909.1	MPFF_traK
CP025909.1	MPFF_traL
CP025909.1	MPFF_traN
CP025909.1	MPFF_traU
CP025909.1	MPFF_traV
CP025909.1	MPFF_traW
CP025925.1	MOBV
CP025925.1	MPFT_ATPase
CP025925.1	MPFT_T4CP_1
CP025925.1	MPFT_virB3
CP025925.1	MPFT_virB6
CP025925.1	MPFT_virB8
CP025925.1	MPFT_virB9
CP027377.1	MOBF
CP027377.1	MPFF_ATPase
CP027377.1	MPFF_T4CP_1
CP027377.1	MPFF_T4CP_2
CP027377.1	MPFF_traC
CP027377.1	MPFF_traE
CP027377.1	MPFF_traH
CP027377.1	MPFF_traK
CP027377.1	MPFF_traL
CP027377.1	MPFF_traN
CP027377.1	MPFF_traU
CP027377.1	MPFF_traV
CP027377.1	MPFF_traW
CP027378.1	MOBP
CP027378.1	MPFI_ATPase
CP027378.1	MPFI_T4CP_1
CP027378.1	MPFI_T4CP_2
CP027378.1	MPFI_traI
CP027378.1	MPFI_traK
CP027378.1	MPFI_traL
CP027378.1	MPFI_traM
CP027378.1	MPFI_traN
CP027378.1	MPFI_traP
CP027378.1	MPFI_traQ
CP027378.1	MPFI_traR
CP027378.1	MPFI_traW
CP027378.1	MPFI_traY
CP027379.1	MOBP
CP027379.1	MPFI_ATPase
CP027379.1	MPFI_T4CP_1
CP027379.1	MPFI_T4CP_2
CP027379.1	MPFI_traI
CP027379.1	MPFI_traK
CP027379.1	MPFI_traM
CP027379.1	MPFI_traN
CP027379.1	MPFI_traP
CP027379.1	MPFI_traQ
CP027379.1	MPFI_traR
CP027379.1	MPFI_traW
CP027379.1	MPFI_traY
CP027580.1	MOBF
CP027580.1	MPFF_ATPase
CP027580.1	MPFF_T4CP_1
CP027580.1	MPFF_T4CP_2
CP027580.1	MPFF_traC
CP027580.1	MPFF_traE
CP027580.1	MPFF_traH
CP027580.1	MPFF_traK
CP027580.1	MPFF_traN
CP027580.1	MPFF_traU
CP027580.1	MPFF_traV
CP027580.1	MPFF_traW
CP027581.1	MOBF
CP027581.1	MPFF_ATPase
CP027581.1	MPFF_T4CP_1
CP027581.1	MPFF_T4CP_2
CP027581.1	MPFF_traC
CP027581.1	MPFF_traE
CP027581.1	MPFF_traH
CP027581.1	MPFF_traK
CP027581.1	MPFF_traL
CP027581.1	MPFF_traN
CP027581.1	MPFF_traU
CP027581.1	MPFF_traV
CP027581.1	MPFF_traW
CP027641.1	MOBF
CP027641.1	MPFF_ATPase
CP027641.1	MPFF_T4CP_1
CP027641.1	MPFF_T4CP_2
CP027641.1	MPFF_traC
CP027641.1	MPFF_traE
CP027641.1	MPFF_traH
CP027641.1	MPFF_traK
CP027641.1	MPFF_traL
CP027641.1	MPFF_traN
CP027641.1	MPFF_traU
CP027641.1	MPFF_traW
CP027673.1	MOBP
CP027673.1	MPFI_ATPase
CP027673.1	MPFI_T4CP_1
CP027673.1	MPFI_T4CP_2
CP027673.1	MPFI_traI
CP027673.1	MPFI_traK
CP027673.1	MPFI_traL
CP027673.1	MPFI_traM
CP027673.1	MPFI_traN
CP027673.1	MPFI_traP
CP027673.1	MPFI_traQ
CP027673.1	MPFI_traR
CP027673.1	MPFI_traW
CP027673.1	MPFI_traY
CP027674.1	MOBF
CP027674.1	MPFF_ATPase
CP027674.1	MPFF_T4CP_1
CP027674.1	MPFF_T4CP_2
CP027674.1	MPFF_traC
CP027674.1	MPFF_traE
CP027674.1	MPFF_traH
CP027674.1	MPFF_traK
CP027674.1	MPFF_traL
CP027674.1	MPFF_traN
CP027674.1	MPFF_traU
CP027674.1	MPFF_traV
CP027674.1	MPFF_traW
CP027695.1	MOBH
CP027695.1	MPFF_ATPase
CP027695.1	MPFF_traC
CP027695.1	MPFF_traE
CP027695.1	MPFF_traH
CP027695.1	MPFF_traK
CP027695.1	MPFF_traN
CP027695.1	MPFF_traU
CP027695.1	MPFF_traV
CP027695.1	MPFF_traW
CP027695.1	MPFG_ATPase
CP027695.1	MPFG_T4CP_1
CP027696.1	MOBF
CP027696.1	MPFF_ATPase
CP027696.1	MPFF_T4CP_1
CP027696.1	MPFF_T4CP_2
CP027696.1	MPFF_traC
CP027696.1	MPFF_traE
CP027696.1	MPFF_traH
CP027696.1	MPFF_traK
CP027696.1	MPFF_traL
CP027696.1	MPFF_traN
CP027696.1	MPFF_traU
CP027696.1	MPFF_traV
CP027696.1	MPFF_traW
CP027699.1	MOBP
CP027699.1	MPFI_ATPase
CP027699.1	MPFI_T4CP_1
CP027699.1	MPFI_T4CP_2
CP027699.1	MPFI_traI
CP027699.1	MPFI_traK
CP027699.1	MPFI_traL
CP027699.1	MPFI_traM
CP027699.1	MPFI_traN
CP027699.1	MPFI_traP
CP027699.1	MPFI_traQ
CP027699.1	MPFI_traR
CP027699.1	MPFI_traW
CP027699.1	MPFI_traY
CP027700.1	MOBV
CP027700.1	MPFT_ATPase
CP027700.1	MPFT_T4CP_1
CP027700.1	MPFT_virB3
CP027700.1	MPFT_virB6
CP027700.1	MPFT_virB8
CP027700.1	MPFT_virB9
CP028389.3	MOBF
CP028389.3	MPFF_ATPase
CP028389.3	MPFF_T4CP_1
CP028389.3	MPFF_T4CP_2
CP028389.3	MPFF_traC
CP028389.3	MPFF_traE
CP028389.3	MPFF_traH
CP028389.3	MPFF_traK
CP028389.3	MPFF_traL
CP028389.3	MPFF_traN
CP028389.3	MPFF_traU
CP028389.3	MPFF_traV
CP028389.3	MPFF_traW
CP028582.2	MOBF
CP028582.2	MPFF_T4CP_1
CP028582.2	MPFT_ATPase
CP028582.2	MPFT_T4CP_1
CP028582.2	MPFT_virB3
CP028582.2	MPFT_virB6
CP028582.2	MPFT_virB8
CP028582.2	MPFT_virB9
CP028781.2	MOBV
CP028781.2	MPFT_ATPase
CP028781.2	MPFT_T4CP_1
CP028781.2	MPFT_virB3
CP028781.2	MPFT_virB6
CP028781.2	MPFT_virB8
CP028781.2	MPFT_virB9
CP028804.2	MOBH
CP028804.2	MPFF_ATPase
CP028804.2	MPFF_T4CP_1
CP028804.2	MPFF_T4CP_2
CP028804.2	MPFF_traC
CP028804.2	MPFF_traE
CP028804.2	MPFF_traH
CP028804.2	MPFF_traK
CP028804.2	MPFF_traL
CP028804.2	MPFF_traN
CP028804.2	MPFF_traU
CP028804.2	MPFF_traV
CP028804.2	MPFF_traW
CP028804.2	MPFG_ATPase
CP030839.1	MOBP
CP030839.1	MPFI_ATPase
CP030839.1	MPFI_T4CP_1
CP030839.1	MPFI_T4CP_2
CP030839.1	MPFI_traI
CP030839.1	MPFI_traK
CP030839.1	MPFI_traL
CP030839.1	MPFI_traM
CP030839.1	MPFI_traN
CP030839.1	MPFI_traP
CP030839.1	MPFI_traQ
CP030839.1	MPFI_traR
CP030839.1	MPFI_traW
CP030839.1	MPFI_traY
CP032137.1	MOBF
CP032137.1	MPFF_ATPase
CP032137.1	MPFF_T4CP_1
CP032137.1	MPFF_traC
CP032137.1	MPFF_traE
CP032137.1	MPFF_traH
CP032137.1	MPFF_traK
CP032137.1	MPFF_traN
CP032137.1	MPFF_traU
CP032137.1	MPFF_traW
CP032137.1	MPFG_ATPase
CP033518.1	MOBF
CP033518.1	MPFF_ATPase
CP033518.1	MPFF_T4CP_1
CP033518.1	MPFF_traC
CP033518.1	MPFF_traH
CP033518.1	MPFF_traK
CP033518.1	MPFF_traN
CP033518.1	MPFF_traU
CP033518.1	MPFF_traW
CP033518.1	MPFG_ATPase
CP033548.1	MOBF
CP033548.1	MPFF_T4CP_1
CP033548.1	MPFT_ATPase
CP033548.1	MPFT_T4CP_1
CP033548.1	MPFT_virB3
CP033548.1	MPFT_virB6
CP033548.1	MPFT_virB8
CP033548.1	MPFT_virB9
CP034708.1	MOBPB
CP034708.1	MPFI_ATPase
CP034708.1	MPFI_T4CP_1
CP034708.1	MPFI_T4CP_2
CP034708.1	MPFI_traI
CP034708.1	MPFI_traK
CP034708.1	MPFI_traL
CP034708.1	MPFI_traM
CP034708.1	MPFI_traN
CP034708.1	MPFI_traP
CP034708.1	MPFI_traQ
CP034708.1	MPFI_traR
CP034708.1	MPFI_traW
CP034708.1	MPFI_traY
CP035009.1	MOBP
CP035009.1	MPFI_ATPase
CP035009.1	MPFI_T4CP_1
CP035009.1	MPFI_T4CP_2
CP035009.1	MPFI_traI
CP035009.1	MPFI_traK
CP035009.1	MPFI_traL
CP035009.1	MPFI_traM
CP035009.1	MPFI_traN
CP035009.1	MPFI_traP
CP035009.1	MPFI_traQ
CP035009.1	MPFI_traR
CP035009.1	MPFI_traW
CP035009.1	MPFI_traY
CP038004.1	MOBF
CP038004.1	MPFF_ATPase
CP038004.1	MPFF_T4CP_1
CP038004.1	MPFF_T4CP_2
CP038004.1	MPFF_traC
CP038004.1	MPFF_traE
CP038004.1	MPFF_traH
CP038004.1	MPFF_traK
CP038004.1	MPFF_traL
CP038004.1	MPFF_traN
CP038004.1	MPFF_traU
CP038004.1	MPFF_traV
CP038004.1	MPFF_traW
CP039627.1	MOBH
CP039627.1	MPFG_41
CP039627.1	MPFG_44
CP039627.1	MPFG_51
CP039627.1	MPFG_52
CP039627.1	MPFG_ATPase
CP039627.1	MPFG_T4CP_1
CP039627.1	MPFG_T4CP_2
CP039629.1	MOBH
CP039629.1	MPFG_41
CP039629.1	MPFG_44
CP039629.1	MPFG_51
CP039629.1	MPFG_52
CP039629.1	MPFG_ATPase
CP039629.1	MPFG_T4CP_1
CP039629.1	MPFG_T4CP_2
CP039630.1	MOBF
CP039630.1	MPFF_ATPase
CP039630.1	MPFF_T4CP_1
CP039630.1	MPFF_traE
CP039630.1	MPFF_traH
CP039630.1	MPFF_traK
CP039630.1	MPFF_traL
CP039630.1	MPFF_traN
CP039630.1	MPFF_traU
CP039630.1	MPFF_traV
CP039630.1	MPFF_traW
CP039630.1	MPFG_ATPase
CP040043.1	MOBF
CP040043.1	MPFF_ATPase
CP040043.1	MPFF_T4CP_1
CP040043.1	MPFF_traC
CP040043.1	MPFF_traE
CP040043.1	MPFF_traH
CP040043.1	MPFF_traK
CP040043.1	MPFF_traN
CP040043.1	MPFF_traU
CP040043.1	MPFF_traW
CP040043.1	MPFG_ATPase
CP040446.1	MOBV
CP040446.1	MPFT_ATPase
CP040446.1	MPFT_T4CP_1
CP040446.1	MPFT_virB3
CP040446.1	MPFT_virB6
CP040446.1	MPFT_virB8
CP040446.1	MPFT_virB9
CP040826.1	MOBF
CP040826.1	MPFF_T4CP_1
CP040826.1	MPFT_ATPase
CP040826.1	MPFT_virB3
CP040826.1	MPFT_virB6
CP040826.1	MPFT_virB8
CP040826.1	MPFT_virB9
CP041053.1	MOBV
CP041053.1	MPFT_ATPase
CP041053.1	MPFT_T4CP_1
CP041053.1	MPFT_virB3
CP041053.1	MPFT_virB6
CP041053.1	MPFT_virB8
CP041053.1	MPFT_virB9
CP041127.1	MOBP
CP041127.1	MPFI_ATPase
CP041127.1	MPFI_T4CP_1
CP041127.1	MPFI_T4CP_2
CP041127.1	MPFI_traI
CP041127.1	MPFI_traK
CP041127.1	MPFI_traL
CP041127.1	MPFI_traM
CP041127.1	MPFI_traN
CP041127.1	MPFI_traP
CP041127.1	MPFI_traQ
CP041127.1	MPFI_traR
CP041127.1	MPFI_traW
CP041127.1	MPFI_traY
CP041128.1	MOBF
CP041128.1	MPFF_ATPase
CP041128.1	MPFF_T4CP_1
CP041128.1	MPFF_T4CP_2
CP041128.1	MPFF_traC
CP041128.1	MPFF_traE
CP041128.1	MPFF_traH
CP041128.1	MPFF_traK
CP041128.1	MPFF_traL
CP041128.1	MPFF_traN
CP041128.1	MPFF_traU
CP041128.1	MPFF_traV
CP041128.1	MPFF_traW
CP041648.1	MOBF
CP041648.1	MPFF_ATPase
CP041648.1	MPFF_T4CP_1
CP041648.1	MPFF_T4CP_2
CP041648.1	MPFF_traC
CP041648.1	MPFF_traE
CP041648.1	MPFF_traH
CP041648.1	MPFF_traK
CP041648.1	MPFF_traL
CP041648.1	MPFF_traN
CP041648.1	MPFF_traU
CP041648.1	MPFF_traV
CP041648.1	MPFF_traW
CP042948.1	MOBF
CP042948.1	MPFF_ATPase
CP042948.1	MPFF_T4CP_1
CP042948.1	MPFF_T4CP_2
CP042948.1	MPFF_traC
CP042948.1	MPFF_traE
CP042948.1	MPFF_traH
CP042948.1	MPFF_traK
CP042948.1	MPFF_traL
CP042948.1	MPFF_traN
CP042948.1	MPFF_traU
CP042948.1	MPFF_traV
CP042948.1	MPFF_traW
CP043017.1	MOBPB
CP043017.1	MPFT_ATPase
CP043017.1	MPFT_T4CP_1
CP043017.1	MPFT_virB3
CP043017.1	MPFT_virB6
CP043017.1	MPFT_virB8
CP043017.1	MPFT_virB9
CP043619.1	MOBF
CP043619.1	MPFF_ATPase
CP043619.1	MPFF_T4CP_1
CP043619.1	MPFF_traC
CP043619.1	MPFF_traE
CP043619.1	MPFF_traH
CP043619.1	MPFF_traL
CP043619.1	MPFF_traN
CP043619.1	MPFF_traU
CP043619.1	MPFF_traV
CP043619.1	MPFF_traW
CP043619.1	MPFG_ATPase
CP044008.1	MOBC
CP044008.1	MPFG_T4CP_1
CP044008.1	MPFT_ATPase
CP044008.1	MPFT_T4CP_1
CP044008.1	MPFT_virB3
CP044008.1	MPFT_virB6
CP044008.1	MPFT_virB8
CP044008.1	MPFT_virB9
CP044351.1	MOBPB
CP044351.1	MPFT_ATPase
CP044351.1	MPFT_T4CP_1
CP044351.1	MPFT_virB3
CP044351.1	MPFT_virB6
CP044351.1	MPFT_virB8
CP044351.1	MPFT_virB9
CP044369.1	MOBF
CP044369.1	MPFF_ATPase
CP044369.1	MPFF_T4CP_1
CP044369.1	MPFF_T4CP_2
CP044369.1	MPFF_traC
CP044369.1	MPFF_traE
CP044369.1	MPFF_traH
CP044369.1	MPFF_traK
CP044369.1	MPFF_traL
CP044369.1	MPFF_traN
CP044369.1	MPFF_traU
CP044369.1	MPFF_traV
CP044369.1	MPFF_traW
CP044377.1	MOBH
CP044377.1	MPFF_ATPase
CP044377.1	MPFF_traC
CP044377.1	MPFF_traE
CP044377.1	MPFF_traH
CP044377.1	MPFF_traN
CP044377.1	MPFF_traU
CP044377.1	MPFG_ATPase
CP044377.1	MPFG_T4CP_1
CP044378.1	MOBF
CP044378.1	MPFF_ATPase
CP044378.1	MPFF_T4CP_1
CP044378.1	MPFF_T4CP_2
CP044378.1	MPFF_traC
CP044378.1	MPFF_traE
CP044378.1	MPFF_traH
CP044378.1	MPFF_traK
CP044378.1	MPFF_traL
CP044378.1	MPFF_traN
CP044378.1	MPFF_traU
CP044378.1	MPFF_traV
CP044378.1	MPFF_traW
CP044381.1	MOBH
CP044381.1	MPFF_ATPase
CP044381.1	MPFF_traC
CP044381.1	MPFF_traE
CP044381.1	MPFF_traH
CP044381.1	MPFF_traN
CP044381.1	MPFF_traU
CP044381.1	MPFG_ATPase
CP044381.1	MPFG_T4CP_1
CP044382.1	MOBF
CP044382.1	MPFF_ATPase
CP044382.1	MPFF_T4CP_1
CP044382.1	MPFF_T4CP_2
CP044382.1	MPFF_traC
CP044382.1	MPFF_traE
CP044382.1	MPFF_traH
CP044382.1	MPFF_traK
CP044382.1	MPFF_traL
CP044382.1	MPFF_traN
CP044382.1	MPFF_traU
CP044382.1	MPFF_traV
CP044382.1	MPFF_traW
CP044386.1	MOBH
CP044386.1	MPFF_ATPase
CP044386.1	MPFF_traC
CP044386.1	MPFF_traE
CP044386.1	MPFF_traH
CP044386.1	MPFF_traN
CP044386.1	MPFF_traU
CP044386.1	MPFG_ATPase
CP044386.1	MPFG_T4CP_1
CP044387.1	MOBF
CP044387.1	MPFF_ATPase
CP044387.1	MPFF_T4CP_1
CP044387.1	MPFF_T4CP_2
CP044387.1	MPFF_traC
CP044387.1	MPFF_traE
CP044387.1	MPFF_traH
CP044387.1	MPFF_traK
CP044387.1	MPFF_traL
CP044387.1	MPFF_traN
CP044387.1	MPFF_traU
CP044387.1	MPFF_traV
CP044387.1	MPFF_traW
CP044390.1	MOBF
CP044390.1	MPFF_ATPase
CP044390.1	MPFF_T4CP_1
CP044390.1	MPFF_T4CP_2
CP044390.1	MPFF_traC
CP044390.1	MPFF_traE
CP044390.1	MPFF_traH
CP044390.1	MPFF_traK
CP044390.1	MPFF_traL
CP044390.1	MPFF_traN
CP044390.1	MPFF_traU
CP044390.1	MPFF_traV
CP044390.1	MPFF_traW
CP044391.1	MOBF
CP044391.1	MPFF_ATPase
CP044391.1	MPFF_T4CP_1
CP044391.1	MPFF_T4CP_2
CP044391.1	MPFF_traC
CP044391.1	MPFF_traE
CP044391.1	MPFF_traH
CP044391.1	MPFF_traK
CP044391.1	MPFF_traN
CP044391.1	MPFF_traU
CP044391.1	MPFF_traV
CP044391.1	MPFF_traW
CP044395.1	MOBF
CP044395.1	MPFF_ATPase
CP044395.1	MPFF_T4CP_1
CP044395.1	MPFF_T4CP_2
CP044395.1	MPFF_traC
CP044395.1	MPFF_traE
CP044395.1	MPFF_traH
CP044395.1	MPFF_traK
CP044395.1	MPFF_traL
CP044395.1	MPFF_traN
CP044395.1	MPFF_traU
CP044395.1	MPFF_traV
CP044395.1	MPFF_traW
CP045525.2	MOBF
CP045525.2	MPFF_ATPase
CP045525.2	MPFF_T4CP_1
CP045525.2	MPFF_T4CP_2
CP045525.2	MPFF_traC
CP045525.2	MPFF_traE
CP045525.2	MPFF_traH
CP045525.2	MPFF_traK
CP045525.2	MPFF_traL
CP045525.2	MPFF_traN
CP045525.2	MPFF_traU
CP045525.2	MPFF_traV
CP045525.2	MPFF_traW
CP045527.2	MOBP
CP045527.2	MPFI_ATPase
CP045527.2	MPFI_T4CP_1
CP045527.2	MPFI_T4CP_2
CP045527.2	MPFI_traI
CP045527.2	MPFI_traK
CP045527.2	MPFI_traL
CP045527.2	MPFI_traM
CP045527.2	MPFI_traN
CP045527.2	MPFI_traP
CP045527.2	MPFI_traQ
CP045527.2	MPFI_traR
CP045527.2	MPFI_traW
CP045527.2	MPFI_traY
CP045668.1	MOBF
CP045668.1	MPFF_ATPase
CP045668.1	MPFF_T4CP_1
CP045668.1	MPFF_T4CP_2
CP045668.1	MPFF_traC
CP045668.1	MPFF_traE
CP045668.1	MPFF_traH
CP045668.1	MPFF_traK
CP045668.1	MPFF_traL
CP045668.1	MPFF_traN
CP045668.1	MPFF_traU
CP045668.1	MPFF_traV
CP045668.1	MPFF_traW
CP045934.1	MOBF
CP045934.1	MPFF_ATPase
CP045934.1	MPFF_T4CP_1
CP045934.1	MPFF_T4CP_2
CP045934.1	MPFF_traC
CP045934.1	MPFF_traE
CP045934.1	MPFF_traH
CP045934.1	MPFF_traK
CP045934.1	MPFF_traL
CP045934.1	MPFF_traN
CP045934.1	MPFF_traU
CP045934.1	MPFF_traV
CP045934.1	MPFF_traW
CP045935.1	MOBPB
CP045935.1	MPFT_ATPase
CP045935.1	MPFT_T4CP_1
CP045935.1	MPFT_virB3
CP045935.1	MPFT_virB6
CP045935.1	MPFT_virB8
CP045935.1	MPFT_virB9
CP047483.1	MOBV
CP047483.1	MPFT_ATPase
CP047483.1	MPFT_T4CP_1
CP047483.1	MPFT_virB3
CP047483.1	MPFT_virB6
CP047483.1	MPFT_virB8
CP047483.1	MPFT_virB9
CP048854.1	MOBF
CP048854.1	MPFF_ATPase
CP048854.1	MPFF_T4CP_1
CP048854.1	MPFF_T4CP_2
CP048854.1	MPFF_traC
CP048854.1	MPFF_traE
CP048854.1	MPFF_traH
CP048854.1	MPFF_traK
CP048854.1	MPFF_traL
CP048854.1	MPFF_traN
CP048854.1	MPFF_traU
CP048854.1	MPFF_traV
CP048854.1	MPFF_traW
CP048856.1	MOBF
CP048856.1	MPFF_ATPase
CP048856.1	MPFF_T4CP_1
CP048856.1	MPFF_T4CP_2
CP048856.1	MPFF_traC
CP048856.1	MPFF_traE
CP048856.1	MPFF_traH
CP048856.1	MPFF_traK
CP048856.1	MPFF_traL
CP048856.1	MPFF_traN
CP048856.1	MPFF_traU
CP048856.1	MPFF_traV
CP048856.1	MPFF_traW
CP048858.1	MOBF
CP048858.1	MPFF_ATPase
CP048858.1	MPFF_T4CP_1
CP048858.1	MPFF_T4CP_2
CP048858.1	MPFF_traC
CP048858.1	MPFF_traE
CP048858.1	MPFF_traH
CP048858.1	MPFF_traK
CP048858.1	MPFF_traL
CP048858.1	MPFF_traN
CP048858.1	MPFF_traU
CP048858.1	MPFF_traV
CP048858.1	MPFF_traW
CP048866.1	MOBF
CP048866.1	MPFF_ATPase
CP048866.1	MPFF_T4CP_1
CP048866.1	MPFF_T4CP_2
CP048866.1	MPFF_traC
CP048866.1	MPFF_traE
CP048866.1	MPFF_traH
CP048866.1	MPFF_traK
CP048866.1	MPFF_traL
CP048866.1	MPFF_traN
CP048866.1	MPFF_traU
CP048866.1	MPFF_traV
CP048866.1	MPFF_traW
CP048868.1	MOBF
CP048868.1	MPFF_ATPase
CP048868.1	MPFF_T4CP_1
CP048868.1	MPFF_T4CP_2
CP048868.1	MPFF_traC
CP048868.1	MPFF_traE
CP048868.1	MPFF_traH
CP048868.1	MPFF_traK
CP048868.1	MPFF_traL
CP048868.1	MPFF_traN
CP048868.1	MPFF_traU
CP048868.1	MPFF_traV
CP048868.1	MPFF_traW
CP048869.1	MOBF
CP048869.1	MPFF_ATPase
CP048869.1	MPFF_T4CP_1
CP048869.1	MPFF_T4CP_2
CP048869.1	MPFF_traC
CP048869.1	MPFF_traE
CP048869.1	MPFF_traH
CP048869.1	MPFF_traK
CP048869.1	MPFF_traL
CP048869.1	MPFF_traN
CP048869.1	MPFF_traU
CP048869.1	MPFF_traV
CP048869.1	MPFF_traW
CP048871.1	MOBF
CP048871.1	MPFF_ATPase
CP048871.1	MPFF_T4CP_1
CP048871.1	MPFF_T4CP_2
CP048871.1	MPFF_traC
CP048871.1	MPFF_traE
CP048871.1	MPFF_traH
CP048871.1	MPFF_traK
CP048871.1	MPFF_traL
CP048871.1	MPFF_traN
CP048871.1	MPFF_traU
CP048871.1	MPFF_traV
CP048871.1	MPFF_traW
CP049078.2	MOBF
CP049078.2	MPFF_ATPase
CP049078.2	MPFF_T4CP_1
CP049078.2	MPFF_T4CP_2
CP049078.2	MPFF_traC
CP049078.2	MPFF_traE
CP049078.2	MPFF_traH
CP049078.2	MPFF_traK
CP049078.2	MPFF_traL
CP049078.2	MPFF_traN
CP049078.2	MPFF_traU
CP049078.2	MPFF_traV
CP049078.2	MPFF_traW
CP049079.2	MOBF
CP049079.2	MPFF_ATPase
CP049079.2	MPFF_T4CP_1
CP049079.2	MPFF_T4CP_2
CP049079.2	MPFF_traC
CP049079.2	MPFF_traE
CP049079.2	MPFF_traH
CP049079.2	MPFF_traK
CP049079.2	MPFF_traL
CP049079.2	MPFF_traN
CP049079.2	MPFF_traU
CP049079.2	MPFF_traV
CP049079.2	MPFF_traW
CP049166.1	MOBF
CP049166.1	MPFF_ATPase
CP049166.1	MPFF_T4CP_1
CP049166.1	MPFF_T4CP_2
CP049166.1	MPFF_traC
CP049166.1	MPFF_traE
CP049166.1	MPFF_traH
CP049166.1	MPFF_traK
CP049166.1	MPFF_traL
CP049166.1	MPFF_traN
CP049166.1	MPFF_traU
CP049166.1	MPFF_traV
CP049166.1	MPFF_traW
CP049168.1	MOBF
CP049168.1	MPFF_ATPase
CP049168.1	MPFF_T4CP_1
CP049168.1	MPFF_T4CP_2
CP049168.1	MPFF_traC
CP049168.1	MPFF_traE
CP049168.1	MPFF_traH
CP049168.1	MPFF_traK
CP049168.1	MPFF_traL
CP049168.1	MPFF_traN
CP049168.1	MPFF_traU
CP049168.1	MPFF_traV
CP049168.1	MPFF_traW
CP049170.1	MOBF
CP049170.1	MPFF_ATPase
CP049170.1	MPFF_T4CP_1
CP049170.1	MPFF_T4CP_2
CP049170.1	MPFF_traC
CP049170.1	MPFF_traE
CP049170.1	MPFF_traH
CP049170.1	MPFF_traK
CP049170.1	MPFF_traL
CP049170.1	MPFF_traN
CP049170.1	MPFF_traU
CP049170.1	MPFF_traV
CP049170.1	MPFF_traW
CP049172.1	MOBF
CP049172.1	MPFF_ATPase
CP049172.1	MPFF_T4CP_1
CP049172.1	MPFF_T4CP_2
CP049172.1	MPFF_traC
CP049172.1	MPFF_traE
CP049172.1	MPFF_traH
CP049172.1	MPFF_traK
CP049172.1	MPFF_traL
CP049172.1	MPFF_traN
CP049172.1	MPFF_traU
CP049172.1	MPFF_traV
CP049172.1	MPFF_traW
CP049174.1	MOBF
CP049174.1	MPFF_ATPase
CP049174.1	MPFF_T4CP_1
CP049174.1	MPFF_T4CP_2
CP049174.1	MPFF_traC
CP049174.1	MPFF_traE
CP049174.1	MPFF_traH
CP049174.1	MPFF_traK
CP049174.1	MPFF_traL
CP049174.1	MPFF_traN
CP049174.1	MPFF_traU
CP049174.1	MPFF_traV
CP049174.1	MPFF_traW
CP049176.1	MOBP
CP049176.1	MPFI_ATPase
CP049176.1	MPFI_T4CP_1
CP049176.1	MPFI_T4CP_2
CP049176.1	MPFI_traI
CP049176.1	MPFI_traL
CP049176.1	MPFI_traM
CP049176.1	MPFI_traN
CP049176.1	MPFI_traP
CP049176.1	MPFI_traQ
CP049176.1	MPFI_traR
CP049176.1	MPFI_traW
CP049176.1	MPFI_traY
CP049178.1	MOBP
CP049178.1	MPFI_ATPase
CP049178.1	MPFI_T4CP_1
CP049178.1	MPFI_T4CP_2
CP049178.1	MPFI_traI
CP049178.1	MPFI_traK
CP049178.1	MPFI_traL
CP049178.1	MPFI_traM
CP049178.1	MPFI_traN
CP049178.1	MPFI_traP
CP049178.1	MPFI_traQ
CP049178.1	MPFI_traR
CP049178.1	MPFI_traW
CP049178.1	MPFI_traY
CP049180.1	MOBP
CP049180.1	MPFI_ATPase
CP049180.1	MPFI_T4CP_1
CP049180.1	MPFI_T4CP_2
CP049180.1	MPFI_traI
CP049180.1	MPFI_traK
CP049180.1	MPFI_traL
CP049180.1	MPFI_traM
CP049180.1	MPFI_traN
CP049180.1	MPFI_traP
CP049180.1	MPFI_traQ
CP049180.1	MPFI_traR
CP049180.1	MPFI_traW
CP049180.1	MPFI_traY
CP049186.1	MOBF
CP049186.1	MPFF_ATPase
CP049186.1	MPFF_T4CP_1
CP049186.1	MPFF_T4CP_2
CP049186.1	MPFF_traC
CP049186.1	MPFF_traE
CP049186.1	MPFF_traH
CP049186.1	MPFF_traK
CP049186.1	MPFF_traL
CP049186.1	MPFF_traN
CP049186.1	MPFF_traU
CP049186.1	MPFF_traV
CP049186.1	MPFF_traW
CP049262.1	MOBF
CP049262.1	MPFF_ATPase
CP049262.1	MPFF_T4CP_1
CP049262.1	MPFF_traC
CP049262.1	MPFF_traE
CP049262.1	MPFF_traH
CP049262.1	MPFF_traK
CP049262.1	MPFF_traL
CP049262.1	MPFF_traN
CP049262.1	MPFF_traU
CP049262.1	MPFF_traV
CP049262.1	MPFF_traW
CP049611.1	MOBP
CP049611.1	MPFI_ATPase
CP049611.1	MPFI_T4CP_1
CP049611.1	MPFI_T4CP_2
CP049611.1	MPFI_traI
CP049611.1	MPFI_traK
CP049611.1	MPFI_traL
CP049611.1	MPFI_traM
CP049611.1	MPFI_traN
CP049611.1	MPFI_traP
CP049611.1	MPFI_traQ
CP049611.1	MPFI_traR
CP049611.1	MPFI_traW
CP049611.1	MPFI_traY
CP049876.1	MOBP
CP049876.1	MPFI_ATPase
CP049876.1	MPFI_T4CP_1
CP049876.1	MPFI_T4CP_2
CP049876.1	MPFI_traI
CP049876.1	MPFI_traK
CP049876.1	MPFI_traL
CP049876.1	MPFI_traM
CP049876.1	MPFI_traN
CP049876.1	MPFI_traP
CP049876.1	MPFI_traQ
CP049876.1	MPFI_traR
CP049876.1	MPFI_traW
CP049876.1	MPFI_traY
CP050279.1	MOBP
CP050279.1	MPFI_ATPase
CP050279.1	MPFI_T4CP_1
CP050279.1	MPFI_T4CP_2
CP050279.1	MPFI_traI
CP050279.1	MPFI_traK
CP050279.1	MPFI_traL
CP050279.1	MPFI_traM
CP050279.1	MPFI_traN
CP050279.1	MPFI_traP
CP050279.1	MPFI_traQ
CP050279.1	MPFI_traR
CP050279.1	MPFI_traW
CP050279.1	MPFI_traY
CP050283.1	MOBP
CP050283.1	MPFI_ATPase
CP050283.1	MPFI_T4CP_1
CP050283.1	MPFI_T4CP_2
CP050283.1	MPFI_traI
CP050283.1	MPFI_traK
CP050283.1	MPFI_traL
CP050283.1	MPFI_traM
CP050283.1	MPFI_traN
CP050283.1	MPFI_traP
CP050283.1	MPFI_traQ
CP050283.1	MPFI_traR
CP050283.1	MPFI_traW
CP050283.1	MPFI_traY
CP050288.1	MOBP
CP050288.1	MPFI_ATPase
CP050288.1	MPFI_T4CP_1
CP050288.1	MPFI_T4CP_2
CP050288.1	MPFI_traI
CP050288.1	MPFI_traK
CP050288.1	MPFI_traL
CP050288.1	MPFI_traM
CP050288.1	MPFI_traN
CP050288.1	MPFI_traP
CP050288.1	MPFI_traQ
CP050288.1	MPFI_traR
CP050288.1	MPFI_traW
CP050288.1	MPFI_traY
CP052137.1	MOBF
CP052137.1	MPFF_ATPase
CP052137.1	MPFF_T4CP_1
CP052137.1	MPFF_T4CP_2
CP052137.1	MPFF_traC
CP052137.1	MPFF_traE
CP052137.1	MPFF_traH
CP052137.1	MPFF_traK
CP052137.1	MPFF_traL
CP052137.1	MPFF_traN
CP052137.1	MPFF_traU
CP052137.1	MPFF_traV
CP052137.1	MPFF_traW
CP052139.1	MOBH
CP052139.1	MPFF_ATPase
CP052139.1	MPFF_traH
CP052139.1	MPFF_traL
CP052139.1	MPFF_traN
CP052139.1	MPFF_traU
CP052139.1	MPFF_traW
CP052139.1	MPFG_ATPase
CP052139.1	MPFG_T4CP_1
CP052145.1	MOBF
CP052145.1	MPFF_ATPase
CP052145.1	MPFF_T4CP_1
CP052145.1	MPFF_traC
CP052145.1	MPFF_traE
CP052145.1	MPFF_traH
CP052145.1	MPFF_traK
CP052145.1	MPFF_traL
CP052145.1	MPFF_traN
CP052145.1	MPFF_traU
CP052145.1	MPFF_traV
CP052145.1	MPFF_traW
CP052148.1	MOBF
CP052148.1	MPFF_ATPase
CP052148.1	MPFF_T4CP_1
CP052148.1	MPFF_T4CP_2
CP052148.1	MPFF_traC
CP052148.1	MPFF_traE
CP052148.1	MPFF_traH
CP052148.1	MPFF_traK
CP052148.1	MPFF_traL
CP052148.1	MPFF_traN
CP052148.1	MPFF_traU
CP052148.1	MPFF_traV
CP052148.1	MPFF_traW
CP052160.1	MOBF
CP052160.1	MPFF_ATPase
CP052160.1	MPFF_T4CP_1
CP052160.1	MPFF_traC
CP052160.1	MPFF_traE
CP052160.1	MPFF_traH
CP052160.1	MPFF_traK
CP052160.1	MPFF_traL
CP052160.1	MPFF_traN
CP052160.1	MPFF_traU
CP052160.1	MPFF_traV
CP052160.1	MPFF_traW
CP052164.1	MOBF
CP052164.1	MPFF_ATPase
CP052164.1	MPFF_T4CP_1
CP052164.1	MPFF_T4CP_2
[truncated: 34,328 more rows]
