# Supplementary material for: Inter-plasmid transfer of antibiotic resistance genes accelerates antibiotic resistance in bacterial pathogens
Source: ISME J. 2024 Jan 10;18(1):wrad032. doi: 10.1093/ismejo/wrad032 (PMC10881300; doi:10.1093/ismejo/wrad032)
Supplement: Table_S4_wrad032 [file table_s4_wrad032.xlsx]

## Sheet: Sheet1
Table S4 MRGs identified from clinical plasmids
Plasmid	BMRGs
AP023455.1	silS
AP023455.1	silR
AP023455.1	silC
AP023455.1	silF
AP023455.1	silB
AP023455.1	silA
AP023455.1	silP
AP023455.1	pcoA
AP023455.1	pcoB
AP023455.1	pcoC
AP023455.1	pcoD
AP023455.1	pcoR
AP023455.1	pcoS
AP023455.1	arsC
AP023455.1	arsB
AP023455.1	arsA
AP023455.1	arsD
CP013836.1	arsR
CP013836.1	merP
CP013836.1	merT
CP016585.1	merR
CP016585.1	merR
CP016585.1	merT
CP020502.1	merP
CP020502.1	merR
CP020502.1	merT
CP020502.1	merA
CP020502.1	merD
CP027696.1	merE
CP027696.1	arsR
CP027696.1	arsD
CP027696.1	arsA
CP027696.1	arsB
CP027696.1	arsC
CP027696.1	pcoS
CP027696.1	pcoR
CP027696.1	pcoD
CP027696.1	pcoC
CP027696.1	pcoB
CP027696.1	silP
CP027696.1	silA
CP027696.1	silB
CP027696.1	silF
CP027696.1	silR
CP028582.2	fecD
CP028582.2	merR
CP028582.2	merT
CP028781.2	merP
CP028781.2	silS
CP028781.2	silR
CP028781.2	silC
CP028781.2	silF
CP028781.2	silB
CP028781.2	silA
CP028781.2	silP
CP028781.2	pcoA
CP028781.2	pcoB
CP028781.2	pcoC
CP028781.2	pcoD
CP028781.2	pcoR
CP028781.2	pcoS
CP028781.2	arsC
CP028781.2	arsB
CP028781.2	arsA
CP028781.2	arsD
CP028804.2	arsR
CP028804.2	arsR
CP028804.2	arsD
CP028804.2	arsA
CP028804.2	arsB
CP028804.2	arsC
CP028804.2	pcoS
CP028804.2	pcoR
CP028804.2	pcoD
CP028804.2	pcoC
CP028804.2	pcoB
CP028804.2	pcoA
CP028804.2	silP
CP028804.2	silA
CP028804.2	silB
CP028804.2	silF
CP028804.2	silC
CP028804.2	silR
CP028804.2	silS
CP028804.2	merE
CP028804.2	merD
CP028804.2	merB
CP028804.2	merA
CP028804.2	merP
CP028804.2	merT
CP038004.1	merR
CP038004.1	silS
CP038004.1	silR
CP038004.1	silC
CP038004.1	silF
CP038004.1	silB
CP038004.1	silA
CP038004.1	silP
CP038004.1	pcoA
CP038004.1	pcoB
CP038004.1	pcoC
CP038004.1	pcoD
CP038004.1	pcoR
CP038004.1	pcoS
CP038004.1	arsR
CP038004.1	arsD
CP038004.1	arsA
CP038004.1	arsB
CP044377.1	arsC
CP044378.1	terE
CP044378.1	arsD
CP044381.1	arsC
CP044381.1	terB
CP044381.1	terC
CP044382.1	terE
CP044382.1	arsR
CP044382.1	arsD
CP044382.1	arsA
CP044386.1	arsC
CP044386.1	terB
CP044387.1	terC
CP044387.1	arsD
CP044387.1	arsB
CP044390.1	arsC
CP044390.1	arsR
CP044390.1	arsD
CP048868.1	arsC
CP048868.1	merP
CP048868.1	merT
CP052137.1	merR
CP052137.1	silS
CP052137.1	silR
CP052137.1	silC
CP052137.1	silF
CP052137.1	silB
CP052137.1	silA
CP052137.1	silP
CP052137.1	pcoA
CP052137.1	pcoB
CP052137.1	pcoC
CP052137.1	pcoD
CP052137.1	pcoR
CP052137.1	pcoS
CP052137.1	arsR
CP052137.1	arsD
CP052137.1	arsA
CP052137.1	arsB
CP052137.1	arsC
CP052139.1	fecD
CP052139.1	merR
CP052139.1	merT
CP052139.1	merP
CP052148.1	fecD
CP052148.1	silS
CP052148.1	silR
CP052148.1	silC
CP052148.1	silF
CP052148.1	silB
CP052148.1	silA
CP052148.1	silP
CP052148.1	pcoA
CP052148.1	pcoB
CP052148.1	pcoC
CP052148.1	pcoD
CP052148.1	pcoR
CP052148.1	pcoS
CP052148.1	arsC
CP052148.1	arsB
CP052148.1	arsA
CP052148.1	arsD
CP052168.1	arsR
CP052168.1	silS
CP052168.1	silR
CP052168.1	silC
CP052168.1	silF
CP052168.1	silB
CP052168.1	silA
CP052168.1	silP
CP052168.1	pcoA
CP052168.1	pcoB
CP052168.1	pcoC
CP052168.1	pcoD
CP052168.1	pcoR
CP052168.1	pcoS
CP052168.1	arsC
CP052168.1	arsB
CP052168.1	arsA
CP052168.1	arsD
CP052168.1	arsR
CP052173.1	fecD
CP052173.1	silS
CP052173.1	silR
CP052173.1	silC
CP052173.1	silF
CP052173.1	silB
CP052173.1	silA
CP052173.1	silP
CP052173.1	pcoA
CP052173.1	pcoB
CP052173.1	pcoC
CP052173.1	pcoD
CP052173.1	pcoR
CP052173.1	pcoS
CP052173.1	arsR
CP052173.1	arsD
CP052173.1	arsA
CP052173.1	arsB
CP052173.1	arsC
CP052176.1	fecD
CP052176.1	silS
CP052176.1	silR
CP052176.1	silC
CP052176.1	silF
CP052176.1	silB
CP052176.1	silA
CP052176.1	silP
CP052176.1	pcoA
CP052176.1	pcoB
CP052176.1	pcoC
CP052176.1	pcoD
CP052176.1	pcoR
CP052176.1	pcoS
CP052176.1	arsR
CP052176.1	arsD
CP052176.1	arsA
CP052176.1	arsB
CP052176.1	arsC
CP052176.1	merR2
CP052176.1	merT
CP052176.1	merP
CP052176.1	merF
CP052176.1	merD
CP052214.1	merE
CP052214.1	silS
CP052214.1	silR
CP052214.1	silC
CP052214.1	silF
CP052214.1	silB
CP052214.1	silA
CP052214.1	silP
CP052214.1	pcoA
CP052214.1	pcoB
CP052214.1	pcoC
CP052214.1	pcoD
CP052214.1	pcoR
CP052214.1	pcoS
CP052214.1	arsC
CP052214.1	arsB
CP052214.1	arsA
CP052214.1	arsD
CP052218.1	arsR
CP052218.1	silS
CP052218.1	silR
CP052218.1	silC
CP052218.1	silF
CP052218.1	silB
CP052218.1	silA
CP052218.1	silP
CP052218.1	pcoA
CP052218.1	pcoB
CP052218.1	pcoC
CP052218.1	pcoD
CP052218.1	pcoR
CP052218.1	pcoS
CP052218.1	arsC
CP052218.1	arsB
CP052218.1	arsA
CP052218.1	arsD
CP052243.1	arsR
CP052243.1	silS
CP052243.1	silR
CP052243.1	silC
CP052243.1	silF
CP052243.1	silB
CP052243.1	silA
CP052243.1	silP
CP052243.1	pcoA
CP052243.1	pcoB
CP052243.1	pcoC
CP052243.1	pcoD
CP052243.1	pcoR
CP052243.1	pcoS
CP052243.1	arsC
CP052243.1	arsB
CP052243.1	arsA
CP052243.1	arsD
CP052243.1	arsR
CP052263.1	fecD
CP052263.1	silS
CP052263.1	silR
CP052263.1	silC
CP052263.1	silF
CP052263.1	silB
CP052263.1	silA
CP052263.1	silP
CP052263.1	pcoA
CP052263.1	pcoB
CP052263.1	pcoC
CP052263.1	pcoD
CP052263.1	pcoR
CP052263.1	pcoS
CP052263.1	arsC
CP052263.1	arsB
CP052263.1	arsA
CP052263.1	arsD
CP052266.1	arsR
CP052266.1	silS
CP052266.1	silR
CP052266.1	silC
CP052266.1	silF
CP052266.1	silB
CP052266.1	silA
CP052266.1	silP
CP052266.1	pcoA
CP052266.1	pcoB
CP052266.1	pcoC
CP052266.1	pcoD
CP052266.1	pcoR
CP052266.1	pcoS
CP052266.1	arsR
CP052266.1	arsD
CP052266.1	arsA
CP052266.1	arsB
CP052266.1	arsC
CP052276.1	fecD
CP052276.1	silS
CP052276.1	silR
CP052276.1	silC
CP052276.1	silF
CP052276.1	silB
CP052276.1	silA
CP052276.1	silP
CP052276.1	pcoA
CP052276.1	pcoB
CP052276.1	pcoC
CP052276.1	pcoD
CP052276.1	pcoR
CP052276.1	pcoS
CP052276.1	arsC
CP052276.1	arsB
CP052276.1	arsA
CP052276.1	arsD
CP052279.1	arsR
CP052279.1	silS
CP052279.1	silR
CP052279.1	silC
CP052279.1	silF
CP052279.1	silB
CP052279.1	silA
CP052279.1	silP
CP052279.1	pcoA
CP052279.1	pcoB
CP052279.1	pcoC
CP052279.1	pcoD
CP052279.1	pcoR
CP052279.1	pcoS
CP052279.1	arsR
CP052279.1	arsD
CP052279.1	arsA
CP052279.1	arsB
CP052279.1	arsC
CP052288.1	fecD
CP052288.1	silS
CP052288.1	silR
CP052288.1	silC
CP052288.1	silF
CP052288.1	silB
CP052288.1	silA
CP052288.1	silP
CP052288.1	pcoA
CP052288.1	pcoB
CP052288.1	pcoC
CP052288.1	pcoD
CP052288.1	pcoR
CP052288.1	pcoS
CP052288.1	arsC
CP052288.1	arsB
CP052288.1	arsA
CP052288.1	arsD
CP052296.1	arsR
CP052296.1	silS
CP052296.1	silR
CP052296.1	silC
CP052296.1	silF
CP052296.1	silB
CP052296.1	silA
CP052296.1	silP
CP052296.1	pcoA
CP052296.1	pcoB
CP052296.1	pcoC
CP052296.1	pcoD
CP052296.1	pcoR
CP052296.1	pcoS
CP052296.1	arsR
CP052296.1	arsD
CP052296.1	arsA
CP052296.1	arsB
CP052296.1	arsC
CP052298.1	fecD
CP052298.1	silS
CP052298.1	silR
CP052298.1	silC
CP052298.1	silF
CP052298.1	silB
CP052298.1	silA
CP052298.1	silP
CP052298.1	pcoA
CP052298.1	pcoB
CP052298.1	pcoC
CP052298.1	pcoD
CP052298.1	pcoR
CP052298.1	pcoS
CP052298.1	arsC
CP052298.1	arsB
CP052298.1	arsA
CP052298.1	arsD
CP052302.1	arsR
CP052302.1	silS
CP052302.1	silR
CP052302.1	silC
CP052302.1	silF
CP052302.1	silB
CP052302.1	silA
CP052302.1	silP
CP052302.1	pcoA
CP052302.1	pcoB
CP052302.1	pcoC
CP052302.1	pcoD
CP052302.1	pcoR
CP052302.1	pcoS
CP052302.1	arsR
CP052302.1	arsD
CP052302.1	arsA
CP052302.1	arsB
CP052302.1	arsC
CP052307.1	fecD
CP052307.1	silS
CP052307.1	silR
CP052307.1	silC
CP052307.1	silF
CP052307.1	silB
CP052307.1	silA
CP052307.1	silP
CP052307.1	pcoA
CP052307.1	pcoB
CP052307.1	pcoC
CP052307.1	pcoD
CP052307.1	pcoR
CP052307.1	pcoS
CP052307.1	arsC
CP052307.1	arsB
CP052307.1	arsA
CP052307.1	arsD
CP052321.1	arsR
CP052321.1	silS
CP052321.1	silR
CP052321.1	silC
CP052321.1	silF
CP052321.1	silB
CP052321.1	silA
CP052321.1	silP
CP052321.1	pcoA
CP052321.1	pcoB
CP052321.1	pcoC
CP052321.1	pcoD
CP052321.1	pcoR
CP052321.1	pcoS
CP052337.1	fecD
CP052337.1	silS
CP052337.1	silR
CP052337.1	silC
CP052337.1	silF
CP052337.1	silB
CP052337.1	silA
CP052337.1	silP
CP052337.1	pcoA
CP052337.1	pcoB
CP052337.1	pcoC
CP052337.1	pcoD
CP052337.1	pcoR
CP052337.1	pcoS
CP052337.1	arsC
CP052337.1	arsB
CP052337.1	arsA
CP052337.1	arsD
CP052337.1	arsR
CP052337.1	fecD
CP052337.1	merR2
CP052337.1	merT
CP052337.1	merP
CP052337.1	merF
CP052337.1	merD
CP052380.1	merE
CP052380.1	silS
CP052380.1	silR
CP052380.1	silC
CP052380.1	silF
CP052380.1	silB
CP052380.1	silA
CP052380.1	silP
CP052380.1	pcoA
CP052380.1	pcoB
CP052380.1	pcoC
CP052380.1	pcoD
CP052380.1	pcoR
CP052380.1	pcoS
CP052380.1	arsR
CP052380.1	arsD
CP052380.1	arsA
CP052380.1	arsB
CP052380.1	arsC
CP052400.1	fecD
CP052400.1	terE
CP052400.1	terD
CP052400.1	terC
CP052400.1	terB
CP052401.1	terA
CP052401.1	silS
CP052401.1	silR
CP052401.1	silC
CP052401.1	silF
CP052401.1	silB
CP052401.1	silA
CP052401.1	silP
CP052401.1	pcoA
CP052401.1	pcoB
CP052401.1	pcoC
CP052401.1	pcoD
CP052401.1	pcoR
CP052401.1	pcoS
CP052401.1	arsC
CP052401.1	arsB
CP052401.1	arsA
CP052401.1	arsD
CP052401.1	arsR
CP052401.1	terD
CP052401.1	terB
CP052401.1	terZ
CP052401.1	terW
CP052405.1	fecD
CP052405.1	silS
CP052405.1	silR
CP052405.1	silC
CP052405.1	silF
CP052405.1	silB
CP052405.1	silA
CP052405.1	silP
CP052405.1	pcoA
CP052405.1	pcoB
CP052405.1	pcoC
CP052405.1	pcoD
CP052405.1	pcoR
CP052405.1	pcoS
CP052405.1	arsC
CP052405.1	arsB
CP052405.1	arsA
CP052405.1	arsD
CP052405.1	arsR
CP052408.1	fecD
CP052408.1	silS
CP052408.1	silR
CP052408.1	silC
CP052408.1	silF
CP052408.1	silB
CP052408.1	silA
CP052408.1	silP
CP052408.1	pcoA
CP052408.1	pcoB
CP052408.1	pcoC
CP052408.1	pcoD
CP052408.1	pcoR
CP052408.1	pcoS
CP052408.1	arsC
CP052408.1	arsB
CP052408.1	arsA
CP052408.1	arsD
CP052415.1	arsR
CP052415.1	silS
CP052415.1	silR
CP052415.1	silC
CP052415.1	silF
CP052415.1	silB
CP052415.1	silA
CP052415.1	silP
CP052415.1	pcoA
CP052415.1	pcoB
CP052415.1	pcoC
CP052415.1	pcoD
CP052415.1	pcoR
CP052415.1	pcoS
CP052415.1	arsC
CP052415.1	arsB
CP052415.1	arsA
CP052415.1	arsD
CP052415.1	arsR
CP052441.1	fecD
CP052441.1	silS
CP052441.1	silR
CP052441.1	silC
CP052441.1	silF
CP052441.1	silB
CP052441.1	silA
CP052441.1	silP
CP052441.1	pcoA
CP052441.1	pcoB
CP052441.1	pcoC
CP052441.1	pcoD
CP052441.1	pcoR
CP052441.1	pcoS
CP052441.1	arsC
CP052441.1	arsB
CP052441.1	arsA
CP052441.1	arsD
CP052441.1	arsR
CP052450.1	fecD
CP052450.1	silS
CP052450.1	silR
CP052450.1	silC
CP052450.1	silF
CP052450.1	silB
CP052450.1	silA
CP052450.1	silP
CP052450.1	pcoA
CP052450.1	pcoB
CP052450.1	pcoC
CP052450.1	pcoD
CP052450.1	pcoR
CP052450.1	pcoS
CP052450.1	arsR
CP052450.1	arsD
CP052450.1	arsA
CP052450.1	arsB
CP052450.1	arsC
CP052469.1	fecD
CP052469.1	arsR
CP052469.1	arsD
CP052469.1	arsA
CP052469.1	arsB
CP052469.1	arsC
CP052469.1	pcoS
CP052469.1	pcoR
CP052469.1	pcoD
CP052469.1	pcoC
CP052469.1	pcoB
CP052469.1	pcoA
CP052469.1	silP
CP052469.1	silA
CP052469.1	silB
CP052469.1	silF
CP052469.1	silC
CP052469.1	silR
CP052469.1	silS
CP052477.1	fecD
CP052477.1	silS
CP052477.1	silR
CP052477.1	silC
CP052477.1	silF
CP052477.1	silB
CP052477.1	silA
CP052477.1	silP
CP052477.1	pcoA
CP052477.1	pcoB
CP052477.1	pcoC
CP052477.1	pcoD
CP052477.1	pcoR
CP052477.1	pcoS
CP052477.1	arsC
CP052477.1	arsB
CP052477.1	arsA
CP052477.1	arsD
CP052477.1	arsR
CP052491.1	fecD
CP052491.1	silS
CP052491.1	silR
CP052491.1	silC
CP052491.1	silF
CP052491.1	silB
CP052491.1	silA
CP052491.1	silP
CP052491.1	pcoA
CP052491.1	pcoB
CP052491.1	pcoC
CP052491.1	pcoD
CP052491.1	pcoR
CP052491.1	pcoS
CP052491.1	merE
CP052491.1	merD
CP052491.1	merF
CP052491.1	merP
CP052491.1	merT
CP052491.1	merR2
CP052491.1	fecD
CP052491.1	arsR
CP052491.1	arsD
CP052499.1	fecD
CP052499.1	silS
CP052499.1	silR
CP052499.1	silC
CP052499.1	silF
CP052499.1	silB
CP052499.1	silA
CP052499.1	silP
CP052499.1	pcoA
CP052499.1	pcoB
CP052499.1	pcoC
CP052499.1	pcoD
CP052499.1	pcoR
CP052499.1	pcoS
CP052499.1	arsC
CP052499.1	arsB
CP052499.1	arsA
CP052499.1	arsD
CP052499.1	arsR
CP052504.1	fecD
CP052504.1	silS
CP052504.1	silR
CP052504.1	silC
CP052504.1	silF
CP052504.1	silB
CP052504.1	silA
CP052504.1	silP
CP052504.1	pcoA
CP052504.1	pcoB
CP052504.1	pcoC
CP052504.1	pcoD
CP052504.1	pcoR
CP052504.1	pcoS
CP052504.1	arsR
CP052504.1	arsD
CP052504.1	arsA
CP052504.1	arsB
CP052504.1	arsC
CP052506.1	fecD
CP052506.1	silS
CP052506.1	silR
CP052506.1	silC
CP052506.1	silF
CP052506.1	silB
CP052506.1	silA
CP052506.1	silP
CP052506.1	pcoA
CP052506.1	pcoB
CP052506.1	pcoC
CP052506.1	pcoD
CP052506.1	pcoR
CP052506.1	pcoS
CP052506.1	arsC
CP052506.1	arsB
CP052506.1	arsA
CP052506.1	arsD
CP052521.1	arsR
CP052521.1	silS
CP052521.1	silR
CP052521.1	silC
CP052521.1	silF
CP052521.1	silB
CP052521.1	silA
CP052521.1	silP
CP052521.1	pcoA
CP052521.1	pcoB
CP052521.1	pcoC
CP052521.1	pcoD
CP052521.1	pcoR
CP052521.1	pcoS
CP052521.1	arsR
CP052521.1	arsD
CP052521.1	arsA
CP052521.1	arsB
CP052521.1	arsC
CP052525.1	fecD
CP052525.1	silS
CP052525.1	silR
CP052525.1	silC
CP052525.1	silF
CP052525.1	silB
CP052525.1	silA
CP052525.1	silP
CP052525.1	pcoA
CP052525.1	pcoB
CP052525.1	pcoC
CP052525.1	pcoD
CP052525.1	pcoR
CP052534.1	pcoS
CP052534.1	silS
CP052534.1	silR
CP052534.1	silC
CP052534.1	silF
CP052534.1	silB
CP052534.1	silA
CP052534.1	silP
CP052534.1	pcoA
CP052534.1	pcoB
CP052534.1	pcoC
CP052534.1	pcoD
CP052534.1	pcoR
CP052534.1	pcoS
CP052534.1	arsR
CP052534.1	arsD
CP052534.1	arsA
CP052534.1	arsB
CP052534.1	arsC
CP052538.1	fecD
CP052538.1	silS
CP052538.1	silR
CP052538.1	silC
CP052538.1	silF
CP052538.1	silB
CP052538.1	silA
CP052538.1	silP
CP052538.1	pcoA
CP052538.1	pcoB
CP052538.1	pcoC
CP052538.1	pcoD
CP052538.1	pcoR
CP052538.1	pcoS
CP052538.1	arsC
CP052538.1	arsB
CP052538.1	arsA
CP052538.1	arsD
CP052545.1	arsR
CP052545.1	silS
CP052545.1	silR
CP052545.1	silC
CP052545.1	silF
CP052545.1	silB
CP052545.1	silA
CP052545.1	silP
CP052545.1	pcoA
CP052545.1	pcoB
CP052545.1	pcoC
CP052545.1	pcoD
CP052545.1	pcoR
CP052545.1	pcoS
CP052545.1	arsR
CP052545.1	arsD
CP052545.1	arsA
CP052545.1	arsB
CP052545.1	arsC
CP052570.1	fecD
CP052570.1	silS
CP052570.1	silR
CP052570.1	silC
CP052570.1	silF
CP052570.1	silB
CP052570.1	silA
CP052570.1	silP
CP052570.1	pcoA
CP052570.1	pcoB
CP052570.1	pcoC
CP052570.1	pcoD
CP052570.1	pcoR
CP052570.1	pcoS
CP052570.1	arsR
CP052570.1	arsD
CP052570.1	arsA
CP052570.1	arsB
CP052570.1	arsC
CP053104.1	fecD
CP053104.1	merE
CP053104.1	merD
CP053104.1	merP
CP053104.1	merT
CP053104.1	merR
CP053104.1	rcnR/yohL
CP053104.1	pcoS
CP053104.1	terD
CP053104.1	terB
CP053104.1	terZ
CP053104.1	terW
CP053104.1	arsC
CP053104.1	arsB
CP053104.1	arsA
CP053104.1	arsD
CP054455.1	arsR
CP054455.1	merP
CP054455.1	merT
CP063239.1	merR
CP063239.1	arsC
CP063239.1	arsB
CP063239.1	arsA
CP063239.1	arsD
JX469831.1	arsR
JX469831.1	merE
JX469831.1	merD
JX469831.1	merA
JX469831.1	merP
JX469831.1	merT
LR890205.1	merR
LR890205.1	silS
LR890205.1	silR
LR890205.1	silC
LR890205.1	silF
LR890205.1	silB
LR890205.1	silA
LR890205.1	silP
LR890205.1	pcoA
LR890205.1	pcoB
LR890205.1	pcoC
LR890205.1	pcoD
LR890205.1	pcoR
LR890205.1	pcoS
LR890205.1	arsC
LR890205.1	arsB
LR890205.1	arsA
LR890205.1	arsD
LR890205.1	arsR
LR890231.1	fecD
LR890231.1	silS
LR890231.1	silR
LR890231.1	silC
LR890231.1	silF
LR890231.1	silB
LR890231.1	silA
LR890231.1	silP
LR890231.1	pcoA
LR890231.1	pcoB
LR890231.1	pcoC
LR890231.1	pcoD
LR890231.1	pcoR
LR890231.1	pcoS
LR890231.1	arsC
LR890231.1	arsB
LR890231.1	arsA
LR890231.1	arsD
LR890231.1	arsR
LR890385.1	fecD
LR890385.1	silS
LR890385.1	silR
LR890385.1	silC
LR890385.1	silF
LR890385.1	silB
LR890385.1	silA
LR890385.1	silP
LR890385.1	pcoA
LR890385.1	pcoB
LR890385.1	pcoC
LR890385.1	pcoD
LR890385.1	pcoR
LR890385.1	pcoS
LR890385.1	arsC
LR890385.1	arsB
LR890385.1	arsA
LR890385.1	arsD
LR890385.1	arsR
LR890711.1	fecD
LR890711.1	silS
LR890711.1	silR
LR890711.1	silC
LR890711.1	silF
LR890711.1	silB
LR890711.1	silA
LR890711.1	silP
LR890711.1	pcoA
LR890711.1	pcoB
LR890711.1	pcoC
LR890711.1	pcoD
LR890711.1	pcoR
LR890711.1	pcoS
LR890711.1	arsR
LR890711.1	arsD
LR890711.1	arsA
LR890711.1	arsB
LR890711.1	arsC
LR890711.1	merR2
LR890711.1	merT
LR890711.1	merP
LR890711.1	merF
LR890711.1	merD
LR890711.1	merE
LR890723.1	fecD
LR890723.1	silS
LR890723.1	silR
LR890723.1	silC
LR890723.1	silF
LR890723.1	silB
LR890723.1	silA
LR890723.1	silP
LR890723.1	pcoA
LR890723.1	pcoB
LR890723.1	pcoC
LR890723.1	pcoD
LR890723.1	pcoR
LR890723.1	pcoS
LR890723.1	arsC
LR890723.1	arsB
LR890723.1	arsA
LR890723.1	arsD
LR890723.1	arsR
MK649823.1	fecD
MK649823.1	terE
MK649823.1	terD
MK649823.1	terC
MK649823.1	terB
MK649823.1	terA
MK649823.1	merR
MK649823.1	merT
MK649823.1	merA
MK649823.1	merD
MK649826.1	merE
MK649826.1	silS
MK649826.1	silR
MK649826.1	silC
MK649826.1	silF
MK649826.1	silB
MK649826.1	silA
MK649826.1	silP
MK649826.1	pcoA
MK649826.1	pcoB
MK649826.1	pcoC
MK649826.1	pcoD
MK649826.1	pcoR
MK649826.1	pcoS
MK649826.1	arsR
MK649826.1	arsD
MK649826.1	arsA
MK649826.1	arsB
MK649826.1	arsC
MN065773.1	fecD
MN065773.1	merT
MN543573.1	merR
MN543573.1	silS
MN543573.1	silR
MN543573.1	silC
MN543573.1	silF
MN543573.1	silB
MN543573.1	silA
MN543573.1	silP
MN543573.1	pcoA
MN543573.1	pcoB
MN543573.1	pcoC
MN543573.1	pcoD
MN543573.1	pcoR
MN543573.1	pcoS
MN543573.1	arsC
MN543573.1	arsB
MN543573.1	arsA
MN543573.1	arsD
NC_004998.1	arsR
NC_009140.1	merR
NC_009140.1	merE
NC_009140.1	merD
NC_009140.1	merB
NC_009140.1	merA
NC_009140.1	merP
NC_009140.1	merT
NC_011385.1	merR
NC_011385.1	arsC
NC_011385.1	arsB
NC_011385.1	arsA
NC_011385.1	arsD
NC_012692.1	arsR
NC_012692.1	merE
NC_012692.1	merD
NC_012692.1	merB
NC_012692.1	merA
NC_012692.1	merP
NC_012692.1	merT
NC_012693.1	merR
NC_012693.1	merE
NC_012693.1	merD
NC_012693.1	merB
NC_012693.1	merA
NC_012693.1	merP
NC_012693.1	merT
NC_014107.1	merR
NC_014107.1	pcoE
NC_014107.1	pcoR
NC_014107.1	pcoD
NC_014107.1	pcoC
NC_014107.1	pcoB
NC_014107.1	pcoA
NC_014107.1	silP
NC_014107.1	silA
NC_014107.1	silB
NC_014107.1	silF
NC_014107.1	silC
NC_014107.1	silR
NC_014107.1	silS
NC_014107.1	merR
NC_014107.1	merT
NC_014107.1	merP
NC_014107.1	merD
NC_014107.1	merE
NC_014107.1	arsR
NC_014107.1	arsD
NC_014107.1	arsA
NC_014107.1	arsB
NC_014107.1	arsC
NC_014107.1	ncrY
NC_014107.1	ncrC
NC_014107.1	ncrB
NC_014107.1	ncrA
NC_014107.1	terW
NC_014107.1	terZ
NC_014107.1	terB
NC_014107.1	terD
NC_014107.1	merE
NC_014107.1	merD
NC_014107.1	merF
NC_014107.1	merP
NC_014107.1	merT
NC_014312.1	merR2
NC_014312.1	merP
NC_014312.1	merT
NC_014368.1	merR
NC_014368.1	merE
NC_014368.1	merD
NC_014368.1	merA
NC_014368.1	merT
NC_016966.1	merR
NC_016966.1	arsR
NC_016966.1	arsD
NC_016966.1	arsA
NC_016966.1	arsB
NC_016966.1	arsC
NC_016966.1	pcoS
NC_016966.1	pcoR
NC_016966.1	pcoD
NC_016966.1	pcoC
NC_016966.1	pcoB
NC_016966.1	pcoA
NC_016966.1	silP
NC_016966.1	silA
NC_016966.1	silB
NC_016966.1	silF
NC_016966.1	silC
NC_016966.1	silR
NC_019165.1	silS
NC_019165.1	merR
NC_019165.1	merT
NC_019165.1	merA
NC_019165.1	merD
NC_019390.1	merE
NC_019390.1	fecD
NC_019390.1	pcoS
NC_019390.1	pcoR
NC_019390.1	pcoD
NC_019390.1	pcoC
NC_019390.1	pcoB
NC_019390.1	pcoA
NC_019390.1	silP
NC_019390.1	silA
NC_019390.1	silB
NC_019390.1	silF
NC_019390.1	silC
NC_019390.1	silR
NC_021198.1	silS
NC_021198.1	silS
NC_021198.1	silR
NC_021198.1	silC
NC_021198.1	silF
NC_021198.1	silB
NC_021198.1	silA
NC_021198.1	silP
NC_021198.1	pcoA
NC_021198.1	pcoB
NC_021198.1	pcoC
NC_021198.1	pcoD
NC_021198.1	pcoR
NC_021198.1	pcoS
NC_021198.1	arsC
NC_021198.1	arsB
NC_021198.1	arsA
NC_021198.1	arsD
NC_022078.1	arsR
NC_022078.1	fecD
NC_022078.1	merR
NC_022078.1	merT
NC_022078.1	merA
NC_022078.1	merD
NC_022078.1	merE
NC_022078.1	arsR
NC_022078.1	arsD
NC_022078.1	arsA
NC_022078.1	arsB
NC_022078.1	arsC
NC_022078.1	pcoS
NC_022078.1	pcoR
NC_022078.1	pcoD
NC_022078.1	pcoC
NC_022078.1	pcoB
NC_022078.1	pcoA
NC_022078.1	silP
NC_022078.1	silA
NC_022078.1	silB
NC_022078.1	silF
NC_022078.1	silC
NC_022078.1	silR
NC_025131.1	silS
NC_025131.1	ncrY
NC_025131.1	ncrC
NC_025131.1	ncrB
NZ_AP018143.1	ncrA
NZ_AP018145.1	merR
NZ_AP018145.1	arsR
NZ_AP018145.1	arsD
NZ_AP018145.1	arsA
NZ_AP018145.1	arsB
NZ_AP018145.1	arsC
NZ_AP018454.1	merR
NZ_AP018454.1	merE
NZ_AP018454.1	merD
NZ_AP018454.1	merA
NZ_AP018454.1	merT
NZ_AP018455.1	merR
NZ_AP018455.1	arsC
NZ_AP018455.1	arsB
NZ_AP018455.1	arsA
NZ_AP018455.1	arsD
NZ_AP018455.1	arsR
NZ_AP018455.1	merE
NZ_AP018455.1	merD
NZ_AP018455.1	merA
NZ_AP018455.1	merT
NZ_AP018757.1	merR
NZ_AP018757.1	silB
NZ_AP018757.1	silA
NZ_AP018757.1	silP
NZ_AP018757.1	arsR
NZ_AP018757.1	arsD
NZ_AP018757.1	arsA
NZ_AP018757.1	arsB
NZ_AP018757.1	arsC
NZ_AP018757.1	pcoS
NZ_AP018757.1	pcoR
NZ_AP018757.1	pcoD
NZ_AP018757.1	pcoC
NZ_AP018757.1	pcoB
NZ_AP018757.1	pcoA
NZ_AP018757.1	silP
NZ_AP018757.1	silA
NZ_AP018757.1	silB
NZ_AP018757.1	silF
NZ_AP018757.1	silC
NZ_AP018757.1	silR
NZ_AP018757.1	silS
NZ_AP018757.1	ncrY
NZ_AP018757.1	ncrC
NZ_AP018757.1	ncrB
NZ_AP018830.1	ncrA
NZ_AP018830.1	merR
NZ_AP018830.1	merT
NZ_AP018830.1	merA
NZ_AP018830.1	merD
NZ_AP019401.1	merE
NZ_AP019401.1	pcoA
NZ_AP019401.1	pcoB
NZ_AP019401.1	pcoC
NZ_AP019401.1	pcoD
NZ_AP019401.1	pcoR
NZ_AP019401.1	pcoS
NZ_AP019401.1	silS
NZ_AP019401.1	silR
NZ_AP019401.1	silC
NZ_AP019401.1	silF
NZ_AP019401.1	silB
NZ_AP019401.1	silA
NZ_AP019405.1	silP
NZ_AP019405.1	pcoB
NZ_AP019405.1	pcoC
NZ_AP019405.1	pcoD
NZ_AP019405.1	pcoR
NZ_AP019405.1	pcoS
NZ_AP019405.1	silS
NZ_AP019405.1	silR
NZ_AP019405.1	silC
NZ_AP019405.1	silF
NZ_AP019405.1	silB
NZ_AP019405.1	silA
NZ_AP019762.1	silP
NZ_AP019762.1	merP
NZ_AP019762.1	merT
NZ_AP019818.1	merR
NZ_AP019818.1	merP
NZ_AP019818.1	merT
NZ_AP022358.1	merR
NZ_AP022358.1	pcoS
NZ_AP022358.1	pcoR
NZ_AP022358.1	pcoD
NZ_AP022358.1	pcoC
NZ_AP022358.1	pcoB
NZ_AP022358.1	pcoA
NZ_AP022358.1	silP
NZ_AP022358.1	silA
NZ_AP022358.1	silB
NZ_AP022358.1	silF
NZ_AP022358.1	silC
NZ_AP022358.1	silR
NZ_AP022377.1	silS
NZ_AP022377.1	merR
NZ_AP022377.1	merT
NZ_AP022377.1	merP
NZ_AP022377.1	merA
NZ_AP022377.1	merB
NZ_AP022377.1	merD
NZ_AP023051.1	merE
NZ_AP023340.1	merR
NZ_AP023340.1	silS
NZ_AP023340.1	silR
NZ_AP023340.1	silC
NZ_AP023340.1	silF
NZ_AP023340.1	silB
NZ_AP023340.1	silA
NZ_AP023340.1	silP
NZ_AP023340.1	pcoA
NZ_AP023340.1	pcoB
NZ_AP023340.1	pcoC
NZ_AP023340.1	pcoD
NZ_AP023340.1	pcoR
NZ_AP023340.1	pcoS
NZ_AP023340.1	pcoE
NZ_AP023340.1	arsC
NZ_AP023340.1	arsB
NZ_AP023340.1	arsA
NZ_AP023340.1	arsD
NZ_AP023340.1	arsR
NZ_AP023340.1	merP
NZ_AP023340.1	merT
NZ_CP006927.1	merR
NZ_CP006927.1	arsR
NZ_CP006927.1	arsD
NZ_CP006927.1	arsA
NZ_CP006927.1	arsB
NZ_CP006927.1	arsC
NZ_CP006927.1	pcoS
NZ_CP006927.1	pcoR
NZ_CP006927.1	pcoD
NZ_CP006927.1	pcoC
NZ_CP006927.1	pcoB
NZ_CP006927.1	pcoA
NZ_CP006927.1	silP
NZ_CP006927.1	silA
NZ_CP006927.1	silB
NZ_CP006927.1	silF
NZ_CP006927.1	silC
NZ_CP006927.1	silR
NZ_CP007636.1	silS
NZ_CP007636.1	merA
NZ_CP007636.1	merP
NZ_CP007636.1	merT
NZ_CP008789.1	merR
NZ_CP008789.1	silS
NZ_CP008789.1	silR
NZ_CP008789.1	silC
NZ_CP008789.1	silF
NZ_CP008789.1	silB
NZ_CP008789.1	silA
NZ_CP008789.1	silP
NZ_CP008789.1	pcoA
NZ_CP008789.1	pcoB
NZ_CP008789.1	pcoC
NZ_CP008789.1	pcoD
NZ_CP008789.1	pcoR
NZ_CP008800.1	pcoS
NZ_CP008800.1	fecD
NZ_CP008800.1	arsR
NZ_CP008800.1	arsD
NZ_CP008800.1	arsA
NZ_CP008800.1	arsB
NZ_CP008800.1	arsC
NZ_CP008800.1	pcoS
NZ_CP008800.1	pcoR
NZ_CP008800.1	pcoD
NZ_CP008800.1	pcoC
NZ_CP008800.1	pcoB
NZ_CP008800.1	pcoA
NZ_CP008800.1	silP
NZ_CP008800.1	silA
NZ_CP008800.1	silB
NZ_CP008800.1	silF
NZ_CP008800.1	silC
NZ_CP008800.1	silR
NZ_CP008930.1	silS
NZ_CP008930.1	fecD
NZ_CP008930.1	arsR
NZ_CP008930.1	arsD
NZ_CP008930.1	arsA
NZ_CP008930.1	arsB
NZ_CP008930.1	arsC
NZ_CP008930.1	pcoS
NZ_CP008930.1	pcoR
NZ_CP008930.1	pcoD
NZ_CP008930.1	pcoC
NZ_CP008930.1	pcoB
NZ_CP008930.1	pcoA
NZ_CP008930.1	silP
NZ_CP008930.1	silA
NZ_CP008930.1	silB
NZ_CP008930.1	silF
NZ_CP008930.1	silC
NZ_CP008930.1	silR
NZ_CP009776.1	silS
NZ_CP009776.1	ncrY
NZ_CP009776.1	ncrC
NZ_CP009776.1	ncrB
NZ_CP009777.1	ncrA
NZ_CP009777.1	arsR
NZ_CP009777.1	arsD
NZ_CP009777.1	arsA
NZ_CP009777.1	arsB
NZ_CP009777.1	arsC
NZ_CP009777.1	pcoS
NZ_CP009777.1	pcoR
NZ_CP009777.1	pcoD
NZ_CP009777.1	pcoC
NZ_CP009777.1	pcoB
NZ_CP009777.1	pcoA
NZ_CP009777.1	silP
NZ_CP009777.1	silA
NZ_CP009777.1	silB
NZ_CP009777.1	silF
NZ_CP009777.1	silC
NZ_CP009777.1	silR
NZ_CP009777.1	silS
NZ_CP009862.1	fecD
NZ_CP009862.1	merR
NZ_CP009862.1	merT
NZ_CP009862.1	merP
NZ_CP009862.1	merD
NZ_CP009879.1	merE
NZ_CP009879.1	pcoA
NZ_CP009879.1	pcoB
NZ_CP009879.1	pcoC
NZ_CP009879.1	pcoD
NZ_CP009879.1	pcoR
NZ_CP009879.1	pcoS
NZ_CP009879.1	arsC
NZ_CP009879.1	arsB
NZ_CP009879.1	arsA
NZ_CP009879.1	arsD
NZ_CP009879.1	arsR
NZ_CP009879.1	silS
NZ_CP009879.1	silR
NZ_CP009879.1	silC
NZ_CP009879.1	silF
NZ_CP009879.1	silB
NZ_CP010363.1	silA
NZ_CP010363.1	ncrY
NZ_CP010363.1	ncrC
NZ_CP010363.1	ncrB
NZ_CP010372.1	ncrA
NZ_CP010372.1	merP
NZ_CP010372.1	merT
NZ_CP010373.2	merR
NZ_CP010373.2	merE
NZ_CP010373.2	merD
NZ_CP010373.2	merA
NZ_CP010373.2	merP
NZ_CP010373.2	merT
NZ_CP010378.1	merR
NZ_CP010378.1	merR
NZ_CP010378.1	merT
NZ_CP010378.1	merA
NZ_CP010378.1	merD
NZ_CP010393.1	merE
NZ_CP010393.1	arsR
NZ_CP010393.1	arsD
NZ_CP010393.1	arsA
NZ_CP010393.1	arsB
NZ_CP010393.1	arsC
NZ_CP010393.1	pcoS
NZ_CP010393.1	pcoR
NZ_CP010393.1	pcoD
NZ_CP010393.1	pcoC
NZ_CP010393.1	pcoB
NZ_CP010393.1	pcoA
NZ_CP010393.1	silP
NZ_CP010393.1	silA
NZ_CP010393.1	silB
NZ_CP010393.1	silF
NZ_CP010393.1	silC
NZ_CP010393.1	silR
NZ_CP010393.1	silS
NZ_CP010574.1	fecD
NZ_CP010574.1	arsR
NZ_CP010574.1	arsD
NZ_CP010574.1	arsA
NZ_CP010574.1	arsB
NZ_CP010574.1	arsC
NZ_CP010574.1	pcoS
NZ_CP010574.1	pcoR
NZ_CP010574.1	pcoD
NZ_CP010574.1	pcoC
NZ_CP010574.1	pcoB
NZ_CP010574.1	pcoA
NZ_CP010574.1	silP
NZ_CP010574.1	silA
NZ_CP010574.1	silB
NZ_CP010574.1	silF
NZ_CP010574.1	silC
NZ_CP010574.1	silR
NZ_CP010881.1	silS
NZ_CP010881.1	ncrA
NZ_CP010881.1	ncrB
NZ_CP010881.1	ncrC
NZ_CP011429.1	ncrY
NZ_CP011429.1	silP
NZ_CP011429.1	silA
NZ_CP011429.1	silB
NZ_CP011429.1	silF
NZ_CP011429.1	silC
NZ_CP011429.1	silR
NZ_CP011540.1	silS
NZ_CP011540.1	merR
NZ_CP011540.1	merT
NZ_CP011540.1	merA
NZ_CP011540.1	merD
NZ_CP011540.1	merE
NZ_CP011540.1	merP
NZ_CP011540.1	merT
NZ_CP011577.1	merR
NZ_CP011577.1	pcoB
NZ_CP011577.1	pcoC
NZ_CP011577.1	pcoD
NZ_CP011577.1	pcoR
NZ_CP011577.1	silS
NZ_CP011577.1	silR
NZ_CP011577.1	silC
NZ_CP011577.1	silF
NZ_CP011577.1	silB
NZ_CP011577.1	silA
NZ_CP011595.1	silP
NZ_CP011595.1	silC
NZ_CP011595.1	silB
NZ_CP011595.1	silA
NZ_CP011595.1	pcoA
NZ_CP011595.1	pcoC
NZ_CP011595.1	pcoR
NZ_CP011595.1	pcoS
NZ_CP011595.1	arsR
NZ_CP011595.1	arsD
NZ_CP011595.1	arsA
NZ_CP011595.1	arsB
NZ_CP011595.1	arsC
NZ_CP011595.1	merE
NZ_CP011595.1	merD
NZ_CP011595.1	merA
NZ_CP011595.1	merT
NZ_CP011599.1	merR
NZ_CP011599.1	merE
NZ_CP011599.1	merD
NZ_CP011599.1	merA
NZ_CP011599.1	merT
NZ_CP011600.1	merR
NZ_CP011600.1	ncrA
NZ_CP011600.1	ncrB
NZ_CP011600.1	ncrC
NZ_CP011600.1	ncrY
NZ_CP011600.1	silS
NZ_CP011600.1	silR
NZ_CP011600.1	silC
NZ_CP011600.1	silF
NZ_CP011600.1	silB
NZ_CP011600.1	silA
NZ_CP011600.1	silP
NZ_CP011600.1	pcoA
NZ_CP011600.1	pcoB
NZ_CP011600.1	pcoC
NZ_CP011600.1	pcoD
NZ_CP011600.1	pcoR
NZ_CP011600.1	pcoS
NZ_CP011600.1	arsB
NZ_CP011600.1	arsH
NZ_CP011600.1	merR2
NZ_CP011600.1	merT
NZ_CP011600.1	merP
NZ_CP011600.1	merF
NZ_CP011600.1	merD
NZ_CP011600.1	merE
NZ_CP011600.1	silP
NZ_CP011610.1	silA
NZ_CP011610.1	merR
NZ_CP011610.1	merA
NZ_CP011610.1	merD
NZ_CP011610.1	merE
NZ_CP011610.1	arsR
NZ_CP011610.1	arsD
NZ_CP011610.1	arsA
NZ_CP011610.1	arsB
NZ_CP011614.1	arsC
NZ_CP011614.1	merT
NZ_CP011622.1	merR
NZ_CP011622.1	merR
NZ_CP011622.1	merR
NZ_CP011622.1	merT
NZ_CP011622.1	merA
NZ_CP011622.1	merD
NZ_CP011623.1	merE
NZ_CP011623.1	silS
NZ_CP011623.1	ncrY
NZ_CP011623.1	ncrC
NZ_CP011623.1	ncrB
NZ_CP011623.1	ncrA
NZ_CP011623.1	pcoS
NZ_CP011623.1	pcoR
NZ_CP011623.1	pcoD
NZ_CP011623.1	pcoC
NZ_CP011623.1	pcoB
NZ_CP011623.1	pcoA
NZ_CP011623.1	silP
NZ_CP011623.1	silA
NZ_CP011623.1	silB
NZ_CP011623.1	silF
NZ_CP011623.1	silC
NZ_CP011632.1	silR
NZ_CP011632.1	merA
NZ_CP011632.1	merT
NZ_CP011633.1	merR
NZ_CP011633.1	arsB
NZ_CP011633.1	arsH
NZ_CP011633.1	merE
NZ_CP011633.1	merD
NZ_CP011633.1	merA
NZ_CP011633.1	merT
NZ_CP011640.1	merR
NZ_CP011640.1	merE
NZ_CP011640.1	merD
NZ_CP011640.1	merA
NZ_CP011640.1	merT
NZ_CP011641.1	merR
NZ_CP011641.1	pcoA
NZ_CP011641.1	pcoB
NZ_CP011641.1	pcoC
NZ_CP011641.1	pcoD
NZ_CP011641.1	pcoR
NZ_CP011641.1	pcoS
NZ_CP011641.1	merE
NZ_CP011641.1	merD
NZ_CP011641.1	merA
NZ_CP011641.1	merT
NZ_CP011641.1	merR
NZ_CP011641.1	arsC
NZ_CP011641.1	arsB
NZ_CP011641.1	arsA
NZ_CP011641.1	arsD
NZ_CP011641.1	arsR
NZ_CP011641.1	terB
NZ_CP011641.1	terC
NZ_CP011641.1	terD
NZ_CP011641.1	terE
NZ_CP011641.1	silS
NZ_CP011641.1	silR
NZ_CP011641.1	silC
NZ_CP011641.1	silF
NZ_CP011641.1	silB
NZ_CP011641.1	silA
NZ_CP012168.1	silP
NZ_CP012168.1	merR
NZ_CP012168.1	merT
NZ_CP012168.1	merA
NZ_CP012168.1	merD
NZ_CP012169.1	merE
NZ_CP012169.1	pcoS
NZ_CP012169.1	pcoR
NZ_CP012169.1	pcoD
NZ_CP012169.1	pcoC
NZ_CP012169.1	pcoB
NZ_CP012169.1	pcoA
NZ_CP012169.1	silP
NZ_CP012169.1	silA
NZ_CP012169.1	silB
NZ_CP012169.1	silF
NZ_CP012169.1	silC
NZ_CP012169.1	silR
NZ_CP012169.1	silS
NZ_CP012169.1	arsR
NZ_CP012169.1	arsD
NZ_CP012169.1	arsA
NZ_CP012169.1	arsB
NZ_CP012169.1	arsC
NZ_CP012169.1	ncrY
NZ_CP012169.1	ncrC
NZ_CP012169.1	ncrB
NZ_CP012169.1	ncrA
NZ_CP012169.1	terW
NZ_CP012169.1	terZ
NZ_CP012169.1	terB
NZ_CP012169.1	terD
NZ_CP012169.1	merR2
NZ_CP012169.1	merT
NZ_CP012169.1	merP
NZ_CP012169.1	merF
NZ_CP012169.1	merD
NZ_CP012567.1	merE
NZ_CP012567.1	arsR
NZ_CP012567.1	arsD
NZ_CP012567.1	arsA
NZ_CP012567.1	arsB
NZ_CP012567.1	arsC
NZ_CP012567.1	pcoS
NZ_CP012567.1	pcoR
NZ_CP012567.1	pcoD
NZ_CP012567.1	pcoC
NZ_CP012567.1	pcoB
NZ_CP012567.1	pcoA
NZ_CP012567.1	silP
NZ_CP012567.1	silA
NZ_CP012567.1	silB
NZ_CP012567.1	silF
NZ_CP012567.1	silC
NZ_CP012567.1	silR
NZ_CP012572.1	silS
NZ_CP012572.1	arsR
NZ_CP012572.1	arsD
NZ_CP012572.1	arsA
NZ_CP012572.1	arsB
NZ_CP012572.1	arsC
NZ_CP012572.1	pcoS
NZ_CP012572.1	pcoR
NZ_CP012572.1	pcoD
NZ_CP012572.1	pcoC
NZ_CP012572.1	pcoB
NZ_CP012572.1	pcoA
NZ_CP012572.1	silP
NZ_CP012572.1	silA
NZ_CP012572.1	silB
NZ_CP012572.1	silF
NZ_CP012572.1	silC
NZ_CP012572.1	silR
NZ_CP012632.1	silS
NZ_CP012632.1	merR
NZ_CP012632.1	merT
NZ_CP012636.1	merP
NZ_CP012636.1	merP
NZ_CP012636.1	merT
NZ_CP013024.1	merR
NZ_CP013024.1	merP
NZ_CP013024.1	merT
NZ_CP013323.1	merR
NZ_CP013323.1	silS
NZ_CP013323.1	ncrY
NZ_CP013323.1	ncrC
NZ_CP013323.1	ncrB
NZ_CP013323.1	ncrA
NZ_CP013323.1	pcoS
NZ_CP013323.1	pcoR
NZ_CP013323.1	pcoD
NZ_CP013323.1	pcoC
NZ_CP013323.1	pcoB
NZ_CP013323.1	pcoA
NZ_CP013323.1	silP
NZ_CP013323.1	silA
NZ_CP013323.1	silB
NZ_CP013323.1	silF
NZ_CP013323.1	silC
NZ_CP013324.1	silR
NZ_CP013324.1	merE
NZ_CP013324.1	merD
NZ_CP013324.1	merA
NZ_CP013324.1	merT
NZ_CP013324.1	merR
NZ_CP014072.1	merR
NZ_CP014072.1	merE
NZ_CP014072.1	merD
NZ_CP014072.1	merA
NZ_CP014072.1	merT
NZ_CP014121.1	merR
NZ_CP014121.1	arsR
NZ_CP014121.1	arsD
NZ_CP014121.1	arsA
NZ_CP014121.1	arsB
NZ_CP014121.1	arsC
NZ_CP014121.1	pcoS
NZ_CP014121.1	pcoR
NZ_CP014121.1	pcoD
NZ_CP014121.1	pcoC
NZ_CP014121.1	pcoB
NZ_CP014121.1	pcoA
NZ_CP014121.1	silP
NZ_CP014121.1	silA
NZ_CP014121.1	silB
NZ_CP014121.1	silF
NZ_CP014121.1	silC
NZ_CP014121.1	silR
NZ_CP014121.1	silS
NZ_CP014489.1	fecD
NZ_CP014489.1	merT
NZ_CP014698.2	merR
NZ_CP014698.2	merE
NZ_CP014698.2	merD
NZ_CP014698.2	merA
NZ_CP014966.1	merT
NZ_CP015077.1	merR
NZ_CP015077.1	merP
NZ_CP015077.1	merT
NZ_CP015139.1	merR
NZ_CP015139.1	merE
NZ_CP015139.1	merD
NZ_CP015139.1	merB
NZ_CP015139.1	merA
NZ_CP015139.1	merP
NZ_CP015139.1	merT
NZ_CP015383.1	merR
NZ_CP015383.1	arsR
NZ_CP015383.1	arsD
NZ_CP015383.1	arsA
NZ_CP015383.1	arsB
NZ_CP015383.1	arsC
NZ_CP015383.1	pcoS
NZ_CP015383.1	pcoR
NZ_CP015383.1	pcoD
NZ_CP015383.1	pcoC
NZ_CP015383.1	pcoB
NZ_CP015383.1	pcoA
NZ_CP015383.1	silP
NZ_CP015383.1	silA
NZ_CP015383.1	silB
NZ_CP015383.1	silF
NZ_CP015383.1	silC
NZ_CP015383.1	silR
NZ_CP015386.1	silS
NZ_CP015386.1	silS
NZ_CP015386.1	silR
NZ_CP015386.1	silC
NZ_CP015386.1	silF
NZ_CP015386.1	silB
NZ_CP015386.1	silA
NZ_CP015386.1	silP
NZ_CP015386.1	pcoA
NZ_CP015386.1	pcoB
NZ_CP015386.1	pcoC
NZ_CP015386.1	pcoD
NZ_CP015386.1	pcoR
NZ_CP015386.1	pcoS
NZ_CP015386.1	arsC
NZ_CP015386.1	arsB
NZ_CP015386.1	arsA
NZ_CP015386.1	arsD
NZ_CP015386.1	arsR
NZ_CP015387.1	fecD
NZ_CP015387.1	ncrY
NZ_CP015387.1	ncrC
NZ_CP015387.1	ncrB
NZ_CP015393.1	ncrA
NZ_CP015393.1	pcoC
NZ_CP015393.1	pcoD
NZ_CP015393.1	pcoR
NZ_CP015393.1	pcoS
NZ_CP015393.1	arsC
NZ_CP015393.1	arsB
NZ_CP015393.1	arsA
NZ_CP015393.1	arsD
NZ_CP015393.1	arsR
NZ_CP015393.1	fecD
NZ_CP015393.1	silS
NZ_CP015393.1	silR
NZ_CP015393.1	silC
NZ_CP015393.1	silF
NZ_CP015393.1	silB
NZ_CP015393.1	silA
NZ_CP015393.1	silP
NZ_CP015754.1	pcoA
NZ_CP015754.1	ybtQ
NZ_CP015823.1	ybtP
NZ_CP015823.1	silS
NZ_CP015823.1	silR
NZ_CP015823.1	silC
NZ_CP015823.1	silF
NZ_CP015823.1	silB
NZ_CP015823.1	silA
NZ_CP015823.1	silP
NZ_CP015823.1	pcoA
NZ_CP015823.1	pcoB
NZ_CP015823.1	pcoC
NZ_CP015823.1	pcoD
NZ_CP015823.1	pcoR
NZ_CP015823.1	pcoS
NZ_CP015823.1	arsC
NZ_CP015823.1	arsB
NZ_CP015823.1	arsA
NZ_CP015823.1	arsD
NZ_CP015823.1	arsR
NZ_CP015833.1	fecD
NZ_CP015833.1	terW
NZ_CP015833.1	terZ
NZ_CP015833.1	terB
NZ_CP015833.1	terD
NZ_CP015833.1	merR
NZ_CP015833.1	merT
NZ_CP016160.1	merP
NZ_CP016160.1	ybtQ
NZ_CP016413.1	ybtP
NZ_CP016413.1	ybtP
NZ_CP016413.1	ybtQ
NZ_CP016413.1	merP
NZ_CP016413.1	merT
NZ_CP016810.1	merR
NZ_CP016810.1	merR2
NZ_CP016810.1	merT
NZ_CP016810.1	merP
NZ_CP016810.1	merF
NZ_CP016810.1	merD
NZ_CP016810.1	merE
NZ_CP016810.1	silS
NZ_CP016810.1	silR
NZ_CP016810.1	silC
NZ_CP016810.1	silF
NZ_CP016810.1	silB
NZ_CP016810.1	silA
NZ_CP016810.1	silP
NZ_CP016810.1	pcoA
NZ_CP016810.1	pcoB
NZ_CP016810.1	pcoC
NZ_CP016810.1	pcoD
NZ_CP016810.1	pcoR
NZ_CP016810.1	pcoS
NZ_CP016810.1	arsC
NZ_CP016810.1	arsB
NZ_CP016810.1	arsA
NZ_CP016810.1	arsD
NZ_CP017058.1	arsR
NZ_CP017058.1	merR2
NZ_CP017058.1	merB
NZ_CP017386.1	merD
NZ_CP017387.1	fecD
NZ_CP017387.1	merT
NZ_CP017932.1	merR
NZ_CP017932.1	merT
NZ_CP017936.1	merR
NZ_CP017936.1	merT
NZ_CP018351.1	merR
NZ_CP018351.1	silP
NZ_CP018351.1	pcoA
NZ_CP018351.1	pcoB
NZ_CP018351.1	pcoC
NZ_CP018351.1	pcoD
NZ_CP018351.1	pcoR
NZ_CP018351.1	pcoS
NZ_CP018351.1	arsC
NZ_CP018351.1	arsB
NZ_CP018351.1	arsA
NZ_CP018351.1	arsD
NZ_CP018351.1	arsR
NZ_CP018351.1	silA
NZ_CP018351.1	silB
NZ_CP018351.1	silF
NZ_CP018351.1	silC
NZ_CP018351.1	silR
NZ_CP018355.1	silS
NZ_CP018355.1	pcoD
NZ_CP018355.1	pcoC
NZ_CP018355.1	pcoB
NZ_CP018355.1	pcoA
NZ_CP018355.1	silP
NZ_CP018355.1	silA
NZ_CP018355.1	silB
NZ_CP018355.1	silF
NZ_CP018355.1	silC
NZ_CP018355.1	silR
NZ_CP018355.1	silS
NZ_CP018355.1	fecD
NZ_CP018355.1	arsR
NZ_CP018355.1	arsD
NZ_CP018355.1	arsA
NZ_CP018355.1	arsB
NZ_CP018355.1	arsC
NZ_CP018361.1	pcoS
NZ_CP018361.1	pcoD
NZ_CP018361.1	pcoC
NZ_CP018361.1	pcoB
NZ_CP018361.1	pcoA
NZ_CP018361.1	silP
NZ_CP018361.1	silA
NZ_CP018361.1	silB
NZ_CP018361.1	silF
NZ_CP018361.1	silC
NZ_CP018361.1	silR
NZ_CP018361.1	silS
NZ_CP018361.1	arsC
NZ_CP018361.1	arsB
NZ_CP018361.1	arsA
NZ_CP018361.1	arsD
NZ_CP018361.1	arsR
NZ_CP018365.1	pcoS
NZ_CP018365.1	arsR
NZ_CP018365.1	arsD
NZ_CP018365.1	arsA
NZ_CP018365.1	arsB
NZ_CP018365.1	arsC
NZ_CP018365.1	pcoS
NZ_CP018365.1	pcoR
NZ_CP018365.1	pcoD
NZ_CP018365.1	pcoC
NZ_CP018365.1	pcoB
NZ_CP018365.1	pcoA
NZ_CP018365.1	silP
NZ_CP018365.1	silA
NZ_CP018365.1	silB
NZ_CP018365.1	silF
NZ_CP018365.1	silC
NZ_CP018365.1	silR
NZ_CP018365.1	silS
NZ_CP018424.1	fecD
NZ_CP018424.1	arsR
NZ_CP018424.1	arsD
NZ_CP018424.1	arsA
NZ_CP018424.1	arsB
NZ_CP018424.1	arsC
[truncated: 3,380 more rows]
