# Supplementary material for: Inter-plasmid transfer of antibiotic resistance genes accelerates antibiotic resistance in bacterial pathogens
Source: ISME J. 2024 Jan 10;18(1):wrad032. doi: 10.1093/ismejo/wrad032 (PMC10881300; doi:10.1093/ismejo/wrad032)
Supplement: Table_S5_wrad032 [file table_s5_wrad032.xlsx]

## Sheet: Sheet1
Table S5 MRGs identified from environmental plasmids
Plasmid	BMRGs
AM157767.1	merE
AM157767.1	merD
AM157767.1	merF
AM157767.1	merP
AM157767.1	merT
AP022381.1	merR2
AP022381.1	merP
AP022381.1	merT
AP022385.1	merR
AP022385.1	merR
AP022385.1	merT
AP022395.1	merP
AP022395.1	merR
AP022395.1	merT
AP022395.1	merP
AP022395.1	arsR
AP022395.1	arsD
AP022395.1	arsA
AP022395.1	arsB
AP022400.1	arsC
AP022400.1	arsC
AP022400.1	arsB
AP022400.1	arsA
AP022400.1	arsD
AP022400.1	arsR
AP022400.1	merP
AP022400.1	merT
AP022422.1	merR
AP022422.1	arsC
AP022422.1	arsB
AP022422.1	arsA
AP022422.1	arsD
AP022432.1	arsR
AP022432.1	terD
AP022432.1	terB
AP022432.1	terZ
AP022439.1	terW
AP022447.1	merR
AP022447.1	merE
AP022447.1	merD
AP022447.1	merA
AP022447.1	merT
AP022447.1	merR
AP022447.1	arsC
AP022447.1	arsB
AP022447.1	arsA
AP022447.1	arsD
AP022447.1	arsR
AP022447.1	merR
AP022447.1	merA
AP022447.1	merD
AP022466.1	merE
AP022466.1	merR
AP022466.1	merT
AP022466.1	merA
AP022466.1	merD
AP022466.1	merE
AP022466.1	merE
AP022466.1	merD
AP022466.1	merF
AP022466.1	merP
AP022466.1	merT
AP022495.1	merR2
AP022495.1	merR
AP022495.1	merT
AP022495.1	merP
AP022495.1	arsR
AP022495.1	arsD
AP022495.1	arsA
AP022495.1	arsB
AP022496.1	arsC
AP022496.1	arsR
AP022496.1	arsD
AP022496.1	arsA
AP022496.1	arsB
AP022499.1	arsC
AP022499.1	arsR
AP022499.1	arsD
AP022499.1	arsA
AP022499.1	arsB
AP022500.1	arsC
AP022500.1	arsH
AP022500.1	arsB
AP022500.1	terB
AP022501.1	terD
AP022514.1	merR
AP022514.1	merR
AP022514.1	merT
AP022514.1	merP
AP022514.1	arsR
AP022514.1	arsD
AP022514.1	arsA
AP022514.1	arsB
CP002151.1	arsC
CP002151.1	klaC/telB
CP002152.1	klaB/telA/kilB
CP002152.1	merR2
CP002152.1	merT
CP002152.1	merP
CP002152.1	merF
CP002152.1	merD
CP002152.1	merE
CP002152.1	klaC/telB
CP002153.1	klaB/telA/kilB
CP002153.1	klaC/telB
CP008824.1	klaB/telA/kilB
CP008824.1	fecD
CP008824.1	merT
CP009868.1	merR
CP009868.1	merR
CP039627.1	merT
CP039627.1	merE
CP039627.1	merD
CP039627.1	merA
CP039627.1	merP
CP039627.1	merT
CP039629.1	merR
CP039629.1	merE
CP039629.1	merD
CP039629.1	merA
CP039629.1	merP
CP039629.1	merT
CP056501.1	merR
CP056501.1	arsD
CP056501.1	arsA
CP056501.1	arsB
CP056540.1	arsC
CP056540.1	arsR
CP056540.1	arsD
CP056540.1	arsA
CP056540.1	arsB
CP056540.1	arsC
CP056540.1	merP
CP056540.1	merT
CP056540.1	merR
CP056540.1	silS
CP056540.1	silR
CP056540.1	silC
CP056540.1	silF
CP056540.1	silB
CP056540.1	silA
CP056540.1	silP
CP056540.1	pcoA
CP056540.1	pcoB
CP056540.1	pcoC
CP056540.1	pcoD
CP056540.1	pcoR
CP056540.1	pcoS
CP056540.1	ncrC
CP056540.1	ncrB
CP056540.1	ncrA
CP056540.1	arsR
CP056540.1	arsA
CP056540.1	arsB
CP056541.1	arsC
CP056541.1	merE
CP056541.1	merD
CP056541.1	merA
CP056541.1	merT
CP056561.1	merR
CP056561.1	pcoE
CP056561.1	pcoS
CP056561.1	pcoR
CP056561.1	pcoD
CP056561.1	pcoC
CP056561.1	pcoB
CP056561.1	pcoA
CP056561.1	silP
CP056561.1	silA
CP056561.1	silB
CP056561.1	silF
CP056561.1	silC
CP056561.1	silR
CP056582.1	silS
CP056582.1	pcoS
CP056582.1	pcoR
CP056582.1	pcoD
CP056582.1	pcoC
CP056582.1	pcoB
CP056582.1	pcoA
CP056582.1	silP
CP056582.1	silA
CP056582.1	silB
CP056582.1	silF
CP056582.1	silC
CP056582.1	silR
CP056582.1	silS
CP056582.1	arsR
CP056582.1	arsA
CP056582.1	arsB
CP056599.1	arsC
CP056599.1	merP
CP056599.1	merT
CP056627.1	merR
CP056627.1	merR
CP056627.1	merT
CP056627.1	merP
CP056627.1	merD
CP056656.1	merE
CP056656.1	ncrA
CP056656.1	ncrB
CP056656.1	ncrC
CP056669.1	ncrY
CP056669.1	silS
CP056669.1	silR
CP056669.1	silC
CP056669.1	silF
CP056669.1	silB
CP056669.1	silA
CP056669.1	silP
CP056669.1	pcoA
CP056669.1	pcoB
CP056669.1	pcoC
CP056669.1	pcoD
CP056669.1	pcoR
CP056669.1	pcoS
CP056669.1	ncrA
CP056669.1	ncrB
CP056669.1	ncrC
CP056767.1	ncrY
CP056767.1	pcoS
CP056767.1	pcoR
CP056767.1	pcoD
CP056767.1	pcoC
CP056767.1	pcoB
CP056767.1	pcoA
CP056767.1	silP
CP056767.1	silA
CP056767.1	silB
CP056767.1	silF
CP056767.1	silC
CP056767.1	silR
CP056767.1	silS
CP056767.1	merR
CP056767.1	merT
CP056767.1	merP
CP056767.1	merD
CP056767.1	merE
CP056795.1	fecD
CP056795.1	terE
CP056795.1	terD
CP056795.1	terC
CP056795.1	terB
CP056819.1	terA
CP056847.1	merR
CP056847.1	arsC
CP056847.1	arsB
CP056847.1	arsA
CP056847.1	arsD
CP056877.1	arsR
CP056877.1	merP
CP056877.1	merT
EF107516.1	merR
EF107516.1	merD
EF107516.1	merB
EF107516.1	merR2
EF107516.1	merB
EF107516.1	merG
EF107516.1	merA
EF107516.1	merP
EF107516.1	merT
GQ983559.1	merR1
GQ983559.1	merR2
GQ983559.1	merT
GQ983559.1	merP
JN106164.1	merD
JN106164.1	merR
JN106164.1	merT
JN106164.1	merP
JN106164.1	merA
JN106164.1	merD
JN106165.1	merE
JN106165.1	merE
JN106165.1	merD
JN106165.1	merA
JN106165.1	merP
JN106165.1	merT
JN106166.1	merR
JN106166.1	merE
JN106166.1	merD
JN106166.1	merA
JN106166.1	merP
JN106166.1	merT
JN106167.1	merR
JN106167.1	merR2
JN106167.1	merT
JN106167.1	merP
JN106167.1	merD
JN106168.1	merE
JN106168.1	merE
JN106168.1	merD
JN106168.1	merA
JN106168.1	merP
JN106169.1	merR
JN106169.1	merE
JN106169.1	merD
JN106169.1	merA
JN106169.1	merP
JN106169.1	merT
JN106170.1	merR
JN106170.1	merE
JN106170.1	merD
JN106170.1	merP
JN106170.1	merT
JN106171.1	merR2
JN106171.1	merD
JN106171.1	merP
JN106171.1	merT
JN106172.1	merR2
JN106172.1	merE
JN106172.1	merD
JN106172.1	merA
JN106172.1	merP
JN106172.1	merT
JN106173.1	merR
JN106173.1	merE
JN106173.1	merD
JN106173.1	merA
JN106173.1	merP
JN106174.1	merR
JN106174.1	merE
JN106174.1	merD
JN106174.1	merA
JN106174.1	merP
JN106174.1	merT
JN106175.1	merR
JN106175.1	merR2
JN106175.1	merT
JN106175.1	merP
JN106175.1	merD
JX127248.1	merE
JX127248.1	merR
JX127248.1	merT
JX486126.1	merP
KP294350.1	merR
KP294350.1	merE
KP294350.1	merD
KP294350.1	merA
KP294350.1	merT
KR827393.1	merR
KR827393.1	merP
KR827393.1	merT
KU238092.1	merR
KU238092.1	merR
KU238092.1	merT
KU238092.1	merP
KU238092.1	merA
KU238092.1	merD
NC_003350.1	merE
NC_003350.1	mreA
NC_003350.1	mrdH
NC_003350.1	merB
NC_006830.1	merR2
NC_007337.1	pbrT
NC_007337.1	merE
NC_007337.1	merD
NC_007337.1	merA
NC_007337.1	merP
NC_007337.1	merT
NC_008357.1	merR
NC_008357.1	klaB/telA/kilB
NC_008357.1	merR2
NC_008357.1	merB
NC_014641.1	merD
NC_015221.1	pbrT
NC_015221.1	merR2
NC_015221.1	merT
NC_015855.1	merP
NC_015855.1	merB
NC_019320.1	merR2
NC_021077.1	merR
NC_021077.1	merR
NC_021077.1	merT
NC_021077.1	merP
NC_021077.1	merA
NC_021077.1	merD
NZ_AP018673.1	merE
NZ_AP018673.1	silC
NZ_AP018673.1	silF
NZ_AP018673.1	silB
NZ_AP018673.1	silA
NZ_AP018673.1	silP
NZ_AP018673.1	pcoA
NZ_AP018673.1	pcoB
NZ_AP018673.1	pcoC
NZ_AP018673.1	pcoD
NZ_AP018673.1	pcoR
NZ_AP018673.1	pcoS
NZ_AP018673.1	arsB
NZ_AP019688.1	arsH
NZ_AP019688.1	merP
NZ_AP019688.1	merT
NZ_AP021910.1	merR
NZ_AP021910.1	silS
NZ_AP021910.1	silR
NZ_AP021910.1	silC
NZ_AP021910.1	silF
NZ_AP021910.1	silB
NZ_AP021910.1	silA
NZ_AP021910.1	silP
NZ_AP021910.1	pcoA
NZ_AP021910.1	pcoB
NZ_AP021910.1	pcoC
NZ_AP021910.1	pcoD
NZ_AP021910.1	pcoR
NZ_AP021910.1	pcoS
NZ_AP021910.1	arsR
NZ_AP021910.1	arsD
NZ_AP021910.1	arsA
NZ_AP021910.1	arsB
NZ_AP021930.1	arsC
NZ_AP021930.1	silS
NZ_AP021930.1	silR
NZ_AP021930.1	silC
NZ_AP021930.1	silF
NZ_AP021930.1	silB
NZ_AP021930.1	silA
NZ_AP021930.1	silP
NZ_AP021930.1	pcoA
NZ_AP021930.1	pcoB
NZ_AP021930.1	pcoC
NZ_AP021930.1	pcoD
NZ_AP021930.1	pcoR
NZ_AP021930.1	pcoS
NZ_AP021930.1	arsB
NZ_AP021930.1	arsH
NZ_AP021970.1	fecD
NZ_AP021970.1	fecD
NZ_AP021970.1	arsC
NZ_AP021970.1	arsB
NZ_AP021970.1	arsA
NZ_AP021970.1	arsD
NZ_AP021970.1	arsR
NZ_AP021970.1	pcoS
NZ_AP021970.1	pcoR
NZ_AP021970.1	pcoD
NZ_AP021970.1	pcoC
NZ_AP021970.1	pcoB
NZ_AP021970.1	pcoA
NZ_AP021970.1	silP
NZ_AP021970.1	silA
NZ_AP021970.1	silB
NZ_AP021970.1	silF
NZ_AP021970.1	silC
NZ_AP021970.1	silR
NZ_AP022007.1	silS
NZ_AP022007.1	merD
NZ_AP022015.1	merE
NZ_AP022015.1	merE
NZ_AP022015.1	merD
NZ_AP022015.1	merF
NZ_AP022015.1	merP
NZ_AP022015.1	merT
NZ_AP022015.1	merR2
NZ_AP022015.1	terA
NZ_AP022015.1	terB
NZ_AP022015.1	terC
NZ_AP022015.1	terD
NZ_AP022015.1	terE
NZ_AP022015.1	arsB
NZ_AP022015.1	arsA
NZ_AP022015.1	arsD
NZ_AP022021.1	arsR
NZ_AP022021.1	merE
NZ_AP022021.1	merD
NZ_AP022021.1	merF
NZ_AP022021.1	merP
NZ_AP022021.1	merT
NZ_AP022021.1	merR2
NZ_AP022021.1	merE
NZ_AP022021.1	merD
NZ_AP022021.1	merA
NZ_AP022021.1	merT
NZ_AP022021.1	merR
NZ_AP022021.1	arsR
NZ_AP022021.1	arsD
NZ_AP022021.1	arsA
NZ_AP022021.1	arsB
NZ_AP022079.1	arsC
NZ_AP022079.1	pcoS
NZ_AP022079.1	pcoR
NZ_AP022079.1	pcoD
NZ_AP022079.1	pcoC
NZ_AP022079.1	pcoB
NZ_AP022079.1	pcoA
NZ_AP022079.1	silP
NZ_AP022079.1	silA
NZ_AP022079.1	silB
NZ_AP022079.1	silF
NZ_AP022079.1	silC
NZ_AP022079.1	silR
NZ_AP022080.1	silS
NZ_AP022080.1	merR
NZ_AP022080.1	merT
NZ_AP022129.1	merP
NZ_AP022129.1	merR2
NZ_AP022129.1	merT
NZ_AP022129.1	merP
NZ_AP022129.1	merD
NZ_AP022158.1	merE
NZ_AP022158.1	fecD
NZ_AP022158.1	arsC
NZ_AP022158.1	arsB
NZ_AP022158.1	arsA
NZ_AP022158.1	arsD
NZ_AP022158.1	arsR
NZ_AP022158.1	pcoS
NZ_AP022158.1	pcoR
NZ_AP022158.1	pcoD
NZ_AP022158.1	pcoC
NZ_AP022158.1	pcoB
NZ_AP022158.1	pcoA
NZ_AP022158.1	silP
NZ_AP022158.1	silA
NZ_AP022158.1	silB
NZ_AP022158.1	silF
NZ_AP022158.1	silC
NZ_AP022158.1	silR
NZ_AP022269.1	silS
NZ_AP022269.1	arsC
NZ_AP022269.1	arsB
NZ_AP022269.1	arsA
NZ_AP022269.1	arsD
NZ_AP022269.1	arsR
NZ_AP022269.1	terB
NZ_AP022269.1	terC
NZ_AP022269.1	terD
NZ_AP022269.1	terE
NZ_AP022269.1	silS
NZ_AP022269.1	silR
NZ_AP022269.1	silC
NZ_AP022269.1	silF
NZ_AP022269.1	silB
NZ_AP022269.1	silA
NZ_AP022269.1	silP
NZ_AP022269.1	pcoA
NZ_AP022269.1	pcoB
NZ_AP022269.1	pcoC
NZ_AP022269.1	pcoD
NZ_AP022269.1	pcoR
NZ_AP022270.1	pcoS
NZ_AP022270.1	arsR
NZ_AP022270.1	arsD
NZ_AP022270.1	arsA
NZ_AP022270.1	arsB
NZ_AP022270.1	arsC
NZ_AP022270.1	arsR
NZ_AP022270.1	arsD
NZ_AP022270.1	arsA
NZ_AP022270.1	arsB
NZ_AP022275.1	arsC
NZ_AP022275.1	terB
NZ_AP022276.1	terD
NZ_AP022276.1	pcoS
NZ_AP022276.1	pcoR
NZ_AP022276.1	pcoD
NZ_AP022276.1	pcoC
NZ_AP022276.1	pcoB
NZ_AP022276.1	pcoA
NZ_AP022276.1	silP
NZ_AP022276.1	silA
NZ_AP022276.1	silB
NZ_AP022276.1	silF
NZ_AP022276.1	silC
NZ_AP022276.1	silR
NZ_AP022276.1	silS
NZ_AP022276.1	arsR
NZ_AP022276.1	arsD
NZ_AP022276.1	arsA
NZ_AP022276.1	arsB
NZ_CP005961.1	arsC
NZ_CP005961.1	copC
NZ_CP005961.1	merE
NZ_CP005961.1	merD
NZ_CP005961.1	merF
NZ_CP005961.1	merP
NZ_CP005961.1	merT
NZ_CP007558.1	merR2
NZ_CP007558.1	merT
NZ_CP008842.1	merR
NZ_CP008842.1	silS
NZ_CP008842.1	silR
NZ_CP008842.1	silC
NZ_CP008842.1	silF
NZ_CP008842.1	silB
NZ_CP008842.1	silA
NZ_CP008842.1	silP
NZ_CP008842.1	pcoA
NZ_CP008842.1	pcoB
NZ_CP008842.1	pcoC
NZ_CP008842.1	pcoD
NZ_CP008842.1	pcoR
NZ_CP008842.1	pcoS
NZ_CP008842.1	arsR
NZ_CP008842.1	arsD
NZ_CP008842.1	arsA
NZ_CP008842.1	arsB
NZ_CP008843.1	arsC
NZ_CP008843.1	ncrY
NZ_CP008843.1	ncrC
NZ_CP008843.1	ncrB
NZ_CP008843.1	ncrA
NZ_CP008843.1	merR
NZ_CP008843.1	merA
NZ_CP009975.1	merD
NZ_CP009975.1	merE
NZ_CP009975.1	merD
NZ_CP009975.1	merF
NZ_CP009975.1	merP
NZ_CP009975.1	merT
NZ_CP010233.1	merR2
NZ_CP010351.1	arsC
NZ_CP010351.1	merA
NZ_CP010351.1	merR
NZ_CP010351.1	merT
NZ_CP010351.1	merD
NZ_CP011133.1	merE
NZ_CP011133.1	arsB
NZ_CP012884.1	arsH
NZ_CP012884.1	arsR
NZ_CP012884.1	arsD
NZ_CP012884.1	arsA
NZ_CP012884.1	arsB
NZ_CP012884.1	arsC
NZ_CP012884.1	pcoS
NZ_CP012884.1	pcoR
NZ_CP012884.1	pcoD
NZ_CP012884.1	pcoC
NZ_CP012884.1	pcoB
NZ_CP012884.1	silA
NZ_CP012884.1	silB
NZ_CP012884.1	silF
NZ_CP012884.1	silC
NZ_CP012884.1	silR
NZ_CP012884.1	silS
NZ_CP013339.1	fecD
NZ_CP013339.1	arsC
NZ_CP013339.1	arsB
NZ_CP013339.1	arsA
NZ_CP013339.1	arsD
NZ_CP013986.1	arsR
NZ_CP013986.1	arsB
NZ_CP017283.1	arsH
NZ_CP017283.1	merP
NZ_CP017285.1	merT
NZ_CP017285.1	merP
NZ_CP017285.1	merT
NZ_CP017760.1	merR
NZ_CP017850.1	pbrT
NZ_CP017850.1	merP
NZ_CP017850.1	merT
NZ_CP022152.1	merR
NZ_CP022152.1	arsC
NZ_CP022152.1	arsB
NZ_CP022152.1	arsA
NZ_CP022152.1	arsD
NZ_CP022152.1	arsR
NZ_CP022152.1	fecD
NZ_CP022156.1	arsB
NZ_CP022156.1	merR
NZ_CP022156.1	merT
NZ_CP022156.1	merA
NZ_CP022156.1	merE
NZ_CP022156.1	arsC
NZ_CP022156.1	arsB
NZ_CP022156.1	arsA
NZ_CP022156.1	arsD
NZ_CP022156.1	arsR
NZ_CP022156.1	pcoS
NZ_CP022156.1	pcoR
NZ_CP022156.1	pcoC
NZ_CP022156.1	pcoA
NZ_CP022156.1	silA
NZ_CP022156.1	silB
NZ_CP025516.1	silC
NZ_CP025516.1	arsH
NZ_CP025516.1	arsB
NZ_CP025516.1	fecD
NZ_CP025516.1	silS
NZ_CP025516.1	silR
NZ_CP025516.1	silC
NZ_CP025516.1	silF
NZ_CP025516.1	silB
NZ_CP025516.1	silA
NZ_CP025516.1	silP
NZ_CP025516.1	pcoB
NZ_CP025516.1	pcoC
NZ_CP025516.1	pcoD
NZ_CP025516.1	pcoR
NZ_CP025516.1	pcoS
NZ_CP025516.1	arsC
NZ_CP025516.1	arsB
NZ_CP025516.1	arsA
NZ_CP025516.1	arsD
NZ_CP029428.1	arsR
NZ_CP029428.1	arsR
NZ_CP029428.1	arsD
NZ_CP029428.1	arsA
NZ_CP029428.1	arsB
NZ_CP029431.1	arsC
NZ_CP029431.1	merR
NZ_CP029431.1	merT
NZ_CP029431.1	merP
NZ_CP029431.1	merD
NZ_CP029431.1	merE
NZ_CP029431.1	arsC
NZ_CP029431.1	arsB
NZ_CP029431.1	arsA
NZ_CP029431.1	arsD
NZ_CP029440.1	arsR
NZ_CP029440.1	arsR
NZ_CP029440.1	arsD
NZ_CP029440.1	arsA
NZ_CP029440.1	arsB
NZ_CP029442.1	arsC
NZ_CP029442.1	arsC
NZ_CP029442.1	arsB
NZ_CP029442.1	arsA
NZ_CP029442.1	arsD
NZ_CP035277.1	arsR
NZ_CP035277.1	merR
NZ_CP035277.1	merT
NZ_CP035277.1	merP
NZ_CP035277.1	merE
NZ_CP035277.1	merD
NZ_CP035277.1	merA
NZ_CP035277.1	merT
NZ_CP037863.1	merR
NZ_CP037863.1	arsD
NZ_CP037863.1	arsA
NZ_CP037863.1	arsB
NZ_CP037863.1	arsC
NZ_CP037863.1	pcoA
NZ_CP037863.1	pcoB
NZ_CP037863.1	pcoC
NZ_CP037863.1	pcoR
NZ_CP037863.1	pcoS
NZ_CP037863.1	silS
NZ_CP037863.1	silR
NZ_CP037863.1	silC
NZ_CP037863.1	silF
NZ_CP037863.1	silB
NZ_CP037863.1	silA
NZ_CP038276.1	silP
NZ_CP038276.1	arsC
NZ_CP038276.1	arsB
NZ_CP038276.1	arsA
NZ_CP038276.1	arsD
NZ_CP038450.1	arsR
NZ_CP038450.1	merR
NZ_CP038450.1	merT
NZ_CP038450.1	merP
NZ_CP038450.1	merA
NZ_CP038450.1	merD
NZ_CP038640.1	merE
NZ_CP041248.1	merR
NZ_CP041248.1	merE
NZ_CP041248.1	merD
NZ_CP041248.1	merA
NZ_CP041248.1	merT
NZ_CP041248.1	merR
NZ_CP041248.1	arsC
NZ_CP041248.1	arsB
NZ_CP041248.1	arsA
NZ_CP041248.1	arsD
NZ_CP041248.1	arsR
NZ_CP041248.1	merR
NZ_CP041248.1	merT
NZ_CP041248.1	merA
NZ_CP041248.1	merD
NZ_CP041249.1	merE
NZ_CP041249.1	arsR
NZ_CP042181.1	arsD
NZ_CP042181.1	mreA
NZ_CP042181.1	mrdH
NZ_CP042181.1	merB
NZ_CP042519.1	merR2
NZ_CP042519.1	merR
NZ_CP042519.1	merT
NZ_CP042519.1	merA
NZ_CP042519.1	merD
NZ_CP042883.1	merE
NZ_CP042883.1	silS
NZ_CP042883.1	silR
NZ_CP042883.1	silC
NZ_CP042883.1	silF
NZ_CP042883.1	silB
NZ_CP042883.1	silA
NZ_CP042883.1	silP
NZ_CP042883.1	pcoA
NZ_CP042883.1	pcoB
NZ_CP042883.1	pcoC
NZ_CP042883.1	pcoD
NZ_CP042883.1	pcoR
NZ_CP042883.1	pcoS
NZ_CP042883.1	arsC
NZ_CP042883.1	arsB
NZ_CP042883.1	arsA
NZ_CP042883.1	arsD
NZ_CP043407.1	arsR
NZ_CP043407.1	merP
NZ_CP043407.1	merT
NZ_CP046903.1	merR
NZ_CP046903.1	merE
NZ_CP046903.1	merD
NZ_CP046903.1	merF
NZ_CP046903.1	merP
NZ_CP046903.1	merT
NZ_CP048305.1	merR2
NZ_CP048305.1	merE
NZ_CP048305.1	merD
NZ_CP048305.1	merB
NZ_CP048305.1	merA
NZ_CP048305.1	merP
NZ_CP048305.1	merT
NZ_CP048381.1	merR
NZ_CP048381.1	merE
NZ_CP048381.1	merD
NZ_CP048381.1	merA
NZ_CP048381.1	merT
NZ_CP048384.1	merR
NZ_CP048384.1	merA
NZ_CP048384.1	merT
NZ_CP048651.1	merR
NZ_CP048651.1	terD
NZ_CP048651.1	terB
NZ_CP048651.1	terZ
NZ_CP054255.1	terW
NZ_CP054255.1	arsC
NZ_CP054255.1	arsB
NZ_CP054255.1	arsA
NZ_CP054255.1	arsD
NZ_CP055310.1	arsR
NZ_CP055310.1	merR
NZ_CP055310.1	merT
NZ_CP055310.1	merA
NZ_CP055310.1	merD
NZ_CP055310.1	merE
NZ_CP055310.1	terD
NZ_CP055310.1	terB
NZ_CP055310.1	terZ
NZ_CP055316.1	terW
NZ_CP055316.1	merR
NZ_CP055316.1	merT
NZ_CP055316.1	merA
NZ_CP055316.1	merD
NZ_CP055316.1	merE
NZ_CP055316.1	arsC
NZ_CP055316.1	terD
NZ_CP055316.1	terB
NZ_CP055316.1	terZ
NZ_CP055327.1	terW
NZ_CP055327.1	arsR
NZ_CP055327.1	arsD
NZ_CP055327.1	arsA
NZ_CP055327.1	arsB
NZ_CP055327.1	arsC
NZ_CP055327.1	pcoS
NZ_CP055327.1	pcoR
NZ_CP055327.1	pcoD
NZ_CP055327.1	pcoC
NZ_CP055327.1	pcoB
NZ_CP055327.1	pcoA
NZ_CP055327.1	silP
NZ_CP055327.1	silA
NZ_CP055327.1	silB
NZ_CP055327.1	silF
NZ_CP055327.1	silC
NZ_CP055327.1	silR
NZ_CP055327.1	silS
NZ_CP055413.1	fecD
NZ_CP055413.1	arsR
NZ_CP055413.1	arsD
NZ_CP055413.1	arsA
NZ_CP055413.1	arsB
NZ_CP055413.1	arsC
NZ_CP055413.1	silS
NZ_CP055413.1	silR
NZ_CP055413.1	silC
NZ_CP055413.1	silF
NZ_CP055413.1	silB
NZ_CP055413.1	silA
NZ_CP055413.1	silP
NZ_CP055413.1	pcoA
NZ_CP055413.1	pcoB
NZ_CP055413.1	pcoC
NZ_CP055413.1	pcoD
NZ_CP055413.1	pcoR
NZ_CP055413.1	pcoS
NZ_CP055413.1	terD
NZ_CP055413.1	terB
NZ_CP055413.1	merR
NZ_CP055413.1	merT
NZ_CP055413.1	merA
NZ_CP055413.1	merD
NZ_CP055413.1	merE
NZ_CP055413.1	arsH
NZ_CP055413.1	arsB
NZ_CP055413.1	arsC
NZ_CP055413.1	arsB
NZ_CP055452.1	arsR
NZ_CP055452.1	pcoS
NZ_CP055452.1	pcoR
NZ_CP055452.1	pcoD
NZ_CP055452.1	pcoC
NZ_CP055452.1	pcoB
NZ_CP055452.1	pcoA
NZ_CP055452.1	silP
NZ_CP055452.1	silA
NZ_CP055452.1	silB
NZ_CP055452.1	silF
NZ_CP055452.1	silC
NZ_CP055452.1	silR
NZ_CP055452.1	silS
NZ_CP055452.1	ncrA
NZ_CP055452.1	ncrB
NZ_CP055452.1	ncrC
NZ_CP055510.1	ncrY
NZ_CP055510.1	fecD
NZ_CP055510.1	pcoS
NZ_CP055510.1	pcoR
NZ_CP055510.1	pcoD
NZ_CP055510.1	pcoC
NZ_CP055510.1	pcoB
NZ_CP055510.1	pcoA
NZ_CP055510.1	silP
NZ_CP055510.1	silA
NZ_CP055510.1	silB
NZ_CP055510.1	silF
NZ_CP055510.1	silC
NZ_CP055510.1	silR
NZ_CP055510.1	silS
NZ_CP055510.1	merR
NZ_CP055510.1	merT
NZ_CP055510.1	merA
NZ_CP055510.1	merD
NZ_CP055539.1	merE
NZ_CP055539.1	merE
NZ_CP055539.1	merD
NZ_CP055539.1	merA
NZ_CP055539.1	merT
NZ_CP055540.1	merR
NZ_CP055540.1	arsR
NZ_CP055540.1	arsD
NZ_CP055540.1	arsA
NZ_CP055540.1	arsB
NZ_CP056138.1	arsC
NZ_CP056138.1	merR
NZ_CP056138.1	merT
NZ_CP056138.1	merA
NZ_CP056138.1	merD
NZ_CP056169.1	merE
NZ_CP056169.1	pcoE
NZ_CP056169.1	pcoS
NZ_CP056169.1	pcoR
NZ_CP056169.1	pcoD
NZ_CP056169.1	pcoC
NZ_CP056169.1	pcoB
NZ_CP056169.1	pcoA
NZ_CP056169.1	silP
NZ_CP056169.1	silA
NZ_CP056169.1	silB
NZ_CP056169.1	silF
NZ_CP056169.1	silC
NZ_CP056169.1	silR
NZ_CP056169.1	silS
NZ_CP056169.1	arsR
NZ_CP056169.1	arsD
NZ_CP056169.1	arsA
NZ_CP056169.1	arsB
NZ_CP056169.1	arsC
NZ_CP056169.1	ncrY
NZ_CP056169.1	ncrC
NZ_CP056169.1	ncrB
NZ_CP056169.1	ncrA
NZ_CP056169.1	arsC
NZ_CP056169.1	arsB
NZ_CP056169.1	arsA
NZ_CP056169.1	arsD
NZ_CP056182.1	arsR
NZ_CP056182.1	merE
NZ_CP056182.1	merD
NZ_CP056182.1	merA
NZ_CP056182.1	merT
NZ_CP056182.1	merR
NZ_CP056182.1	arsC
NZ_CP056182.1	arsB
NZ_CP056182.1	arsA
NZ_CP056182.1	arsD
NZ_CP056182.1	arsR
NZ_CP056182.1	merR
NZ_CP056182.1	merT
NZ_CP056182.1	merA
NZ_CP056182.1	merD
NZ_CP056186.1	merE
NZ_CP056186.1	arsR
NZ_CP056186.1	arsD
NZ_CP056186.1	arsA
NZ_CP056186.1	arsB
NZ_CP056187.1	arsC
NZ_CP056187.1	arsR
NZ_CP056187.1	arsD
NZ_CP056187.1	arsA
NZ_CP056187.1	arsB
NZ_CP056192.1	arsC
NZ_CP056192.1	silS
NZ_CP056192.1	silR
NZ_CP056192.1	silC
NZ_CP056192.1	silF
NZ_CP056192.1	silB
NZ_CP056192.1	silA
NZ_CP056192.1	silP
NZ_CP056192.1	pcoA
NZ_CP056192.1	pcoB
NZ_CP056192.1	pcoC
NZ_CP056192.1	pcoD
NZ_CP056192.1	pcoR
NZ_CP056192.1	pcoS
NZ_CP056192.1	fecD
NZ_CP056192.1	ncrA
NZ_CP056192.1	ncrB
NZ_CP056192.1	ncrC
NZ_CP056202.1	ncrY
NZ_CP056209.1	fecD
NZ_CP056209.1	merE
NZ_CP056209.1	merD
NZ_CP056209.1	merA
NZ_CP056209.1	merT
NZ_CP056209.1	merR
NZ_CP056209.1	arsC
NZ_CP056209.1	arsB
NZ_CP056209.1	arsA
NZ_CP056209.1	arsD
NZ_CP056209.1	arsR
NZ_CP056209.1	merR
NZ_CP056209.1	merT
NZ_CP056209.1	merA
NZ_CP056209.1	merD
NZ_CP056217.1	merE
NZ_CP056217.1	silS
NZ_CP056217.1	silR
NZ_CP056217.1	silC
NZ_CP056217.1	silF
NZ_CP056217.1	silB
NZ_CP056217.1	silA
NZ_CP056217.1	silP
NZ_CP056217.1	pcoA
NZ_CP056217.1	pcoB
NZ_CP056217.1	pcoC
NZ_CP056217.1	pcoD
NZ_CP056217.1	pcoR
NZ_CP056217.1	pcoS
NZ_CP056217.1	pcoE
NZ_CP056217.1	arsC
NZ_CP056217.1	arsB
NZ_CP056217.1	arsA
NZ_CP056217.1	arsD
NZ_CP056220.1	arsR
NZ_CP056220.1	merE
NZ_CP056220.1	merD
NZ_CP056220.1	merA
NZ_CP056220.1	merT
NZ_CP056233.1	merR
NZ_CP056233.1	merE
NZ_CP056233.1	merD
NZ_CP056233.1	merP
NZ_CP056233.1	merT
NZ_CP056233.1	merR
NZ_CP056233.1	arsR
NZ_CP056233.1	arsD
NZ_CP056233.1	arsA
NZ_CP056233.1	arsB
NZ_CP056233.1	arsC
NZ_CP056233.1	arsR
NZ_CP056233.1	arsD
NZ_CP056233.1	arsA
NZ_CP056233.1	silS
NZ_CP056233.1	silR
NZ_CP056233.1	silC
NZ_CP056233.1	silF
NZ_CP056233.1	silB
NZ_CP056233.1	silA
NZ_CP056233.1	silP
NZ_CP056233.1	pcoA
NZ_CP056233.1	pcoB
NZ_CP056233.1	pcoC
NZ_CP056233.1	pcoD
NZ_CP056233.1	pcoR
NZ_CP056233.1	pcoS
NZ_CP056236.1	rcnR/yohL
NZ_CP056236.1	merE
NZ_CP056236.1	merD
NZ_CP056236.1	merA
NZ_CP056236.1	merT
NZ_CP056236.1	merR
NZ_CP056236.1	arsC
NZ_CP056236.1	arsB
NZ_CP056236.1	arsA
NZ_CP056236.1	arsD
NZ_CP056236.1	arsR
NZ_CP056236.1	merR
NZ_CP056236.1	merT
NZ_CP056236.1	merA
NZ_CP056236.1	merD
NZ_CP056239.1	merE
NZ_CP056239.1	merE
NZ_CP056239.1	merD
NZ_CP056239.1	merA
NZ_CP056239.1	merT
NZ_CP056239.1	merR
NZ_CP056239.1	arsR
NZ_CP056239.1	arsD
NZ_CP056239.1	arsA
NZ_CP056239.1	arsB
NZ_CP056252.1	arsC
NZ_CP056252.1	arsR
NZ_CP056252.1	arsD
NZ_CP056252.1	arsA
NZ_CP056252.1	arsB
NZ_CP056252.1	arsC
NZ_CP056252.1	merR
NZ_CP056252.1	merT
NZ_CP056252.1	merA
NZ_CP056252.1	merD
NZ_CP056254.1	merE
NZ_CP056254.1	arsR
NZ_CP056254.1	arsD
NZ_CP056254.1	arsA
NZ_CP056254.1	arsB
NZ_CP056257.1	arsC
NZ_CP056257.1	merE
NZ_CP056257.1	merD
NZ_CP056257.1	merA
NZ_CP056257.1	merT
NZ_CP056257.1	merR
NZ_CP056257.1	arsR
NZ_CP056257.1	arsD
NZ_CP056257.1	arsA
NZ_CP056257.1	arsB
NZ_CP056270.1	arsC
NZ_CP056270.1	merE
NZ_CP056270.1	merD
NZ_CP056270.1	merA
NZ_CP056285.1	merR
NZ_CP056285.1	arsC
NZ_CP056285.1	arsB
NZ_CP056285.1	arsA
NZ_CP056285.1	arsD
NZ_CP056285.1	arsR
NZ_CP056285.1	merR
NZ_CP056285.1	merT
NZ_CP056285.1	merA
NZ_CP056285.1	merD
NZ_CP056302.1	merE
NZ_CP056302.1	silS
NZ_CP056302.1	silR
NZ_CP056302.1	silC
NZ_CP056302.1	silF
NZ_CP056302.1	silB
NZ_CP056302.1	silA
NZ_CP056302.1	silP
NZ_CP056302.1	pcoA
NZ_CP056302.1	pcoB
NZ_CP056302.1	pcoC
NZ_CP056302.1	pcoD
NZ_CP056302.1	pcoR
NZ_CP056302.1	pcoS
NZ_CP056302.1	arsR
NZ_CP056302.1	arsD
NZ_CP056302.1	arsA
NZ_CP056302.1	arsB
NZ_CP056302.1	arsC
NZ_CP056302.1	merE
NZ_CP056302.1	merD
NZ_CP056302.1	merF
NZ_CP056302.1	merP
NZ_CP056302.1	merT
NZ_CP056302.1	merR2
NZ_CP056302.1	fecD
NZ_CP056302.1	merR
NZ_CP056302.1	merT
NZ_CP056302.1	merA
NZ_CP056302.1	merD
NZ_CP056308.1	merE
NZ_CP056308.1	silS
NZ_CP056308.1	silR
NZ_CP056308.1	silC
NZ_CP056308.1	silF
NZ_CP056308.1	silB
NZ_CP056308.1	silA
NZ_CP056308.1	silP
NZ_CP056308.1	pcoA
NZ_CP056308.1	pcoB
NZ_CP056308.1	pcoC
NZ_CP056308.1	pcoD
NZ_CP056308.1	pcoR
NZ_CP056308.1	pcoS
NZ_CP056322.1	fecD
NZ_CP056322.1	arsC
NZ_CP056322.1	arsB
NZ_CP056322.1	arsA
NZ_CP056322.1	arsD
NZ_CP056322.1	arsR
NZ_CP056322.1	merR
NZ_CP056322.1	merT
NZ_CP056322.1	merA
NZ_CP056322.1	merD
NZ_CP056334.1	merE
NZ_CP056334.1	merE
NZ_CP056334.1	merD
NZ_CP056334.1	merA
NZ_CP056334.1	merT
NZ_CP056334.1	merR
NZ_CP056334.1	arsR
NZ_CP056334.1	arsD
NZ_CP056334.1	arsA
NZ_CP056334.1	arsB
NZ_CP056334.1	arsC
NZ_CP056334.1	merR
NZ_CP056334.1	merT
NZ_CP056334.1	merA
NZ_CP056334.1	merD
NZ_CP056337.1	merE
NZ_CP056337.1	merE
NZ_CP056337.1	merD
NZ_CP056337.1	merP
NZ_CP056337.1	merT
NZ_CP056337.1	merR
NZ_CP056337.1	arsR
NZ_CP056337.1	arsD
NZ_CP056351.1	arsA
NZ_CP056351.1	merE
NZ_CP056351.1	merD
NZ_CP056351.1	merA
NZ_CP056351.1	merT
NZ_CP056351.1	merR
NZ_CP056351.1	arsC
NZ_CP056351.1	arsB
NZ_CP056351.1	arsA
NZ_CP056351.1	arsD
NZ_CP056351.1	arsR
NZ_CP056351.1	merR
NZ_CP056362.1	merT
NZ_CP056362.1	merE
NZ_CP056362.1	merD
NZ_CP056362.1	merA
NZ_CP056362.1	merT
NZ_CP056374.1	merR
NZ_CP056374.1	ncrA
NZ_CP056374.1	ncrB
NZ_CP056374.1	ncrC
NZ_CP056382.1	ncrY
NZ_CP056382.1	merE
NZ_CP056382.1	merD
NZ_CP056382.1	merA
NZ_CP056382.1	merT
NZ_CP056386.1	merR
NZ_CP056386.1	silS
NZ_CP056386.1	silR
NZ_CP056386.1	silC
NZ_CP056386.1	silF
NZ_CP056386.1	silB
NZ_CP056386.1	silA
NZ_CP056386.1	silP
NZ_CP056386.1	pcoA
NZ_CP056386.1	pcoB
NZ_CP056386.1	pcoC
NZ_CP056386.1	pcoD
NZ_CP056386.1	pcoR
NZ_CP056386.1	pcoS
NZ_CP056386.1	fecD
NZ_CP056386.1	ncrA
NZ_CP056386.1	ncrB
NZ_CP056386.1	ncrC
NZ_CP056400.1	ncrY
NZ_CP056400.1	arsR
NZ_CP056400.1	arsD
NZ_CP056400.1	arsA
NZ_CP056400.1	arsB
NZ_CP056410.1	arsC
NZ_CP056426.1	arsR
NZ_CP056426.1	silS
NZ_CP056426.1	silR
NZ_CP056426.1	silC
NZ_CP056426.1	silF
NZ_CP056426.1	silB
NZ_CP056426.1	silA
NZ_CP056426.1	silP
NZ_CP056426.1	pcoA
NZ_CP056426.1	pcoB
NZ_CP056426.1	pcoC
NZ_CP056426.1	pcoD
NZ_CP056426.1	pcoR
NZ_CP056426.1	pcoS
NZ_CP056426.1	ncrA
NZ_CP056426.1	ncrB
NZ_CP056426.1	ncrC
NZ_CP056435.1	ncrY
NZ_CP056435.1	merE
NZ_CP056435.1	merD
NZ_CP056435.1	merA
NZ_CP056435.1	merT
NZ_CP056452.1	merR
NZ_CP056452.1	arsC
NZ_CP056452.1	arsB
NZ_CP056452.1	arsA
NZ_CP056452.1	arsD
NZ_CP056452.1	arsR
NZ_CP056452.1	pcoS
NZ_CP056452.1	pcoR
NZ_CP056452.1	pcoC
NZ_CP056452.1	pcoB
NZ_CP056452.1	pcoA
NZ_CP056452.1	silP
NZ_CP056452.1	silA
NZ_CP056452.1	silB
NZ_CP056452.1	silF
NZ_CP056452.1	silC
NZ_CP056452.1	silR
NZ_CP056484.1	silS
NZ_CP056485.1	arsC
NZ_CP056485.1	merR
NZ_CP056485.1	merT
NZ_CP056485.1	merA
NZ_CP056485.1	merD
NZ_CP056506.1	merE
NZ_CP056506.1	merD
NZ_CP056506.1	merP
NZ_CP056506.1	merT
NZ_CP056506.1	merR
NZ_CP056506.1	arsC
NZ_CP056506.1	arsB
NZ_CP056506.1	arsA
NZ_CP056506.1	arsD
NZ_CP056506.1	pcoS
NZ_CP056506.1	pcoR
NZ_CP056506.1	pcoD
NZ_CP056506.1	pcoC
NZ_CP056506.1	pcoB
NZ_CP056506.1	pcoA
NZ_CP056506.1	silP
NZ_CP056506.1	silA
NZ_CP056506.1	silB
NZ_CP056506.1	silF
NZ_CP056506.1	silC
NZ_CP056506.1	silR
NZ_CP056509.1	silS
NZ_CP056509.1	arsC
NZ_CP056509.1	arsB
NZ_CP056509.1	arsA
NZ_CP056509.1	arsD
NZ_CP056509.1	arsR
NZ_CP056509.1	merR
NZ_CP056509.1	merT
NZ_CP056509.1	merA
NZ_CP056509.1	merD
NZ_CP056528.1	merE
NZ_CP056528.1	arsR
NZ_CP056528.1	arsD
NZ_CP056528.1	arsA
NZ_CP056528.1	arsB
NZ_CP056528.1	arsC
NZ_CP056528.1	terD
NZ_CP056528.1	terB
NZ_CP056528.1	terZ
NZ_CP056531.1	terW
NZ_CP056531.1	silS
NZ_CP056531.1	silR
NZ_CP056531.1	silC
NZ_CP056531.1	silF
NZ_CP056531.1	silB
NZ_CP056531.1	silA
NZ_CP056531.1	silP
NZ_CP056531.1	pcoA
NZ_CP056531.1	pcoB
NZ_CP056531.1	pcoC
NZ_CP056531.1	pcoD
NZ_CP056531.1	pcoR
NZ_CP056531.1	pcoS
NZ_CP056531.1	ncrA
NZ_CP056531.1	ncrB
NZ_CP056531.1	ncrC
NZ_CP056553.1	ncrY
NZ_CP056553.1	silS
NZ_CP056553.1	silR
NZ_CP056553.1	silC
NZ_CP056553.1	silF
NZ_CP056553.1	silB
NZ_CP056553.1	silA
NZ_CP056553.1	silP
NZ_CP056553.1	pcoA
NZ_CP056553.1	pcoB
NZ_CP056553.1	pcoC
NZ_CP056553.1	pcoD
NZ_CP056553.1	pcoR
NZ_CP056575.1	pcoS
NZ_CP056575.1	merE
NZ_CP056575.1	merD
NZ_CP056575.1	merA
NZ_CP056575.1	merT
NZ_CP056623.1	merR
NZ_CP056623.1	silS
NZ_CP056623.1	silR
NZ_CP056623.1	silC
NZ_CP056623.1	silF
NZ_CP056623.1	silB
NZ_CP056623.1	silA
NZ_CP056623.1	silP
NZ_CP056623.1	ncrA
NZ_CP056623.1	ncrB
NZ_CP056623.1	ncrC
NZ_CP056638.1	ncrY
NZ_CP056638.1	arsR
NZ_CP056638.1	arsD
NZ_CP056638.1	arsA
NZ_CP056638.1	arsB
NZ_CP056684.1	arsC
NZ_CP056684.1	merR
NZ_CP056684.1	merT
NZ_CP056684.1	merA
NZ_CP056684.1	merD
NZ_CP056702.1	merE
NZ_CP056702.1	merR
NZ_CP056702.1	merT
NZ_CP056702.1	merA
NZ_CP056702.1	merD
NZ_CP056712.1	merE
NZ_CP056712.1	arsC
NZ_CP056712.1	pcoE
NZ_CP056712.1	pcoS
NZ_CP056712.1	pcoR
NZ_CP056712.1	pcoD
NZ_CP056712.1	pcoC
NZ_CP056712.1	pcoB
NZ_CP056712.1	pcoA
NZ_CP056712.1	silP
NZ_CP056712.1	silA
NZ_CP056712.1	silB
NZ_CP056712.1	silF
NZ_CP056712.1	silC
NZ_CP056712.1	silR
NZ_CP056718.1	silS
NZ_CP056718.1	arsC
NZ_CP056718.1	arsB
NZ_CP056718.1	arsA
NZ_CP056718.1	arsD
NZ_CP056718.1	pcoS
NZ_CP056718.1	pcoR
NZ_CP056718.1	pcoD
NZ_CP056718.1	pcoC
NZ_CP056718.1	pcoB
NZ_CP056718.1	pcoA
NZ_CP056718.1	silP
NZ_CP056718.1	silA
NZ_CP056718.1	silB
NZ_CP056718.1	silF
NZ_CP056718.1	silC
NZ_CP056718.1	silR
NZ_CP056823.1	silS
NZ_CP056823.1	merE
NZ_CP056823.1	merD
NZ_CP056823.1	merA
NZ_CP056823.1	merT
NZ_CP056829.1	merR
NZ_CP056829.1	merR
NZ_CP056829.1	merT
NZ_CP056829.1	merA
NZ_CP056829.1	merD
NZ_CP056829.1	merE
NZ_CP056829.1	arsC
NZ_CP056829.1	arsB
NZ_CP056829.1	arsA
NZ_CP056829.1	arsD
NZ_CP056829.1	arsR
NZ_CP056829.1	pcoS
NZ_CP056829.1	pcoR
NZ_CP056829.1	pcoC
NZ_CP056829.1	pcoA
NZ_CP056829.1	silA
NZ_CP056829.1	silB
NZ_CP056835.1	silC
NZ_CP056835.1	arsB
NZ_CP056835.1	arsC
NZ_CP056835.1	arsR
NZ_CP056851.1	arsD
NZ_CP056851.1	arsC
NZ_CP056851.1	arsB
NZ_CP056851.1	arsA
NZ_CP056851.1	arsD
NZ_CP056853.1	arsR
NZ_CP056853.1	merE
NZ_CP056853.1	merD
NZ_CP056853.1	merP
NZ_CP056853.1	merT
NZ_CP056853.1	merR
NZ_CP056853.1	arsC
NZ_CP056853.1	arsB
NZ_CP056853.1	arsA
NZ_CP056853.1	arsD
NZ_CP056853.1	pcoS
NZ_CP056853.1	pcoR
NZ_CP056853.1	pcoD
NZ_CP056853.1	pcoC
NZ_CP056853.1	pcoB
NZ_CP056853.1	pcoA
NZ_CP056853.1	silP
NZ_CP056853.1	silA
NZ_CP056853.1	silB
NZ_CP056853.1	silF
NZ_CP056853.1	silC
NZ_CP056853.1	silR
NZ_CP056856.1	silS
NZ_CP056856.1	merR2
NZ_CP056856.1	merB
NZ_CP056862.1	merD
NZ_CP056862.1	arsC
NZ_CP056862.1	arsB
NZ_CP056862.1	arsA
NZ_CP056862.1	arsD
NZ_CP056862.1	arsR
NZ_CP056862.1	merR
NZ_CP056862.1	merT
NZ_CP056862.1	merA
NZ_CP056862.1	merD
NZ_CP056879.1	merE
NZ_CP056879.1	silS
NZ_CP056879.1	silR
NZ_CP056879.1	silC
NZ_CP056879.1	silF
NZ_CP056879.1	silB
NZ_CP056879.1	silA
NZ_CP056879.1	silP
NZ_CP056879.1	pcoA
NZ_CP056879.1	pcoB
NZ_CP056879.1	pcoC
NZ_CP056879.1	pcoD
NZ_CP056879.1	pcoR
NZ_CP056879.1	pcoS
NZ_CP056879.1	arsC
NZ_CP056879.1	arsB
NZ_CP056879.1	arsA
NZ_CP056879.1	arsD
NZ_CP056884.1	arsR
NZ_CP056884.1	silS
NZ_CP056884.1	silR
NZ_CP056884.1	silC
NZ_CP056884.1	silF
NZ_CP056884.1	silB
NZ_CP056884.1	silA
NZ_CP056884.1	silP
NZ_CP056884.1	pcoA
NZ_CP056884.1	pcoB
NZ_CP056884.1	pcoC
NZ_CP056884.1	pcoD
NZ_CP056884.1	pcoR
NZ_CP056884.1	pcoS
NZ_CP056884.1	arsC
NZ_CP056884.1	arsB
NZ_CP056884.1	arsA
NZ_CP056884.1	arsD
NZ_CP056889.1	arsR
NZ_CP056889.1	merE
NZ_CP056889.1	merD
NZ_CP056889.1	merA
NZ_CP056889.1	merT
NZ_CP056908.1	merR
NZ_CP056908.1	arsC
NZ_CP056908.1	arsB
NZ_CP056908.1	arsA
NZ_CP056908.1	arsD
NZ_CP056908.1	arsR
NZ_CP056908.1	pcoS
NZ_CP056908.1	pcoR
NZ_CP056908.1	pcoD
NZ_CP056908.1	pcoC
NZ_CP056908.1	pcoB
NZ_CP056908.1	pcoA
NZ_CP056908.1	silP
NZ_CP056908.1	silA
NZ_CP056908.1	silB
NZ_CP056908.1	silF
NZ_CP056908.1	silC
NZ_CP056908.1	silR
NZ_CP058119.1	silS
NZ_CP058119.1	merD
NZ_CP058119.1	merA
NZ_CP058119.1	merR
NZ_CP058119.1	arsC
NZ_CP058119.1	arsB
NZ_CP058130.1	arsA
NZ_CP058130.1	ncrY
NZ_CP058130.1	ncrC
NZ_CP058130.1	ncrB
NZ_CP058148.1	ncrA
NZ_CP058148.1	ncrY
NZ_CP058148.1	ncrC
NZ_CP058148.1	ncrB
NZ_CP058154.1	ncrA
NZ_CP058154.1	ncrY
NZ_CP058154.1	ncrC
NZ_CP058154.1	ncrB
NZ_CP058161.1	ncrA
NZ_CP058161.1	ncrY
NZ_CP058161.1	ncrC
NZ_CP058161.1	ncrB
NZ_CP062120.1	ncrA
NZ_CP062120.1	merD
NZ_CP062120.1	merB
NZ_CP062120.1	merR2
NZ_CP062120.1	merB
NZ_CP062120.1	merG
NZ_CP062120.1	merA
NZ_CP062120.1	merP
NZ_CP062120.1	merT
NZ_CP062120.1	merR1
NZ_CP062120.1	merR
NZ_CP062120.1	merT
NZ_CP062120.1	merP
NZ_CP062120.1	merA
NZ_CP062120.1	merD
NZ_CP062120.1	merE
NZ_CP062120.1	merR
NZ_KT896504.1	merT
NZ_KT896504.1	silS
NZ_KT896504.1	silR
NZ_KT896504.1	silC
NZ_KT896504.1	silF
NZ_KT896504.1	silB
NZ_KT896504.1	silA
NZ_KT896504.1	silP
NZ_KT896504.1	pcoA
NZ_KT896504.1	pcoB
NZ_KT896504.1	pcoC
NZ_KT896504.1	pcoD
NZ_KT896504.1	pcoR
NZ_KT896504.1	pcoS
NZ_KT896504.1	arsC
NZ_KT896504.1	arsB
NZ_KT896504.1	arsA
NZ_KT896504.1	arsD
NZ_LN831185.1	arsR
NZ_LN831185.1	merP
NZ_LN831185.1	merT
NZ_MN335921.1	merR
NZ_MN335921.1	merR
NZ_MN335921.1	merT
#VALUE!	merP
