# Supplementary material for: Inter-plasmid transfer of antibiotic resistance genes accelerates antibiotic resistance in bacterial pathogens
Source: ISME J. 2024 Jan 10;18(1):wrad032. doi: 10.1093/ismejo/wrad032 (PMC10881300; doi:10.1093/ismejo/wrad032)
Supplement: Table_S6_wrad032 [file table_s6_wrad032.xlsx]

## Sheet: Sheet5
Table S6 MGEs identified from clinical plasmids
plasmid	MGE
AP019705.1	IS15DIV
AP019705.1	IS26
AP022529.1	IS903B
AP022543.1	IS26
AP022548.1	ISVsa5
AP023454.1	Integron1
AP023454.1	IS26
AP023454.1	ISAba125
AP023455.1	IS26
CP005999.1	IS1X4
CP012668.1	IS26
CP012668.1	ISCfr1
CP012668.1	ISVsa3
CP013836.1	Integron
CP013836.1	Integron1
CP013836.1	IS26
CP014292.1	ISAba125
CP014295.1	IS26
CP014296.1	Integron
CP014296.1	IS26
CP014298.1	IS26
CP014298.1	ISEcp1
CP019357.1	IS26
CP020502.1	Integron1
CP020502.1	IS26
CP022673.1	Integron
CP025875.1	Integron
CP025898.1	IS26
CP025898.1	ISAs17
CP025925.1	Integron
CP027695.1	Integron1
CP027695.1	IS26
CP027695.1	ISEcp1
CP027695.1	ISVsa3
CP027696.1	Integron1
CP027696.1	IS1X4
CP027696.1	IS26
CP027699.1	ISEcp1
CP028389.3	Integron1
CP028389.3	IS26
CP028389.3	ISKpn27
CP028389.3	ISVsa3
CP028582.2	Integron1
CP028582.2	IS26
CP028582.2	IS903B
CP028582.2	ISKpn28
CP028781.2	Integron1
CP028781.2	IS26
CP028781.2	ISKpn26
CP028804.2	Integron1
CP028804.2	IS26
CP028804.2	IS4321R
CP028804.2	ISEcp1
CP035009.1	ISEcp1
CP038004.1	ISAs17
CP038004.1	ISVsa5
CP040446.1	ISKpn26
CP040826.1	ISEc33
CP041053.1	ISAs17
CP041053.1	ISKpn19
CP041648.1	IS26
CP041648.1	ISAs17
CP044008.1	IS15DIV
CP044008.1	ISAs17
CP044008.1	ISEcp1
CP044369.1	Integron
CP044369.1	IS1X4
CP044369.1	IS26
CP044369.1	IS406
CP044369.1	ISAba1
CP044369.1	ISVsa3
CP044377.1	IS26
CP044377.1	IS406
CP044377.1	ISAba125
CP044378.1	Integron1
CP044378.1	IS26
CP044378.1	IS4321R
CP044378.1	ISAs17
CP044378.1	ISEcp1
CP044381.1	IS26
CP044381.1	IS406
CP044381.1	ISVsa3
CP044382.1	Integron1
CP044382.1	IS26
CP044382.1	ISKpn19
CP044386.1	IS26
CP044386.1	IS406
CP044386.1	ISAba125
CP044387.1	Integron
CP044387.1	IS26
CP044387.1	IS4321R
CP044390.1	Integron1
CP044390.1	IS26
CP044390.1	IS4321R
CP045525.2	IS26
CP045525.2	ISAs17
CP045934.1	Integron1
CP045934.1	IS26
CP048868.1	IS15DIV
CP048868.1	ISVsa5
CP049079.2	Integron
CP049079.2	Integron1
CP049079.2	IS26
CP049079.2	ISEcp1
CP049166.1	IS1X4
CP049166.1	IS26
CP049168.1	IS903B
CP049170.1	IS26
CP049170.1	ISAs17
CP049172.1	ISAs17
CP049174.1	Integron
CP049174.1	IS26
CP049174.1	ISAs17
CP049186.1	IS26
CP049186.1	ISAs17
CP050279.1	ISAs17
CP050279.1	ISKpn6
CP050283.1	IS26
CP050283.1	ISVsa3
CP050288.1	ISAs17
CP050288.1	ISKpn27
CP052137.1	IS903B
CP052137.1	ISAs17
CP052137.1	ISVsa5
CP052139.1	Integron1
CP052139.1	IS1X4
CP052139.1	IS26
CP052139.1	ISCfr1
CP052145.1	IS1X4
CP052145.1	IS26
CP052145.1	IS903B
CP052148.1	Integron
CP052148.1	IS15DIV
CP052148.1	IS26
CP052148.1	ISEcp1
CP052160.1	IS26
CP052165.1	IS1X4
CP052168.1	Integron1
CP052168.1	IS26
CP052168.1	ISAba14
CP052169.1	Integron
CP052169.1	IS15DIV
CP052169.1	IS26
CP052169.1	ISAs17
CP052169.1	ISEcl1
CP052170.1	ISKpn7
CP052173.1	IS26
CP052173.1	IS903B
CP052173.1	ISAs17
CP052173.1	ISVsa5
CP052176.1	Integron
CP052176.1	IS15DIV
CP052176.1	IS26
CP052176.1	ISEcp1
CP052205.1	IS1X4
CP052205.1	IS26
CP052205.1	IS903B
CP052214.1	Integron1
CP052214.1	IS15DIV
CP052214.1	IS26
CP052218.1	Integron1
CP052218.1	IS26
CP052243.1	IS15DIV
CP052243.1	IS26
CP052243.1	ISEcp1
CP052260.1	IS903B
CP052260.1	ISEcp1
CP052263.1	IS15DIV
CP052263.1	IS26
CP052263.1	ISEcp1
CP052266.1	IS903B
CP052266.1	ISAs17
CP052276.1	Integron
CP052276.1	IS15DIV
CP052276.1	IS26
CP052279.1	ISAs17
CP052279.1	ISEcp1
CP052287.1	Integron
CP052287.1	IS26
CP052287.1	ISEcp1
CP052288.1	IS15DIV
CP052288.1	IS26
CP052296.1	IS26
CP052296.1	IS903B
CP052296.1	ISAs17
CP052298.1	Integron
CP052298.1	IS15DIV
CP052298.1	IS26
CP052302.1	IS26
CP052302.1	IS903B
CP052302.1	ISAs17
CP052302.1	ISVsa5
CP052307.1	Integron
CP052307.1	IS15DIV
CP052307.1	IS26
CP052307.1	ISEcp1
CP052316.1	IS26
CP052316.1	IS903B
CP052321.1	Integron
CP052321.1	IS26
CP052330.1	ISAs17
CP052330.1	ISEcl1
CP052338.1	ISAs17
CP052338.1	ISEcl1
CP052358.1	ISAs17
CP052358.1	ISEcl1
CP052359.1	Integron1
CP052364.1	ISAs17
CP052364.1	ISEcl1
CP052374.1	ISAs17
CP052374.1	ISEcl1
CP052380.1	ISAs17
CP052380.1	ISEcp1
CP052380.1	ISVsa5
CP052382.1	ISEcp1
CP052394.1	Integron
CP052394.1	IS26
CP052394.1	ISVsa3
CP052400.1	Integron
CP052400.1	IS26
CP052400.1	ISAs17
CP052405.1	IS1X4
CP052405.1	IS26
CP052433.1	IS903B
CP052433.1	ISAs17
CP052436.1	IS1X4
CP052436.1	IS26
CP052436.1	ISAs17
CP052436.1	ISEcl1
CP052441.1	Integron
CP052441.1	IS15DIV
CP052441.1	IS26
CP052441.1	ISEcp1
CP052444.1	Integron1
CP052444.1	IS903B
CP052444.1	ISKpn26
CP052446.1	Integron1
CP052450.1	ISAs17
CP052450.1	ISEcp1
CP052450.1	ISVsa5
CP052491.1	Integron
CP052491.1	IS26
CP052491.1	ISEcp1
CP052499.1	Integron
CP052499.1	IS15DIV
CP052499.1	IS26
CP052499.1	ISEcp1
CP052504.1	IS903B
CP052504.1	ISAs17
CP052504.1	ISVsa5
CP052506.1	Integron
CP052506.1	IS15DIV
CP052506.1	IS26
CP052506.1	ISEcp1
CP052507.1	ISKpn7
CP052521.1	IS903B
CP052521.1	ISAs17
CP052521.1	ISVsa5
CP052525.1	IS15DIV
CP052525.1	IS26
CP052525.1	ISKpn26
CP052528.1	ISEcp1
CP052534.1	ISAs17
CP052534.1	ISEcp1
CP052534.1	ISVsa5
CP052538.1	Integron
CP052538.1	IS15DIV
CP052538.1	IS26
CP052538.1	ISEcp1
CP052540.1	ISAs17
CP052540.1	ISEcl1
CP052545.1	ISAs17
CP052545.1	ISEcp1
CP052545.1	ISVsa5
CP052564.1	ISAs17
CP052564.1	ISEcl1
CP052564.1	ISEcp1
CP052566.1	Integron
CP052566.1	Integron1
CP052566.1	IS26
CP052566.1	ISEcp1
CP052570.1	IS903B
CP052570.1	ISAs17
CP052570.1	ISVsa5
CP052768.1	IS26
CP053703.1	IS26
CP053755.1	Integron1
CP053755.1	IS26
CP054336.1	Integron1
CP054336.1	IS26
CP054458.1	Integron
CP054458.1	IS26
CP058590.1	IS26
CP058801.1	Integron
CP058801.1	IS26
CP058801.1	ISAba125
CP061363.1	IS26
CP063227.1	Integron1
CP063227.1	IS26
CP063239.1	Integron1
CP063239.1	IS1X4
CP063239.1	IS26
CP063457.1	Integron1
CP063457.1	IS26
CP064297.1	Integron1
CP064297.1	IS26
CP064297.1	ISEcp1
CP064660.1	ISKpn26
LR213460.1	IS15DIV
LR213461.1	Integron
LR213461.1	IS26
LR861787.1	IS26
LR861790.1	Integron1
LR861790.1	IS26
LR878367.1	IS26
LR890205.1	Integron
LR890205.1	IS15DIV
LR890205.1	IS26
LR890231.1	Integron1
LR890231.1	IS15DIV
LR890231.1	IS26
LR890231.1	ISEcp1
LR890355.1	Integron1
LR890355.1	IS26
LR890355.1	ISVsa3
LR890385.1	Integron1
LR890385.1	IS15DIV
LR890385.1	IS26
LR890385.1	ISEcp1
LR890428.1	Integron1
LR890428.1	IS26
LR890428.1	ISVsa3
LR890431.1	IS1X4
LR890723.1	Integron
LR890723.1	IS26
MK649824.1	IS1X4
MK649824.1	IS26
MK649824.1	ISVsa3
MK649826.1	Integron1
MK649826.1	ISVsa3
MK649827.1	IS26
MK649827.1	ISVsa3
MK649829.1	ISKpn19
MK715437.1	ISKpn26
MN065773.1	Integron1
MN065773.1	ISKpn7
MN065773.1	ISVsa3
MN543573.1	Integron1
MN543573.1	IS26
MN543573.1	IS903B
MN543573.1	ISVsa3
MN543580.1	Integron1
MN543580.1	IS26
MN543580.1	ISKpn19
NC_003905.1	IS26
NC_004464.2	Integron1
NC_004464.2	IS26
NC_004464.2	ISEcp1
NC_004464.2	ISVsa3
NC_004464.2	ISVsa5
NC_004998.1	Integron1
NC_005327.1	IS26
NC_005327.1	ISEcp1
NC_007682.3	Integron
NC_007682.3	IS26
NC_007682.3	ISVsa3
NC_007682.3	ISVsa5
NC_009140.1	ISEcp1
NC_009140.1	ISKpn47
NC_011385.1	Integron
NC_011385.1	IS15DIV
NC_011385.1	IS26
NC_011385.1	ISKpn6
NC_011409.1	ISAeca1
NC_011409.1	ISVsa5
NC_011419.1	IS26
NC_011617.1	IS26
NC_011617.1	ISVsa3
NC_011812.1	ISVsa5
NC_012692.1	ISEcp1
NC_012692.1	ISKpn47
NC_012693.1	ISEcp1
NC_013437.1	Integron1
NC_013437.1	IS1X4
NC_013437.1	IS26
NC_013542.1	IS903B
NC_013950.1	IS1X4
NC_013951.1	Integron
NC_013951.1	IS26
NC_013951.1	ISVsa5
NC_014016.1	ISKpn6
NC_014231.1	IS26
NC_014312.1	IS903B
NC_014312.1	ISKpn27
NC_014312.1	ISVsa3
NC_014368.1	Integron
NC_014368.1	Integron1
NC_014368.1	IS1X4
NC_014368.1	IS26
NC_014368.1	IS903B
NC_014382.1	ISEcp1
NC_014383.1	ISEcp1
NC_014384.1	IS26
NC_014384.1	ISEcp1
NC_014385.1	IS26
NC_014385.1	ISEcp1
NC_014477.1	ISEcp1
NC_014843.1	IS26
NC_014843.1	ISEcp1
NC_015872.1	ISEc33
NC_016966.1	Integron
NC_016966.1	Integron1
NC_016966.1	IS26
NC_016966.1	ISEcp1
NC_016974.1	Integron
NC_016974.1	IS26
NC_016974.1	IS903B
NC_016974.1	ISAba125
NC_016974.1	ISAba14
NC_018995.1	IS15DIV
NC_019043.1	Integron1
NC_019043.1	IS406
NC_019063.1	IS26
NC_019063.1	ISVsa3
NC_019063.1	ISVsa5
NC_019071.1	ISEcp1
NC_019072.1	ISEcp1
NC_019082.1	Integron1
NC_019082.1	ISVsa3
NC_019089.1	Integron
NC_019089.1	Integron1
NC_019089.1	IS26
NC_019089.1	ISVsa3
NC_019124.1	ISAs17
NC_019153.1	Integron1
NC_019154.1	ISVsa5
NC_019161.1	ISSen3
NC_019162.1	IS26
NC_019163.1	ISEc33
NC_019165.1	IS26
NC_019165.1	ISSen3
NC_019281.1	ISAba125
NC_019384.1	IS26
NC_019384.1	ISKpn6
NC_019888.1	Integron
NC_019888.1	IS1294
NC_019888.1	ISVsa3
NC_019889.1	IS26
NC_019889.1	ISVsa3
NC_019889.1	ISVsa5
NC_020086.1	IS26
NC_020086.1	ISAs17
NC_020086.1	ISEcp1
NC_020086.1	ISVsa5
NC_020087.1	Integron1
NC_020087.1	IS26
NC_020087.1	ISAba1
NC_020087.1	ISAs17
NC_020087.1	ISVsa3
NC_020552.1	IS26
NC_020811.1	IS26
NC_021198.1	Integron
NC_021198.1	IS26
NC_021198.1	ISVsa3
NC_021199.1	Integron1
NC_021199.1	IS15DIV
NC_021199.1	IS26
NC_021199.1	ISEcp1
NC_021811.1	IS1X4
NC_021811.1	IS26
NC_022078.1	Integron1
NC_022078.1	IS1X4
NC_022078.1	IS26
NC_022078.1	ISKpn6
NC_022740.1	ISKpn26
NC_022742.1	ISEcp1
NC_023331.1	ISKpn27
NC_023910.1	Integron
NC_023910.1	IS26
NC_023910.1	ISVsa3
NC_023914.1	IS26
NC_025131.1	Integron
NC_025131.1	IS15DIV
NC_025131.1	IS26
NC_025131.1	ISSen3
NC_025147.1	ISVsa5
NC_025183.1	IS26
NC_025183.1	ISAs17
NC_025183.1	ISEcp1
NZ_AP014805.1	ISVsa5
NZ_AP018136.1	IS26
NZ_AP018139.1	Integron1
NZ_AP018139.1	IS26
NZ_AP018139.1	ISAba125
NZ_AP018140.1	IS26
NZ_AP018140.1	ISAs17
NZ_AP018142.1	ISKpn26
NZ_AP018143.1	Integron1
NZ_AP018143.1	ISAba125
NZ_AP018143.1	ISVsa3
NZ_AP018143.1	ISVsa5
NZ_AP018144.1	Integron
NZ_AP018144.1	IS26
NZ_AP018144.1	ISAba125
NZ_AP018145.1	Integron1
NZ_AP018145.1	IS26
NZ_AP018145.1	IS4321R
NZ_AP018145.1	IS903B
NZ_AP018145.1	ISEcp1
NZ_AP018145.1	ISVsa3
NZ_AP018145.1	ISVsa5
NZ_AP018146.1	ISKpn26
NZ_AP018147.1	Integron
NZ_AP018147.1	IS26
NZ_AP018147.1	ISAba125
NZ_AP018362.1	Integron1
NZ_AP018362.1	IS26
NZ_AP018362.1	ISMno24
NZ_AP018454.1	Integron1
NZ_AP018454.1	IS903B
NZ_AP018455.1	Integron1
NZ_AP018455.1	IS903B
NZ_AP018456.1	IS26
NZ_AP018456.1	ISVsa5
NZ_AP018458.1	ISVsa5
NZ_AP018742.1	Integron1
NZ_AP018830.1	Integron1
NZ_AP018830.1	IS15DIV
NZ_AP018830.1	IS26
NZ_AP018830.1	IS903B
NZ_AP018830.1	ISAba125
NZ_AP018830.1	ISEcp1
NZ_AP018830.1	ISVsa3
NZ_AP018831.1	ISAs17
NZ_AP018831.1	ISKpn19
NZ_AP018833.1	Integron
NZ_AP018833.1	IS26
NZ_AP018833.1	ISEcp1
NZ_AP018833.1	ISVsa3
NZ_AP018836.1	ISAs17
NZ_AP018836.1	ISKpn19
NZ_AP018837.1	ISAs17
NZ_AP018837.1	ISKpn19
NZ_AP018838.1	ISAs17
NZ_AP018838.1	ISKpn19
NZ_AP019401.1	IS26
NZ_AP019402.1	Integron1
NZ_AP019403.1	Integron1
NZ_AP019404.1	Integron1
NZ_AP019404.1	IS26
NZ_AP019404.1	ISMno24
NZ_AP019405.1	Integron1
NZ_AP019405.1	ISAs17
NZ_AP019550.1	Integron1
NZ_AP019550.1	IS26
NZ_AP019550.1	ISMno24
NZ_AP019762.1	IS15DIV
NZ_AP019762.1	IS26
NZ_AP019818.1	Integron1
NZ_AP022349.1	Integron1
NZ_AP022353.1	Integron1
NZ_AP022353.1	IS26
NZ_AP022354.1	Integron1
NZ_AP022354.1	IS26
NZ_AP022354.1	ISMno24
NZ_AP022355.1	Integron1
NZ_AP022355.1	IS26
NZ_AP022355.1	ISMno24
NZ_AP022356.1	Integron1
NZ_AP022358.1	Integron
NZ_AP022358.1	IS26
NZ_AP022358.1	ISMno24
NZ_AP022359.1	Integron1
NZ_AP022361.1	Integron1
NZ_AP022361.1	IS26
NZ_AP022363.1	Integron1
NZ_AP022363.1	IS26
NZ_AP022364.1	Integron1
NZ_AP022364.1	IS26
NZ_AP022366.1	Integron1
NZ_AP022366.1	IS26
NZ_AP022367.1	Integron1
NZ_AP022367.1	IS26
NZ_AP022367.1	ISEcp1
NZ_AP022368.1	Integron1
NZ_AP022368.1	IS26
NZ_AP022369.1	Integron
NZ_AP022369.1	IS26
NZ_AP022369.1	ISEcp1
NZ_AP022370.1	Integron
NZ_AP022370.1	IS26
NZ_AP022370.1	ISAs17
NZ_AP022370.1	ISMno24
NZ_AP022377.1	Integron1
NZ_AP023051.1	Integron1
NZ_AP023051.1	IS903B
NZ_AP023051.1	ISVsa3
NZ_AP023051.1	ISVsa5
NZ_AP023079.1	ISAba125
NZ_AP023192.1	IS26
NZ_AP023194.1	ISKpn26
NZ_AP023199.1	IS26
NZ_AP023202.1	ISKpn26
NZ_AP023210.1	ISKpn26
NZ_AP023220.1	Integron
NZ_AP023220.1	IS26
NZ_AP023220.1	ISVsa3
NZ_AP023221.1	ISAs17
NZ_AP023221.1	ISEcp1
NZ_AP023221.1	ISVsa5
NZ_AP023228.1	Integron
NZ_AP023228.1	IS1X4
NZ_AP023228.1	IS26
NZ_AP023228.1	ISEcp1
NZ_AP023231.1	Integron
NZ_AP023231.1	ISAba125
NZ_AP023232.1	ISAs17
NZ_AP023232.1	ISEcp1
NZ_AP023236.1	Integron
NZ_AP023236.1	IS26
NZ_AP023236.1	ISAba125
NZ_AP023340.1	ISVsa3
NZ_AP023341.1	IS26
NZ_AP023429.1	ISKpn19
NZ_CP006661.1	IS1X4
NZ_CP007636.1	Integron1
NZ_CP007636.1	IS26
NZ_CP007636.1	IS4321R
NZ_CP007636.1	ISEcp1
NZ_CP007636.1	ISVsa3
NZ_CP008707.1	Integron
NZ_CP008707.1	Integron1
NZ_CP008707.1	ISAba125
NZ_CP008790.1	Integron
NZ_CP008790.1	Integron1
NZ_CP008790.1	IS26
NZ_CP008790.1	ISAba125
NZ_CP008791.1	ISSen3
NZ_CP008800.1	Integron1
NZ_CP008800.1	IS406
NZ_CP008800.1	ISKpn26
NZ_CP008833.1	ISKpn6
NZ_CP008901.1	IS26
NZ_CP008930.1	IS26
NZ_CP009115.1	IS26
NZ_CP009115.1	ISAba125
NZ_CP009115.1	ISAs17
NZ_CP009115.1	ISEc33
NZ_CP009115.1	ISEcp1
NZ_CP009776.1	Integron
NZ_CP009776.1	IS15DIV
NZ_CP009776.1	IS26
NZ_CP009776.1	ISSen3
NZ_CP009777.1	Integron1
NZ_CP009777.1	IS26
NZ_CP009777.1	IS4321R
NZ_CP009862.1	Integron
NZ_CP009862.1	IS15DIV
NZ_CP009862.1	ISPlge4
NZ_CP009862.1	ISSen3
NZ_CP009864.1	Integron
NZ_CP009864.1	IS26
NZ_CP009864.1	ISSen3
NZ_CP009874.1	Integron1
NZ_CP009879.1	Integron
NZ_CP009879.1	IS26
NZ_CP010363.1	Integron
NZ_CP010363.1	IS15DIV
NZ_CP010363.1	IS26
NZ_CP010363.1	ISSen3
NZ_CP010370.2	ISAba125
NZ_CP010372.1	IS26
NZ_CP010373.2	Integron1
NZ_CP010373.2	IS1X4
NZ_CP010373.2	ISVsa5
NZ_CP010378.1	ISVsa3
NZ_CP010383.2	ISAs17
NZ_CP010385.1	ISAs17
NZ_CP010393.1	Integron1
NZ_CP010393.1	IS1X4
NZ_CP010393.1	IS26
NZ_CP010399.1	ISAba125
NZ_CP010574.1	IS26
NZ_CP010881.1	Integron
NZ_CP010881.1	IS15DIV
NZ_CP010881.1	IS26
NZ_CP010882.1	IS26
NZ_CP010893.1	Integron1
NZ_CP011135.1	IS26
NZ_CP011429.1	Integron1
NZ_CP011429.1	IS26
NZ_CP011429.1	ISEcp1
NZ_CP011540.1	Integron1
NZ_CP011540.1	IS26
NZ_CP011540.1	ISVsa3
NZ_CP011589.1	ISKpn6
NZ_CP011593.1	Integron1
NZ_CP011595.1	ISKpn6
NZ_CP011599.1	Integron1
NZ_CP011609.1	Integron1
NZ_CP011609.1	ISVsa3
NZ_CP011611.1	Integron1
NZ_CP011611.1	IS26
NZ_CP011611.1	IS4321R
NZ_CP011611.1	ISKpn6
NZ_CP011614.1	Integron1
NZ_CP011622.1	Integron
NZ_CP011622.1	IS903B
NZ_CP011622.1	ISSen3
NZ_CP011622.1	ISVsa3
NZ_CP011632.1	Integron1
NZ_CP011639.1	ISKpn6
NZ_CP011645.1	Integron
NZ_CP011645.1	ISSen3
NZ_CP011656.1	Integron1
NZ_CP011656.1	IS903B
NZ_CP011656.1	ISVsa3
NZ_CP012139.1	Integron
NZ_CP012139.1	IS26
NZ_CP012143.1	IS26
NZ_CP012143.1	ISVsa5
NZ_CP012168.1	Integron
NZ_CP012168.1	IS26
NZ_CP012168.1	IS4321R
NZ_CP012168.1	ISVsa3
NZ_CP012169.1	IS15DIV
NZ_CP012169.1	IS26
NZ_CP012564.1	IS26
NZ_CP012567.1	Integron1
NZ_CP012567.1	IS26
NZ_CP012569.1	IS26
NZ_CP012626.1	IS26
NZ_CP012626.1	ISVsa5
NZ_CP012627.1	ISEcp1
NZ_CP012632.1	Integron1
NZ_CP012632.1	IS26
NZ_CP012636.1	IS15DIV
NZ_CP012683.1	ISKpn26
NZ_CP012734.1	ISAs17
NZ_CP012929.1	ISEcp1
NZ_CP012988.3	IS15DIV
NZ_CP012988.3	IS26
NZ_CP012988.3	ISEcp1
NZ_CP012993.2	IS15DIV
NZ_CP012993.2	IS26
NZ_CP012993.2	ISEcp1
NZ_CP013024.1	IS15DIV
NZ_CP013024.1	IS1X4
NZ_CP013027.1	IS1294
NZ_CP013027.1	IS26
NZ_CP013324.1	Integron
NZ_CP013324.1	IS903B
NZ_CP013324.1	ISVsa3
NZ_CP013657.1	Integron
NZ_CP013657.1	Integron1
NZ_CP013657.1	IS26
NZ_CP013833.1	IS26
NZ_CP014005.1	Integron1
NZ_CP014005.1	ISEcp1
NZ_CP014006.1	ISKpn26
NZ_CP014069.2	IS26
NZ_CP014072.1	Integron1
NZ_CP014121.1	IS26
NZ_CP014320.1	IS1X4
NZ_CP014320.1	IS26
NZ_CP014320.1	ISVsa3
NZ_CP014320.1	ISVsa5
NZ_CP014489.1	IS26
NZ_CP014493.1	Integron
NZ_CP014493.1	IS26
NZ_CP014498.1	Integron
NZ_CP014498.1	IS26
NZ_CP014498.1	ISVsa5
NZ_CP014524.1	IS26
NZ_CP014662.1	Integron1
NZ_CP014698.2	Integron
NZ_CP014698.2	IS903B
NZ_CP015071.1	IS1X4
NZ_CP015075.2	IS1X4
NZ_CP015077.1	IS15DIV
NZ_CP015078.1	Integron
NZ_CP015139.1	Integron1
NZ_CP015139.1	IS4321R
NZ_CP015139.1	ISAba125
NZ_CP015383.1	Integron
NZ_CP015383.1	IS26
NZ_CP015386.1	Integron1
NZ_CP015386.1	IS26
NZ_CP015387.1	Integron
NZ_CP015387.1	IS15DIV
NZ_CP015387.1	IS26
NZ_CP015387.1	ISSen3
NZ_CP015388.1	IS26
NZ_CP015388.1	ISEcp1
NZ_CP015393.1	IS1X4
NZ_CP015393.1	IS26
NZ_CP015394.1	Integron1
NZ_CP015394.1	ISKpn7
NZ_CP015394.1	ISVsa3
NZ_CP015395.1	IS26
NZ_CP015395.1	ISSen3
NZ_CP015396.1	IS26
NZ_CP015502.1	IS26
NZ_CP015503.1	IS26
NZ_CP015503.1	ISVsa3
NZ_CP015823.1	Integron1
NZ_CP015823.1	IS26
NZ_CP015824.1	ISKpn6
NZ_CP015833.1	Integron
NZ_CP015833.1	Integron1
NZ_CP015833.1	IS406
NZ_CP015833.1	ISEc17
NZ_CP015835.1	IS1X4
NZ_CP015836.1	Integron
NZ_CP015836.1	IS26
NZ_CP015836.1	ISEcp1
NZ_CP015836.1	ISVsa5
NZ_CP016297.1	ISAba125
NZ_CP016389.1	IS903B
NZ_CP016413.1	Integron
NZ_CP016413.1	IS15DIV
NZ_CP016413.1	IS26
NZ_CP016413.1	IS903B
NZ_CP016413.1	ISIba1
NZ_CP016498.1	IS26
NZ_CP016550.1	ISVsa5
NZ_CP016810.1	IS26
NZ_CP016865.1	ISEcp1
NZ_CP016927.1	IS1X4
NZ_CP016927.1	ISEcp1
NZ_CP017055.1	IS26
NZ_CP017058.1	IS4321R
NZ_CP017058.1	ISEcp1
NZ_CP017084.1	Integron1
NZ_CP017084.1	IS26
NZ_CP017084.1	ISEcp1
NZ_CP017386.1	IS26
NZ_CP017386.1	ISKpn25
NZ_CP017386.1	ISVsa5
NZ_CP017387.1	ISKpn7
NZ_CP017387.1	ISVsa3
NZ_CP017633.1	IS26
NZ_CP017633.1	ISVsa3
NZ_CP017932.1	Integron1
NZ_CP017936.1	Integron1
NZ_CP018104.1	IS26
NZ_CP018110.1	IS26
NZ_CP018110.1	ISAba125
NZ_CP018116.1	IS26
NZ_CP018207.1	IS15DIV
NZ_CP018207.1	IS26
NZ_CP018207.1	ISAs17
NZ_CP018315.1	IS1X4
NZ_CP018341.1	IS26
NZ_CP018341.1	ISAs17
NZ_CP018341.1	ISVsa3
NZ_CP018342.1	IS1X4
NZ_CP018355.1	Integron1
NZ_CP018355.1	IS1X4
NZ_CP018355.1	IS26
NZ_CP018365.1	Integron
NZ_CP018365.1	IS26
NZ_CP018366.1	ISKpn26
NZ_CP018366.1	ISVsa3
NZ_CP018424.1	Integron1
NZ_CP018424.1	IS1X4
NZ_CP018424.1	IS26
NZ_CP018434.1	Integron1
NZ_CP018434.1	IS1X4
NZ_CP018434.1	IS26
NZ_CP018441.1	IS26
NZ_CP018449.1	IS1X4
NZ_CP018449.1	IS26
NZ_CP018449.1	ISSen4
NZ_CP018452.1	IS1X4
NZ_CP018452.1	IS26
NZ_CP018455.1	IS1X4
NZ_CP018455.1	IS26
NZ_CP018460.1	Integron
NZ_CP018460.1	IS15DIV
NZ_CP018460.1	IS1X4
NZ_CP018460.1	IS26
NZ_CP018460.1	ISEcp1
NZ_CP018461.1	IS1X4
NZ_CP018625.1	IS26
NZ_CP018638.1	Integron1
NZ_CP018646.1	ISEc17
NZ_CP018656.1	IS1X4
NZ_CP018656.1	IS26
NZ_CP018656.1	ISEc17
NZ_CP018656.1	ISVsa5
NZ_CP018669.1	Integron1
NZ_CP018669.1	IS26
NZ_CP018669.1	IS903B
NZ_CP018669.1	ISSen3
NZ_CP018675.1	IS26
NZ_CP018690.1	IS1X4
NZ_CP018693.1	IS26
NZ_CP018700.1	IS1X4
NZ_CP018706.1	IS1X4
NZ_CP018712.1	IS1X4
NZ_CP018717.1	IS1X4
NZ_CP018723.1	IS1X4
NZ_CP018736.1	IS1X4
NZ_CP018886.1	IS26
NZ_CP018887.1	Integron
NZ_CP018887.1	IS26
NZ_CP018887.1	ISSen3
NZ_CP018945.1	Integron1
NZ_CP018945.1	ISKpn6
NZ_CP018956.1	Integron1
NZ_CP018956.1	IS26
NZ_CP018956.1	ISSen3
NZ_CP018956.1	ISVsa3
NZ_CP018959.1	Integron1
NZ_CP018963.1	ISKpn6
NZ_CP018973.1	IS903B
NZ_CP018974.1	IS26
NZ_CP018974.1	ISKpn6
NZ_CP018977.1	ISKpn6
NZ_CP018978.1	IS26
NZ_CP018990.1	Integron1
NZ_CP018990.1	IS26
NZ_CP018992.1	ISKpn6
NZ_CP018993.1	IS26
NZ_CP018993.1	ISEc17
NZ_CP018994.1	IS15DIV
NZ_CP018999.1	IS26
NZ_CP018999.1	ISKpn6
NZ_CP019001.1	IS1X4
NZ_CP019001.1	IS26
NZ_CP019001.1	ISKpn6
NZ_CP019006.1	Integron1
NZ_CP019009.1	Integron
NZ_CP019009.1	IS26
NZ_CP019009.1	ISVsa5
NZ_CP019026.1	Integron1
NZ_CP019028.1	Integron
NZ_CP019028.1	IS26
NZ_CP019053.1	Integron
NZ_CP019053.1	Integron1
NZ_CP019053.1	IS15DIV
NZ_CP019053.1	IS26
NZ_CP019073.1	ISKpn26
NZ_CP019076.1	Integron
NZ_CP019076.1	Integron1
NZ_CP019076.1	IS26
NZ_CP019076.1	ISEcp1
NZ_CP019247.1	IS26
NZ_CP019251.1	IS26
NZ_CP019251.1	ISVsa5
NZ_CP019253.1	IS26
NZ_CP019261.1	Integron1
NZ_CP019261.1	IS26
NZ_CP019261.1	ISVsa3
NZ_CP019261.1	ISVsa5
NZ_CP019272.1	IS26
NZ_CP019276.1	IS26
NZ_CP019282.1	Integron1
NZ_CP019282.1	IS26
NZ_CP019284.1	IS26
NZ_CP019284.1	ISCfr1
NZ_CP019284.1	ISEc17
NZ_CP019284.1	ISVsa5
NZ_CP019444.1	IS26
NZ_CP019444.1	ISKpn26
NZ_CP019905.1	Integron
NZ_CP019905.1	IS26
NZ_CP019905.1	ISEc17
NZ_CP020088.1	ISEcl1
NZ_CP020090.1	IS26
NZ_CP020090.1	ISAba125
NZ_CP020338.1	Integron
NZ_CP020338.1	IS26
NZ_CP020338.1	ISAs17
NZ_CP020338.1	ISVsa5
NZ_CP020340.1	IS26
NZ_CP020341.1	ISKpn19
NZ_CP020344.1	IS26
NZ_CP020344.1	ISAs17
NZ_CP020510.1	Integron
NZ_CP020510.1	IS26
NZ_CP020510.1	ISVsa3
NZ_CP020512.1	ISKpn26
NZ_CP020515.1	Integron
NZ_CP020515.1	Integron1
NZ_CP020515.1	IS26
NZ_CP020515.1	ISEcp1
NZ_CP020515.1	ISVsa3
NZ_CP020517.1	Integron
NZ_CP020517.1	IS26
NZ_CP020517.1	ISAs17
NZ_CP020517.1	ISVsa3
NZ_CP020523.1	IS15DIV
NZ_CP020523.1	IS26
NZ_CP020523.1	ISEcp1
NZ_CP020524.1	Integron1
NZ_CP020524.1	IS26
NZ_CP020524.1	ISAba125
NZ_CP020526.1	ISAs17
NZ_CP020527.1	Integron1
NZ_CP020527.1	IS1294
NZ_CP020530.1	IS903B
NZ_CP020530.1	ISAs17
NZ_CP020530.1	ISEcl1
NZ_CP020547.1	IS1X4
NZ_CP020547.1	IS26
NZ_CP020594.1	ISAba125
NZ_CP020838.1	Integron1
NZ_CP020838.1	IS26
NZ_CP020842.1	IS26
NZ_CP020842.1	ISVsa3
NZ_CP020844.1	IS1X4
NZ_CP020855.1	IS1X4
NZ_CP020903.1	IS26
NZ_CP020904.1	IS26
NZ_CP020904.1	ISEcp1
NZ_CP020934.1	IS26
NZ_CP021087.1	Integron1
NZ_CP021087.1	IS26
NZ_CP021087.1	ISVsa5
NZ_CP021166.1	Integron
NZ_CP021166.1	Integron1
NZ_CP021166.1	IS15DIV
NZ_CP021166.1	IS26
NZ_CP021203.1	IS26
NZ_CP021205.1	ISEc17
NZ_CP021208.1	ISEcp1
NZ_CP021210.1	ISAba14
NZ_CP021328.1	Integron
NZ_CP021328.1	IS26
NZ_CP021328.1	ISAs17
NZ_CP021328.1	ISKpn19
NZ_CP021328.1	ISKpn27
NZ_CP021328.1	ISVsa3
NZ_CP021328.1	ISVsa5
NZ_CP021464.1	Integron1
NZ_CP021464.1	IS1X4
NZ_CP021464.1	IS26
NZ_CP021728.1	IS26
NZ_CP021730.1	IS903B
NZ_CP021841.1	IS1X4
NZ_CP021841.1	IS26
NZ_CP021843.1	IS26
NZ_CP021843.1	IS406
NZ_CP021843.1	ISVsa3
NZ_CP021845.1	IS1X4
NZ_CP021845.1	IS26
NZ_CP021845.1	ISEcp1
NZ_CP021847.1	IS26
NZ_CP021847.1	IS406
NZ_CP021847.1	ISVsa3
NZ_CP022125.1	IS26
NZ_CP022166.1	IS26
NZ_CP022227.3	Integron
NZ_CP022227.3	Integron1
NZ_CP022227.3	IS1X4
NZ_CP022227.3	IS26
NZ_CP022227.3	ISEcp1
NZ_CP022349.1	ISKpn27
NZ_CP022350.1	ISKpn26
NZ_CP022350.1	ISVsa3
NZ_CP022351.1	ISKpn26
NZ_CP022359.1	IS26
NZ_CP022359.1	ISEcp1
NZ_CP022574.1	IS26
NZ_CP022574.1	ISSen3
NZ_CP022692.2	Integron1
NZ_CP022692.2	IS26
NZ_CP022693.2	IS26
NZ_CP022693.2	ISSen3
NZ_CP022697.1	IS26
NZ_CP022697.1	ISVsa3
NZ_CP022698.1	IS26
NZ_CP022698.1	ISKpn6
NZ_CP022732.1	IS26
NZ_CP022826.1	IS903B
NZ_CP022826.1	ISAs17
NZ_CP022826.1	ISEcl1
NZ_CP022917.1	IS26
NZ_CP022917.1	ISKpn6
NZ_CP022920.1	IS26
NZ_CP022920.1	ISSen3
NZ_CP022923.1	IS26
NZ_CP022923.1	ISKpn6
NZ_CP022926.1	Integron
NZ_CP022926.1	IS26
NZ_CP022926.1	ISKpn6
NZ_CP023028.1	ISAba125
NZ_CP023030.1	ISAba125
NZ_CP023186.1	ISKpn6
NZ_CP023187.1	ISKpn26
NZ_CP023187.1	ISVsa3
NZ_CP023188.1	ISKpn26
NZ_CP023251.1	ISVsa5
NZ_CP023351.1	IS26
NZ_CP023419.1	Integron
NZ_CP023419.1	IS4321R
NZ_CP023420.1	IS26
NZ_CP023420.1	ISEcp1
NZ_CP023488.1	IS26
NZ_CP023488.1	ISVsa3
NZ_CP023488.1	ISVsa5
NZ_CP023571.1	Integron1
NZ_CP023571.1	ISAs17
NZ_CP023724.1	Integron1
NZ_CP023724.1	IS26
NZ_CP023724.1	ISVsa3
NZ_CP023821.1	Integron
NZ_CP023821.1	IS26
NZ_CP023828.1	IS26
NZ_CP023835.1	Integron
NZ_CP023835.1	IS26
NZ_CP023835.1	ISEcp1
NZ_CP023845.1	Integron1
NZ_CP023845.1	IS26
NZ_CP023845.1	ISEcp1
NZ_CP023850.1	Integron
NZ_CP023850.1	Integron1
NZ_CP023850.1	IS26
NZ_CP023850.1	ISEcp1
NZ_CP023895.1	Integron
NZ_CP023895.1	IS26
NZ_CP023895.1	ISAba125
NZ_CP023897.1	ISAs17
NZ_CP023897.1	ISKpn19
NZ_CP023916.1	IS1X4
NZ_CP023916.1	IS26
NZ_CP023942.1	IS26
NZ_CP023942.1	ISKpn6
NZ_CP023943.1	Integron1
NZ_CP023943.1	IS26
NZ_CP023943.1	ISEcp1
NZ_CP023943.1	ISVsa3
NZ_CP023948.1	IS1X4
NZ_CP023959.1	Integron
NZ_CP023959.1	IS26
NZ_CP023959.1	ISAba125
NZ_CP023959.1	ISVsa3
NZ_CP023959.1	ISVsa5
NZ_CP023985.1	IS26
NZ_CP023985.1	ISKpn19
NZ_CP024040.1	IS1X4
NZ_CP024133.1	IS26
NZ_CP024133.1	IS406
NZ_CP024133.1	ISAs17
NZ_CP024133.1	ISKpn19
NZ_CP024140.1	IS26
NZ_CP024140.1	IS406
NZ_CP024140.1	ISVsa5
NZ_CP024142.1	ISAba125
NZ_CP024157.1	Integron1
NZ_CP024157.1	IS406
NZ_CP024157.1	ISVsa3
NZ_CP024192.1	Integron1
NZ_CP024192.1	IS26
NZ_CP024192.1	IS4321R
NZ_CP024430.1	IS15DIV
NZ_CP024430.1	IS26
NZ_CP024430.1	ISEcp1
NZ_CP024431.1	ISVsa3
NZ_CP024459.1	IS26
NZ_CP024459.1	ISVsa3
NZ_CP024461.1	ISAs17
NZ_CP024461.1	ISEcp1
NZ_CP024550.1	Integron
NZ_CP024550.1	IS4321R
NZ_CP024557.1	Integron1
NZ_CP024557.1	IS26
NZ_CP024557.1	IS4321R
NZ_CP024641.1	Integron1
NZ_CP024641.1	IS26
NZ_CP024641.1	ISEcp1
NZ_CP024652.2	ISVsa5
NZ_CP024709.1	ISAs17
NZ_CP024806.1	ISAs17
NZ_CP024806.1	ISKpn19
NZ_CP024814.1	ISAba125
NZ_CP024816.1	Integron1
NZ_CP024816.1	IS26
NZ_CP024816.1	ISVsa5
NZ_CP024822.1	IS1294
NZ_CP024822.1	IS26
NZ_CP024823.1	IS26
NZ_CP024825.1	ISKpn26
NZ_CP024827.1	IS26
NZ_CP024827.1	ISEcp1
NZ_CP024828.1	IS26
NZ_CP024828.1	ISKpn26
NZ_CP024831.1	Integron1
NZ_CP024831.1	IS26
NZ_CP024835.1	IS26
NZ_CP024836.1	Integron
NZ_CP024836.1	IS26
NZ_CP024836.1	ISVsa3
NZ_CP024839.1	Integron
NZ_CP024839.1	IS26
NZ_CP024839.1	ISVsa3
NZ_CP024840.1	Integron
NZ_CP024840.1	IS26
NZ_CP024840.1	ISVsa3
NZ_CP024876.1	Integron1
NZ_CP024876.1	IS26
NZ_CP024878.1	IS26
NZ_CP024879.1	ISEc33
NZ_CP024917.1	Integron1
NZ_CP024917.1	IS4321R
NZ_CP024917.1	ISKpn26
NZ_CP024917.1	ISVsa3
NZ_CP025006.1	ISSen3
NZ_CP025007.1	IS26
NZ_CP025007.1	ISKpn28
NZ_CP025009.1	IS26
NZ_CP025009.1	ISSen3
NZ_CP025010.1	IS26
NZ_CP025010.1	ISSen3
NZ_CP025038.1	Integron1
NZ_CP025038.1	IS1X4
NZ_CP025039.1	Integron
NZ_CP025039.1	IS15DIV
NZ_CP025039.1	IS26
NZ_CP025039.1	ISSen3
NZ_CP025040.1	IS26
NZ_CP025139.1	ISVsa5
NZ_CP025141.1	Integron1
NZ_CP025141.1	IS26
NZ_CP025141.1	ISKpn6
NZ_CP025144.1	Integron1
NZ_CP025144.1	IS26
NZ_CP025144.1	ISKpn6
NZ_CP025147.1	Integron1
NZ_CP025147.1	IS26
NZ_CP025147.1	ISKpn6
NZ_CP025148.1	ISKpn6
NZ_CP025245.1	ISEcp1
NZ_CP025253.1	ISVsa5
NZ_CP025254.1	ISVsa5
NZ_CP025626.1	Integron
NZ_CP025626.1	Integron1
NZ_CP025626.1	IS26
NZ_CP025626.1	ISVsa3
NZ_CP025708.1	Integron
NZ_CP025708.1	IS1X4
NZ_CP025708.1	IS26
NZ_CP025708.1	ISVsa5
NZ_CP025710.1	Integron
NZ_CP025710.1	IS15DIV
NZ_CP025710.1	ISKpn6
NZ_CP025845.1	IS15DIV
NZ_CP025845.1	ISAs17
NZ_CP025853.1	Integron
NZ_CP025948.1	ISKpn26
NZ_CP025949.1	IS26
NZ_CP025952.1	IS26
NZ_CP025952.1	IS903B
NZ_CP025952.1	ISKpn6
NZ_CP025965.2	ISAs17
NZ_CP025966.2	Integron1
NZ_CP025966.2	IS26
NZ_CP025966.2	ISKpn19
NZ_CP025966.2	ISVsa3
NZ_CP026015.1	IS1X4
NZ_CP026025.1	ISKpn27
NZ_CP026131.1	IS26
NZ_CP026131.1	ISKpn6
NZ_CP026135.1	Integron1
NZ_CP026135.1	IS26
NZ_CP026135.1	ISCfr1
NZ_CP026139.1	Integron1
NZ_CP026141.1	IS26
NZ_CP026141.1	ISKpn6
NZ_CP026148.1	Integron1
NZ_CP026151.1	IS26
NZ_CP026158.1	Integron
NZ_CP026158.1	IS26
NZ_CP026158.1	ISAs17
NZ_CP026200.1	IS15DIV
NZ_CP026200.1	IS26
NZ_CP026200.1	ISAs17
NZ_CP026200.1	ISEcp1
NZ_CP026201.1	Integron
NZ_CP026201.1	IS26
NZ_CP026201.1	ISAba125
NZ_CP026476.1	ISAs17
NZ_CP026476.1	ISKpn19
NZ_CP026496.1	IS15DIV
NZ_CP026496.1	IS26
NZ_CP026496.1	ISEcp1
NZ_CP026497.1	IS26
NZ_CP026576.2	IS26
NZ_CP026577.2	ISKpn26
NZ_CP026578.2	IS26
NZ_CP026578.2	ISAs17
NZ_CP026578.2	ISVsa3
NZ_CP026579.1	Integron1
NZ_CP026579.1	IS1294
NZ_CP026579.1	ISVsa3
NZ_CP026584.1	IS26
NZ_CP026584.1	IS903B
NZ_CP026584.1	ISKpn27
NZ_CP026588.1	Integron1
NZ_CP026588.1	IS26
NZ_CP026588.1	ISEcp1
NZ_CP026588.1	ISKpn19
NZ_CP026727.1	ISAs17
NZ_CP026727.1	ISKpn19
NZ_CP026855.1	IS15DIV
NZ_CP027037.1	Integron
NZ_CP027037.1	Integron1
NZ_CP027037.1	IS26
NZ_CP027038.1	Integron
NZ_CP027039.1	IS1X4
NZ_CP027043.1	Integron1
NZ_CP027043.1	IS26
NZ_CP027043.1	ISVsa3
NZ_CP027044.1	IS26
NZ_CP027049.1	IS26
NZ_CP027049.1	ISKpn7
NZ_CP027054.1	Integron1
NZ_CP027054.1	IS1X4
NZ_CP027054.1	IS26
NZ_CP027055.1	Integron1
NZ_CP027055.1	IS26
NZ_CP027385.1	Integron1
NZ_CP027385.1	IS1294
NZ_CP027385.1	IS26
NZ_CP027395.1	ISEcp1
NZ_CP027415.1	Integron1
NZ_CP027600.1	IS15DIV
NZ_CP027600.1	IS1X4
NZ_CP027600.1	IS26
NZ_CP028177.1	IS26
NZ_CP028177.1	ISCfr1
NZ_CP028178.1	ISAba125
NZ_CP028178.1	ISAs17
NZ_CP028178.1	ISEc33
NZ_CP028178.1	ISEcp1
NZ_CP028181.1	Integron1
NZ_CP028181.1	IS26
NZ_CP028181.1	ISSen3
NZ_CP028312.1	IS26
NZ_CP028312.1	ISKqu3
NZ_CP028315.1	ISEcp1
NZ_CP028322.1	Integron1
NZ_CP028322.1	IS26
NZ_CP028486.1	IS26
NZ_CP028486.1	ISAs17
NZ_CP028536.2	ISKpn26
NZ_CP028541.2	IS26
NZ_CP028541.2	IS903B
NZ_CP028543.1	Integron1
NZ_CP028543.1	ISCfr1
NZ_CP028553.2	Integron1
NZ_CP028553.2	IS1X4
NZ_CP028553.2	IS26
NZ_CP028553.2	ISKpn19
NZ_CP028554.1	ISKpn6
NZ_CP028577.1	ISKpn26
NZ_CP028587.1	Integron
NZ_CP028587.1	Integron1
NZ_CP028587.1	IS1X4
NZ_CP028587.1	IS26
NZ_CP028587.1	ISEcp1
NZ_CP028717.1	Integron1
NZ_CP028717.1	IS26
NZ_CP028717.1	ISKpn19
NZ_CP028786.2	IS26
NZ_CP028786.2	ISKpn26
NZ_CP028805.1	ISKpn27
NZ_CP028854.1	ISEcp1
NZ_CP029243.1	Integron1
NZ_CP029245.1	ISKpn26
NZ_CP029249.1	Integron
NZ_CP029249.1	IS26
NZ_CP029249.1	ISAs17
NZ_CP029249.1	ISEcp1
NZ_CP029249.1	ISVsa3
NZ_CP029381.1	IS903B
NZ_CP029381.1	ISKpn6
NZ_CP029382.1	IS26
NZ_CP029382.1	IS4321R
NZ_CP029382.1	ISAs17
NZ_CP029386.1	IS26
NZ_CP029387.1	IS26
NZ_CP029436.1	IS26
NZ_CP029436.1	ISSen3
NZ_CP029436.1	ISVsa3
NZ_CP029446.1	ISKpn6
NZ_CP029571.1	ISAba125
NZ_CP029575.1	Integron
NZ_CP029575.1	IS26
NZ_CP029575.1	ISEcp1
NZ_CP029575.1	ISVsa5
NZ_CP029577.1	Integron
NZ_CP029577.1	IS26
NZ_CP029577.1	ISVsa5
NZ_CP029578.1	ISEcp1
NZ_CP029580.1	Integron
NZ_CP029580.1	IS26
NZ_CP029580.1	IS903B
NZ_CP029580.1	ISVsa5
NZ_CP029588.1	Integron
NZ_CP029588.1	Integron1
NZ_CP029588.1	IS26
NZ_CP029588.1	ISEcp1
NZ_CP029591.1	Integron
NZ_CP029591.1	Integron1
NZ_CP029591.1	IS26
NZ_CP029591.1	ISEcp1
NZ_CP029599.1	Integron1
NZ_CP029748.1	IS26
NZ_CP029748.1	IS903B
NZ_CP029748.1	ISAba1
NZ_CP029748.1	ISAba125
NZ_CP029748.1	ISVsa3
NZ_CP029841.1	IS26
NZ_CP029974.1	IS26
NZ_CP029975.1	Integron1
NZ_CP029975.1	IS26
NZ_CP030077.1	Integron1
NZ_CP030077.1	IS4321R
NZ_CP030077.1	ISVsa3
NZ_CP030077.1	ISVsa5
NZ_CP030079.1	IS26
NZ_CP030109.1	ISAba125
NZ_CP030132.1	Integron
NZ_CP030132.1	Integron1
NZ_CP030132.1	IS26
NZ_CP030132.1	ISEcp1
NZ_CP030132.1	ISVsa3
NZ_CP030135.1	IS1X4
NZ_CP030921.1	ISVsa5
NZ_CP031106.1	ISVsa3
NZ_CP031122.1	Integron1
NZ_CP031122.1	IS26
NZ_CP031122.1	ISEcp1
NZ_CP031216.1	Integron1
NZ_CP031216.1	IS26
NZ_CP031216.1	ISVsa3
NZ_CP031235.1	ISAba125
NZ_CP031235.1	ISVsa3
NZ_CP031235.1	ISVsa5
NZ_CP031259.1	Integron1
NZ_CP031261.1	ISKpn19
NZ_CP031262.1	IS1X4
NZ_CP031295.1	Integron1
NZ_CP031295.1	IS26
NZ_CP031295.1	IS406
NZ_CP031295.1	ISAba1
NZ_CP031295.1	ISVsa3
NZ_CP031297.1	IS4321R
NZ_CP031297.1	ISAba125
NZ_CP031297.1	ISVsa3
NZ_CP031322.1	IS26
NZ_CP031322.1	ISVsa3
NZ_CP031369.1	IS15DIV
NZ_CP031369.1	IS26
NZ_CP031373.1	IS26
NZ_CP031374.1	IS1X4
NZ_CP031382.1	ISAba125
NZ_CP031549.1	IS15DIV
NZ_CP031549.1	IS26
NZ_CP031549.1	IS406
NZ_CP031549.1	ISEcp1
NZ_CP031566.1	IS903B
NZ_CP031570.1	Integron1
NZ_CP031570.1	IS26
NZ_CP031570.1	ISVsa3
NZ_CP031572.1	ISAs17
NZ_CP031573.1	Integron
NZ_CP031573.1	Integron1
NZ_CP031573.1	IS1X4
NZ_CP031573.1	ISVsa3
NZ_CP031575.1	IS26
NZ_CP031576.1	Integron1
NZ_CP031576.1	IS26
NZ_CP031576.1	ISVsa3
NZ_CP031583.1	IS26
NZ_CP031584.1	Integron
NZ_CP031584.1	Integron1
NZ_CP031584.1	IS1X4
NZ_CP031584.1	ISVsa3
NZ_CP031610.1	Integron1
NZ_CP031610.1	IS1X4
NZ_CP031610.1	ISVsa3
NZ_CP031720.1	IS26
NZ_CP031720.1	ISKpn6
NZ_CP031725.1	ISKpn26
NZ_CP031735.1	IS1X4
NZ_CP031735.1	IS26
NZ_CP031735.1	ISEcp1
NZ_CP031903.1	ISEcp1
NZ_CP031937.1	IS26
NZ_CP031937.1	IS4321R
NZ_CP031937.1	ISAs17
NZ_CP032165.1	Integron1
NZ_CP032165.1	IS26
NZ_CP032165.1	IS4321R
NZ_CP032238.1	IS26
NZ_CP032238.1	ISEcp1
NZ_CP032243.1	IS26
NZ_CP032243.1	ISAs17
NZ_CP032355.1	ISKpn27
NZ_CP032877.1	Integron
NZ_CP032877.1	Integron1
NZ_CP032877.1	IS1X4
NZ_CP032877.1	IS26
NZ_CP032877.1	ISEcp1
NZ_CP032888.1	Integron1
NZ_CP032888.1	IS15DIV
NZ_CP032888.1	ISVsa3
NZ_CP032889.1	ISKpn26
NZ_CP032893.1	IS26
NZ_CP033057.1	ISKpn26
NZ_CP033394.1	Integron1
NZ_CP033394.1	IS26
NZ_CP033394.1	IS903B
NZ_CP033402.1	Integron1
NZ_CP033402.1	IS26
NZ_CP033402.1	IS4321R
NZ_CP033404.1	IS903B
NZ_CP033404.1	ISKpn27
NZ_CP033628.1	IS26
NZ_CP033628.1	ISKpn6
NZ_CP033629.1	IS26
NZ_CP033775.1	Integron
NZ_CP033775.1	IS26
NZ_CP033880.1	IS1X4
NZ_CP033883.1	IS903B
NZ_CP033947.1	IS1X4
NZ_CP033947.1	IS26
NZ_CP033947.1	ISAs17
NZ_CP033947.1	ISVsa3
NZ_CP033957.1	IS26
NZ_CP033957.1	ISAs17
NZ_CP033957.1	ISVsa3
NZ_CP034040.1	IS26
NZ_CP034040.1	ISAs17
NZ_CP034041.1	IS1X4
NZ_CP034048.1	IS26
NZ_CP034056.1	IS1X4
NZ_CP034056.1	IS26
NZ_CP034084.1	Integron1
NZ_CP034084.1	IS26
NZ_CP034085.1	ISAs17
NZ_CP034085.1	ISEcp1
NZ_CP034126.1	IS26
NZ_CP034126.1	IS4321R
NZ_CP034126.1	ISAs17
NZ_CP034131.1	Integron
NZ_CP034131.1	IS15DIV
NZ_CP034131.1	IS26
NZ_CP034131.1	ISEcp1
NZ_CP034133.1	ISKpn26
NZ_CP034137.1	Integron
NZ_CP034137.1	IS26
NZ_CP034137.1	ISEcp1
NZ_CP034202.1	IS1X4
NZ_CP034202.1	ISEcp1
NZ_CP034282.1	Integron
NZ_CP034282.1	IS15DIV
NZ_CP034282.1	IS26
NZ_CP034282.1	ISEcp1
NZ_CP034283.1	IS1X4
NZ_CP034284.1	ISAs17
NZ_CP034284.1	ISKpn19
NZ_CP034322.1	IS26
NZ_CP034322.1	IS4321R
NZ_CP034322.1	ISEcp1
NZ_CP034323.1	IS26
NZ_CP034324.1	IS26
NZ_CP034324.1	ISKpn6
NZ_CP034325.1	Integron1
NZ_CP034325.1	IS26
NZ_CP034325.1	ISKpn19
NZ_CP034325.1	ISVsa3
NZ_CP034326.1	IS26
NZ_CP034326.1	ISAs17
NZ_CP034326.1	ISEcp1
NZ_CP034326.1	ISKpn26
NZ_CP034326.1	ISVsa5
NZ_CP034396.1	IS26
NZ_CP034396.1	ISVsa5
NZ_CP034398.1	ISEc33
NZ_CP034401.1	Integron
NZ_CP034401.1	IS26
NZ_CP034401.1	ISVsa5
NZ_CP034403.1	ISEc33
NZ_CP034591.1	ISKpn26
NZ_CP034592.1	IS26
NZ_CP034756.1	IS903B
NZ_CP034777.1	ISKpn6
NZ_CP034957.1	ISKpn26
NZ_CP034964.1	Integron
NZ_CP034964.1	IS26
NZ_CP034964.1	ISVsa5
NZ_CP034965.1	ISKpn26
NZ_CP035047.1	ISAba125
NZ_CP035052.1	ISAba125
NZ_CP035124.1	Integron1
NZ_CP035124.1	IS1X4
NZ_CP035124.1	IS26
NZ_CP035124.1	ISKpn19
NZ_CP035180.1	Integron1
NZ_CP035180.1	IS26
NZ_CP035180.1	IS903B
NZ_CP035180.1	ISVsa3
NZ_CP035181.1	ISSen3
NZ_CP035200.1	ISKpn28
NZ_CP035204.1	Integron1
NZ_CP035204.1	IS26
NZ_CP035204.1	IS406
NZ_CP035204.1	ISAba1
NZ_CP035204.1	ISKpn28
NZ_CP035204.1	ISVsa3
NZ_CP035208.1	IS26
NZ_CP035213.1	ISKpn28
NZ_CP035217.1	ISVsa5
NZ_CP035387.1	ISKpn6
NZ_CP035468.1	Integron
NZ_CP035468.1	IS26
NZ_CP035478.1	Integron
NZ_CP035478.1	IS26
NZ_CP035517.1	Integron
NZ_CP035517.1	IS26
NZ_CP035536.1	IS26
NZ_CP035537.1	ISKpn26
NZ_CP035537.1	ISVsa3
NZ_CP035548.1	Integron1
NZ_CP035548.1	IS26
NZ_CP035548.1	ISEcp1
NZ_CP035635.1	Integron
NZ_CP035635.1	IS26
NZ_CP035635.1	ISEcp1
NZ_CP035637.1	ISVsa3
NZ_CP035721.1	Integron
NZ_CP035721.1	IS26
NZ_CP035907.1	IS26
NZ_CP035908.1	IS15DIV
NZ_CP035908.1	IS1X4
NZ_CP035908.1	IS26
NZ_CP036179.1	ISKpn26
NZ_CP036180.1	IS26
NZ_CP036180.1	ISVsa3
NZ_CP036181.1	IS1X4
NZ_CP036181.1	IS26
NZ_CP036188.1	Integron1
NZ_CP036188.1	IS26
NZ_CP036192.1	IS15DIV
NZ_CP036192.1	IS1X4
NZ_CP036192.1	IS26
NZ_CP036192.1	ISEcp1
NZ_CP036193.1	IS26
NZ_CP036205.1	ISKpn26
NZ_CP036301.1	IS903B
NZ_CP036301.1	ISKpn27
NZ_CP036302.1	Integron1
NZ_CP036302.1	IS26
NZ_CP036302.1	IS4321R
NZ_CP036307.1	ISAs17
NZ_CP036307.1	ISVsa5
NZ_CP036311.1	Integron
NZ_CP036311.1	IS26
NZ_CP036312.1	ISKpn26
NZ_CP036337.1	IS26
NZ_CP036337.1	ISEcp1
NZ_CP036363.1	Integron1
NZ_CP036368.1	Integron1
NZ_CP036372.1	IS26
NZ_CP036372.1	IS903B
NZ_CP036372.1	ISKpn6
NZ_CP037744.1	IS26
NZ_CP037744.1	ISSen3
NZ_CP037904.1	IS26
NZ_CP037904.1	ISKpn19
NZ_CP037904.1	ISVsa3
NZ_CP037911.1	IS15DIV
NZ_CP037911.1	IS1X4
NZ_CP037911.1	IS26
NZ_CP037911.1	ISVsa3
NZ_CP037912.1	IS1X4
NZ_CP037912.1	IS26
NZ_CP037912.1	IS903B
NZ_CP037912.1	ISVsa3
NZ_CP037929.1	Integron
NZ_CP037929.1	Integron1
NZ_CP037929.1	IS26
NZ_CP037947.1	IS15DIV
NZ_CP037947.1	IS26
NZ_CP037965.1	IS26
NZ_CP037965.1	ISKpn26
NZ_CP038299.1	IS26
NZ_CP038455.1	Integron1
NZ_CP038455.1	IS26
NZ_CP038455.1	ISVsa3
NZ_CP038464.1	Integron1
NZ_CP038464.1	IS26
NZ_CP039299.1	ISKpn19
NZ_CP039513.2	IS26
NZ_CP039562.1	IS26
NZ_CP039562.1	ISAs17
NZ_CP039562.1	ISEcp1
NZ_CP039577.1	IS1X4
NZ_CP039577.1	IS26
NZ_CP039577.1	IS406
NZ_CP039580.1	IS1X4
NZ_CP039580.1	IS26
NZ_CP039809.1	Integron1
NZ_CP039809.1	IS26
NZ_CP039809.1	IS4321R
NZ_CP039810.1	IS903B
NZ_CP039810.1	ISKpn27
NZ_CP039811.1	IS26
NZ_CP039811.1	ISKpn26
NZ_CP039820.1	IS26
NZ_CP039820.1	IS903B
NZ_CP039820.1	ISKpn27
NZ_CP039821.1	ISAba125
NZ_CP039938.1	IS1X4
NZ_CP040024.1	ISEcp1
NZ_CP040025.1	IS26
NZ_CP040029.1	Integron1
NZ_CP040029.1	IS26
NZ_CP040029.1	ISEcp1
NZ_CP040030.1	IS26
NZ_CP040031.1	IS1X4
NZ_CP040034.1	Integron1
NZ_CP040034.1	IS26
NZ_CP040034.1	ISEcp1
NZ_CP040034.1	ISVsa3
NZ_CP040036.1	IS1X4
NZ_CP040068.1	IS26
NZ_CP040068.1	ISSen3
NZ_CP040091.1	IS26
NZ_CP040123.1	ISKpn6
NZ_CP040123.1	ISVsa3
NZ_CP040176.1	ISEcp1
NZ_CP040178.1	ISAs17
NZ_CP040185.1	ISKpn27
NZ_CP040399.1	ISAs17
NZ_CP040399.1	ISKpn19
NZ_CP040535.1	IS26
NZ_CP040535.1	IS903B
NZ_CP040535.1	ISKpn27
NZ_CP040541.1	IS26
NZ_CP040541.1	IS903B
NZ_CP040541.1	ISKpn27
NZ_CP040547.1	IS26
NZ_CP040547.1	ISKpn6
NZ_CP040574.1	IS15DIV
NZ_CP040574.1	ISAs17
NZ_CP040574.1	ISEcp1
NZ_CP040807.1	IS26
NZ_CP040807.1	ISVsa3
NZ_CP040810.1	IS26
NZ_CP040810.1	ISVsa3
NZ_CP040884.1	IS1X4
NZ_CP040885.1	IS26
NZ_CP040895.1	IS26
NZ_CP040895.1	ISAs17
NZ_CP040928.1	Integron1
NZ_CP040928.1	IS1X4
NZ_CP040928.1	IS26
NZ_CP040928.1	ISVsa3
NZ_CP040929.1	IS26
NZ_CP040929.1	ISVsa3
NZ_CP041033.1	ISAs17
NZ_CP041033.1	ISKpn19
NZ_CP041048.1	Integron1
NZ_CP041048.1	IS26
NZ_CP041048.1	ISEcp1
NZ_CP041048.1	ISKpn26
NZ_CP041083.1	Integron1
NZ_CP041083.1	IS903B
NZ_CP041083.1	ISAba125
NZ_CP041083.1	ISEcp1
NZ_CP041083.1	ISVsa3
NZ_CP041084.1	ISKpn11
NZ_CP041085.1	IS1X4
NZ_CP041172.1	Integron
NZ_CP041172.1	IS26
NZ_CP041172.1	ISAs17
NZ_CP041172.1	ISEcp1
NZ_CP041172.1	ISVsa3
NZ_CP041177.1	IS26
NZ_CP041177.1	ISVsa3
NZ_CP041338.1	Integron1
NZ_CP041338.1	IS26
NZ_CP041339.1	IS26
NZ_CP041339.1	ISEcp1
NZ_CP041363.1	IS26
NZ_CP041376.1	IS26
NZ_CP041376.1	IS4321R
NZ_CP041376.1	ISAs17
NZ_CP041640.1	Integron
NZ_CP041640.1	Integron1
NZ_CP041640.1	IS26
NZ_CP041641.1	ISAba125
NZ_CP041642.1	IS903B
NZ_CP041642.1	ISAs17
NZ_CP041642.1	ISVsa5
NZ_CP041920.1	Integron1
NZ_CP041920.1	IS26
NZ_CP041928.1	IS26
NZ_CP041931.1	ISAs17
NZ_CP041931.1	ISKpn19
NZ_CP041938.1	IS26
NZ_CP041938.1	ISAba125
NZ_CP041947.1	ISEcp1
NZ_CP041948.1	IS26
NZ_CP041948.1	ISAba125
NZ_CP041949.1	Integron
NZ_CP041956.1	IS26
NZ_CP041956.1	ISAs17
NZ_CP041956.1	ISEcp1
NZ_CP041956.1	ISKpn19
NZ_CP041957.1	Integron
NZ_CP041957.1	IS26
NZ_CP041957.1	ISAba125
NZ_CP041957.1	ISVsa3
NZ_CP041997.1	IS26
NZ_CP041997.1	IS903B
NZ_CP041997.1	ISAba1
NZ_CP041997.1	ISAba125
NZ_CP041997.1	ISEcp1
NZ_CP041997.1	ISVsa3
NZ_CP042245.1	IS26
NZ_CP042337.1	IS26
NZ_CP042338.1	ISKpn26
NZ_CP042339.1	IS26
NZ_CP042339.1	ISKpn26
NZ_CP042480.1	Integron
NZ_CP042480.1	Integron1
NZ_CP042480.1	IS26
NZ_CP042483.1	Integron1
NZ_CP042483.1	IS26
NZ_CP042532.1	Integron1
NZ_CP042532.1	IS26
NZ_CP042532.1	ISCfr1
NZ_CP042532.1	ISVsa3
NZ_CP042542.1	Integron1
NZ_CP042542.1	IS26
NZ_CP042542.1	ISCfr1
NZ_CP042542.1	ISVsa3
NZ_CP042548.1	Integron1
NZ_CP042548.1	IS26
NZ_CP042553.1	Integron
NZ_CP042553.1	Integron1
NZ_CP042553.1	IS26
NZ_CP042568.1	Integron1
NZ_CP042568.1	IS26
NZ_CP042568.1	ISCfr1
NZ_CP042568.1	ISVsa3
NZ_CP042580.1	Integron1
NZ_CP042580.1	IS26
NZ_CP042586.1	IS26
NZ_CP042586.1	ISAs17
NZ_CP042586.1	ISVsa3
NZ_CP042935.2	ISKpn19
NZ_CP042976.1	ISKpn27
NZ_CP043007.1	Integron1
NZ_CP043035.1	IS26
NZ_CP043049.1	Integron1
NZ_CP043049.1	IS1X4
NZ_CP043049.1	IS26
NZ_CP043228.1	Integron1
NZ_CP043228.1	IS26
NZ_CP043229.1	IS26
NZ_CP043319.1	ISAs17
NZ_CP043333.1	ISKpn26
NZ_CP043383.1	ISAba125
NZ_CP043516.1	Integron
NZ_CP043516.1	IS26
NZ_CP043516.1	ISVsa3
NZ_CP043856.1	Integron
NZ_CP043856.1	IS26
NZ_CP043943.1	Integron1
NZ_CP043943.1	IS26
NZ_CP043947.1	Integron1
NZ_CP043947.1	IS26
NZ_CP043949.1	IS26
NZ_CP044029.1	Integron1
NZ_CP044029.1	IS1X4
NZ_CP044029.1	IS26
NZ_CP044029.1	ISAs17
NZ_CP044032.1	IS1X4
NZ_CP044035.1	ISEcp1
NZ_CP044045.1	IS26
NZ_CP044045.1	ISVsa3
NZ_CP044075.1	Integron
NZ_CP044075.1	IS1247
NZ_CP044075.1	IS26
NZ_CP044075.1	ISVsa3
NZ_CP044337.1	Integron
NZ_CP044337.1	IS26
NZ_CP044337.1	ISVsa3
NZ_CP044337.1	ISVsa5
NZ_CP044347.1	IS26
NZ_CP044347.1	ISAba14
NZ_CP044485.1	Integron
NZ_CP044485.1	ISEc17
NZ_CP044962.1	IS26
NZ_CP044962.1	IS903B
NZ_CP044962.1	ISAs17
NZ_CP044962.1	ISVsa5
NZ_CP045195.1	ISAs17
NZ_CP045195.1	ISKpn19
NZ_CP045467.1	IS26
NZ_CP045467.1	ISVsa3
NZ_CP045514.1	Integron1
NZ_CP045514.1	IS26
NZ_CP045519.1	ISVsa3
NZ_CP045523.1	Integron1
NZ_CP045523.1	IS26
NZ_CP045523.1	ISAs17
NZ_CP045523.1	ISEcl1
NZ_CP045540.1	Integron1
NZ_CP045540.1	ISAba125
NZ_CP045676.1	IS15DIV
NZ_CP045676.1	IS26
NZ_CP045676.1	ISEcp1
NZ_CP045763.1	IS26
NZ_CP045763.1	ISKqu3
NZ_CP045943.1	Integron1
NZ_CP045943.1	IS26
NZ_CP045953.1	IS26
NZ_CP045953.1	ISAs17
NZ_CP045998.1	IS26
NZ_CP045998.1	ISVsa3
NZ_CP046002.1	IS26
NZ_CP046002.1	ISVsa3
NZ_CP046117.1	IS903B
NZ_CP046118.1	ISAba125
NZ_CP046118.1	ISAs17
NZ_CP046261.1	ISKpn26
NZ_CP046274.1	IS26
NZ_CP046274.1	ISKpn26
NZ_CP046382.1	Integron1
NZ_CP046382.1	IS26
NZ_CP046382.1	IS406
NZ_CP046430.1	IS15DIV
NZ_CP046430.1	ISAs17
NZ_CP046430.1	ISEcp1
NZ_CP046773.1	IS26
NZ_CP046773.1	ISVsa3
NZ_CP046950.1	Integron1
NZ_CP046950.1	IS26
NZ_CP046950.1	IS406
NZ_CP047195.1	IS26
NZ_CP047195.1	IS4321R
NZ_CP047270.1	Integron1
NZ_CP047270.1	IS26
NZ_CP047270.1	IS4321R
NZ_CP047270.1	ISEcp1
NZ_CP047270.1	ISVsa3
NZ_CP047272.1	IS26
NZ_CP047272.1	IS4321R
NZ_CP047272.1	ISEcp1
NZ_CP047272.1	ISVsa3
NZ_CP047274.1	Integron1
NZ_CP047274.1	IS26
NZ_CP047274.1	IS4321R
NZ_CP047274.1	ISEcp1
NZ_CP047274.1	ISVsa3
NZ_CP047276.1	Integron1
NZ_CP047276.1	IS26
NZ_CP047276.1	IS4321R
NZ_CP047276.1	ISEcp1
NZ_CP047276.1	ISVsa3
NZ_CP047278.1	Integron1
NZ_CP047278.1	IS26
NZ_CP047278.1	IS4321R
NZ_CP047278.1	ISEcp1
NZ_CP047278.1	ISVsa3
NZ_CP047280.1	Integron1
NZ_CP047280.1	IS26
NZ_CP047280.1	IS4321R
NZ_CP047280.1	ISEcp1
NZ_CP047280.1	ISVsa3
NZ_CP047282.1	IS26
NZ_CP047282.1	IS4321R
NZ_CP047282.1	ISEcp1
NZ_CP047282.1	ISVsa3
NZ_CP047308.1	Integron
NZ_CP047308.1	Integron1
NZ_CP047308.1	IS26
NZ_CP047308.1	ISVsa3
NZ_CP047392.1	ISKpn27
NZ_CP047421.1	Integron1
NZ_CP047421.1	ISVsa3
NZ_CP047421.1	ISVsa5
NZ_CP047572.1	IS15DIV
NZ_CP047572.1	IS26
NZ_CP047572.1	ISVsa3
NZ_CP047573.1	IS26
NZ_CP047573.1	IS406
NZ_CP047573.1	ISAs17
NZ_CP047578.1	IS15DIV
[truncated: 899 more rows]
